# Supplementary material for: Spatial diversity and distribution of fern and lycophyte species in karst and non-karst landscapes towards conservation needs
Source: Front Plant Sci. 2025 Mar 3;16:1495796. doi: 10.3389/fpls.2025.1495796 (PMC11912880; doi:10.3389/fpls.2025.1495796)
Supplement: Supplementary file 1 [file Supplementaryfile1.xlsx]

## Sheet: Documentation
This is the data table for main analysis. The table below describes what does each column mean.
Species	The name of each species
Family	The familiy of each species
K_occ	Number of species occurrences in karst landscapes
NK_occ	Number of species occurrences in non-karst landscapes

## Sheet: Final data
Species	Family	K_occ	NK_occ
Alsophila edanoi (Copel.) R.M.Tryon	Cyatheaceae	1	0
Asplenium mantalingahanum P.M.Zamora & Co	Aspleniaceae	2	0
Bolbitis angustipinna (Hayata) H.Ito	Dryopteridaceae, Elaphoglossoideae	1	0
Cephalomanes crassum (Copel.) M.G.Price	Hymenophyllaceae, Trichomanoideae	2	0
Ctenitis boholensis Holttum	Dryopteridaceae, Dryopteridoideae	1	0
Ctenitis humilis Holttum	Dryopteridaceae, Dryopteridoideae	1	0
Ctenitis paleolata Copel.	Dryopteridaceae, Dryopteridoideae	1	0
Dennstaedtia rufidula C.Chr.	Dennstaedtiaceae, Dennstaedtioideae	1	0
Dicranopteris subpectinata (Christ) C.M.Kuo	Gleicheniaceae	1	0
Hymenophyllum bartlettii (Copel.) C.V.Morton	Hymenophyllaceae, Hymenophylloideae	1	0
Lateristachys halconensis (Copel.) Holub	Lycopodiaceae, Lycopodielloideae	1	0
Matonia foxworthyi Copel.	Matoniaceae	1	0
Oreogrammitis halconensis (Copel.) Parris & Sundue	Polypodiaceae, Grammitidoideae	1	0
Oreogrammitis merrillii (Copel.) Parris	Polypodiaceae, Grammitidoideae	2	0
Phanerosorus major Diels	Matoniaceae	1	0
Podosorus angustatus Holttum	Polypodiaceae, Microsoroideae	3	0
Pronephrium clemensiae (Copel.) Holttum	Thelypteridaceae, Thelypterioideae	1	0
Pteris luzonensis Hieron.	Pteridaceae, Pteridoideae	1	0
Pteris ramosii Copel.	Pteridaceae, Pteridoideae	1	0
Selaginella pricei B.C.Tan & Jermy	Selaginellaceae	1	0
Selliguea moulmeinensis (Bedd.) X.C.Zhang & L.J.He	Polypodiaceae, Crypsinoideae	1	0
Sphaerostephanos cartilagidens P.M.Zamora & Co	Thelypteridaceae, Thelypterioideae	1	0
Sphaerostephanos convergens Holttum	Thelypteridaceae, Thelypterioideae	2	0
Sphaerostephanos grandescens Holttum	Thelypteridaceae, Thelypterioideae	2	0
Sphaerostephanos hernaezii Holttum	Thelypteridaceae, Thelypterioideae	6	0
Sphaerostephanos mindorensis Holttum	Thelypteridaceae, Thelypterioideae	1	0
Sphaerostephanos subcordatus Holttum	Thelypteridaceae, Thelypterioideae	1	0
Tectaria samariana S.Y.Dong	Tectariaceae	2	0
Xiphopterella nudicarpa (P.M.Zamora & Co) Parris	Polypodiaceae, Grammitidoideae	1	0
Tectaria ramosii (Copel.) Holttum	Tectariaceae	10	2
Taenitis cordata (Gaudich.) Holttum	Pteridaceae, Pteridoideae	4	1
Tectaria calcarea (C.Presl) Copel.	Tectariaceae	13	4
Pronephrium samarense (Copel.) Holttum	Thelypteridaceae, Thelypterioideae	3	1
Sphaerostephanos acrostichoides (Desv.) Holttum	Thelypteridaceae, Thelypterioideae	9	3
Tectaria stalactica M.G.Price	Tectariaceae	7	3
Acystopteris tenuisecta (Blume) Tagawa	Cystopteridaceae	2	1
Gymnosphaera lurida (Blume) S.Y.Dong	Cyatheaceae	2	1
Lindsaea divergens Wall. ex Hook. & Grev.	Lindsaeaceae	2	1
Pneumatopteris lithophila Holttum	Thelypteridaceae, Thelypterioideae	2	1
Selaginella ornata (Hook. & Grev.) Spring	Selaginellaceae	2	1
Tectaria athyriosora M.G.Price	Tectariaceae	7	4
Tectaria laxa (Copel.) M.G.Price	Tectariaceae	3	2
Syngramma luzonica Alderw.	Pteridaceae, Pteridoideae	11	8
Alsophila ferruginea (Christ) R.M.Tryon	Cyatheaceae	4	3
Ctenopterella blechnoides (Grev.) Parris	Polypodiaceae, Grammitidoideae	6	5
Abrodictyum setaceum (Bosch) Ebihara & K.Iwats.	Hymenophyllaceae, Trichomanoideae	3	3
Adiantum flabellulatum L.	Pteridaceae, Vittarioideae	1	1
Ampelopteris prolifera (Retz.) Copel.	Thelypteridaceae, Thelypterioideae	2	2
Asplenium crinicaule Hance	Aspleniaceae	1	1
Asplenium tenuicaule Havata	Aspleniaceae	1	1
Chingia paucipaleata Holttum	Thelypteridaceae, Thelypterioideae	1	1
Chrysogrammitis musgraviana (Baker) Parris	Polypodiaceae, Grammitidoideae	1	1
Crepidomanes kurzii (Bedd.) Tagawa & K.Iwats.	Hymenophyllaceae, Trichomanoideae	2	2
Dendrolycopodium juniperoideum (Sw.) A.Haines	Lycopodiaceae, Lycopodioideae	1	1
Hymenophyllum edanoi (Copel.) C.V.Morton	Hymenophyllaceae, Hymenophylloideae	1	1
Hypolepis resistens (Kunze) Hook.	Dennstaedtiaceae, Hypolepidoideae	1	1
Leptochilus hemionitideus (C.Presl) Noot.	Polypodiaceae, Microsoroideae	2	2
Microlepia firma Mett. ex Kuhn	Dennstaedtiaceae, Dennstaedtioideae	1	1
Plagiogyria falcata Copel.	Plagiogyriaceae	1	1
Pronephrium solsonicum Holttum	Thelypteridaceae, Thelypterioideae	1	1
Pteris micracantha Copel.	Pteridaceae, Pteridoideae	1	1
Pteris setulosocostulata Hayata	Pteridaceae, Pteridoideae	2	2
Schizaea malaccana Baker	Schizaeaceae	2	2
Selaginella cumingiana Spring	Selaginellaceae	10	10
Selaginella longiaristata Hieron.	Selaginellaceae	1	1
Selaginella presliana Spring	Selaginellaceae	1	1
Selliguea taeniophylla (Copel.) Parris	Polypodiaceae, Crypsinoideae	1	1
Tectaria suluensis Holttum	Tectariaceae	1	1
Tectaria membranacea (Hook.) Fraser-Jenk. & Kholia	Tectariaceae	10	11
Tectaria aspidioides (C.Presl) Copel.	Tectariaceae	9	10
Chrysogrammitis glandulosa (J.Sm.) Parris	Polypodiaceae, Grammitidoideae	3	4
Didymoglossum mindorense (Christ) K.Iwats.	Hymenophyllaceae, Trichomanoideae	5	7
Cyclopeltis crenata (Fée) C.Chr.	Lomariopsidaceae	7	10
Cyclopeltis presliana (J.Sm.) Berk.	Lomariopsidaceae	23	33
Arthrobotrya articulata (J.Sm. ex Fée) J.Sm.	Dryopteridaceae, Elaphoglossoideae	2	3
Crepidomanes rupicola (Racib.) Copel.	Hymenophyllaceae, Trichomanoideae	2	3
Diplazium symmetricum (Copel.) M.G.Price	Athyriaceae	2	3
Hymenophyllum pachydermicum Ces.	Hymenophyllaceae, Hymenophylloideae	4	6
Selaginella auriculata Spring	Selaginellaceae	2	3
Tectaria tabonensis M.G.Price	Tectariaceae	2	3
Dryopteris hendersonii (Bedd.) C.Chr.	Dryopteridaceae, Dryopteridoideae	3	5
Teratophyllum luzonicum Holttum	Dryopteridaceae, Elaphoglossoideae	3	5
Leptochilus pteropus (Blume) Fraser-Jenk.	Polypodiaceae, Microsoroideae	4	7
Acrostichum speciosum Willd.	Pteridaceae, Parkerioideae	6	11
Tectaria aurita (Sw.) S.Chandra	Tectariaceae	10	19
Pleocnemia macrodonta (C.Presl ex Fée) Holttum	Dryopteridaceae, Elaphoglossoideae	12	23
Lepisorus longifolius (Blume) Holttum	Polypodiaceae, Microsoroideae	15	29
Acrosorus friderici-et-pauli (Christ) Copel.	Polypodiaceae, Grammitidoideae	3	6
Asplenium aethiopicum (Burm.fil.) Bech.	ASPLENIACEAE	1	2
Athyrium oppositipennum Hayata	Athyriaceae	1	2
Bolbitis quoyana (Gaudich.) Ching	Dryopteridaceae, Elaphoglossoideae	7	14
Bolbitis scalpturata (Fée) Ching	Dryopteridaceae, Elaphoglossoideae	3	6
Brainea insignis (Hook.) J.Sm.	Blechnaceae, Blechnoideae	1	2
Cheilanthes belangeri (Bory) C.Chr.	Pteridaceae, Cheilanthoideae	1	2
Cheilanthes chusana (Hook.) Fraser-Jenk.	Pteridaceae, Cheilanthoideae	2	4
Christella acuminata (Houtt.) Holttum	Thelypteridaceae, Thelypterioideae	1	2
Dennstaedtia williamsii Copel.	Dennstaedtiaceae, Dennstaedtioideae	1	2
Diplazium brachysoroides Copel.	Athyriaceae	1	2
Diplazium maximum (D.Don) C.Chr.	Athyriaceae	3	6
Elaphoglossum calanasanicum Holttum	Dryopteridaceae, Elaphoglossoideae	1	2
Leptochilus pedunculatus (Hook. & Grev.) Fraser-Jenk.	Polypodiaceae, Microsoroideae	1	2
Polystichum piceopaleaceum Tagawa	Dryopteridaceae, Dryopteridoideae	1	2
Pteris amoena Blume	Pteridaceae, Pteridoideae	1	2
Pteris endoneura M.G.Price	Pteridaceae, Pteridoideae	1	2
Pteris pedicellata Copel.	Pteridaceae, Pteridoideae	2	4
Selaginella intermedia (Blume) Spring	Selaginellaceae	2	4
Selaginella ramosii Hieron.	Selaginellaceae	3	6
Sphaeropteris polypoda (Baker) R.M.Tryon	Cyatheaceae	2	4
Sphaeropteris robinsonii (Copel.) R.M.Tryon	Cyatheaceae	2	4
Sphaeropteris squamulata (Blume) R.M.Tryon	Cyatheaceae	1	2
Stenochlaena cumingii Holttum	Blechnaceae, Stenochlaenoideae	1	2
Tectaria adenophora Copel.	Tectariaceae	1	2
Tectaria barberi (Hook.) Copel.	Tectariaceae	1	2
Hymenasplenium subnormale (Copel.) Nakaike	Aspleniaceae	8	17
Tectaria macleanii (Copel.) S.Y.Dong	Tectariaceae	6	13
Tectaria nayarii Mazumdar	Tectariaceae	6	13
Pyrrosia samarensis (C.Presl) Ching	Polypodiaceae, Platyceriioideae	8	18
Phlegmariurus salvinioides (Herter) Ching	Lycopodiaceae, Huperzioideae	10	23
Actinostachys digitata (L.) Wall.	Schizaeaceae	3	7
Lindsaea longifolia Copel.	Lindsaeaceae	6	14
Pronephrium nervosum (Fee) S.E.Fawc. & A.R.Sm.	Thelypteridaceae, Thelypterioideae	3	7
Teratophyllum leptocarpum (Fée) Holttum	Dryopteridaceae, Elaphoglossoideae	5	12
Pleocnemia irregularis (C.Presl) Holttum	Dryopteridaceae, Elaphoglossoideae	11	27
Alsophila apoensis (Copel.) R.M.Tryon	Cyatheaceae	2	5
Amblovenatum opulentum (Kaulf.) J.P.Roux	Thelypteridaceae, Thelypterioideae	2	5
Athyrium nigripes (Blume) T.Moore	Athyriaceae	2	5
Athyrium tozanense (Hayata) Hayata	Athyriaceae	2	5
Hymenophyllum angulosum Christ	Hymenophyllaceae, Hymenophylloideae	4	10
Selaginella intertexta Spring	Selaginellaceae	4	10
Tectaria angulata (Willd.) Copel.	Tectariaceae	13	34
Asplenium simile Blume	Aspleniaceae	8	21
Diplazium cordifolium Blume	Athyriaceae	9	24
Diplazium forbesii (Baker) C.Chr.	Athyriaceae	3	8
Diplazium xiphophyllum (Baker) C.Chr.	Athyriaceae	3	8
Mesophlebion crassifolium (Blume) Holttum	Thelypteridaceae, Thelypterioideae	6	16
Sphaerostephanos heterocarpos (Blume) Holttum	Thelypteridaceae, Thelypterioideae	9	24
Angiopteris evecta (G.Forst.) Hoffm.	Marattiaceae	7	19
Haplopteris scolopendrina (Bory) C.Presl	Pteridaceae, Vittarioideae	7	19
Selaginella aenea Warb.	Selaginellaceae	4	11
Asplenium callipteris Fée	Aspleniaceae	9	25
Pronephrium rhombeum (Christ) Holttum	Thelypteridaceae, Thelypterioideae	9	25
Taenitis blechnoides (Willd.) Sw.	Pteridaceae, Pteridoideae	23	64
Bolbitis rhizophylla (Kaulf.) Hennipman	Dryopteridaceae, Elaphoglossoideae	14	39
Tectaria coadunata (Wall. ex Hook. & Grev.) C.Chr.	Tectariaceae	5	14
Lygodium merrillii Copel.	Lygodiaceae	7	20
Sphaeropteris integra (J.Sm.) R.M.Tryon	Cyatheaceae	10	29
Asplenium phyllitidis D.Don	Aspleniaceae	11	32
Adiantum cupreum Copel.	Pteridaceae, Vittarioideae	1	3
Adiantum stenochlamys Baker	Pteridaceae, Vittarioideae	3	9
Amblovenatum terminans (J.Sm. ex Hook.) J.P.Roux	Thelypteridaceae, Thelypterioideae	12	36
Asplenium stantoni Copel.	Aspleniaceae	1	3
Asplenium yoshinagae Makino	Aspleniaceae	1	3
Blechnopsis finlaysoniana (Wall. ex Hook. & Grev.) C.Presl	Blechnaceae, Blechnoideae	1	3
Crepidomanes parvulum (Poir.) Nivart	Hymenophyllaceae, Trichomanoideae	1	3
Didymoglossum beccarianum (Ces.) Senterre & Rouhan	Hymenophyllaceae, Trichomanoideae	4	12
Diplazium egenolfioides M.G.Price	Athyriaceae	1	3
Diplazium fraxinifolium C.Presl	Athyriaceae	6	18
Diplazium sorzogonense (C.Presl) C.Presl	Athyriaceae	6	18
Drynaria sparsisora (Desv.) T.Moore	Polypodiaceae, Crypsinoideae	7	21
Elaphoglossum melanostictum (Blume) T.Moore	Dryopteridaceae, Elaphoglossoideae	1	3
Elaphoglossum ophioglossoides (Goldm.) Holttum	Dryopteridaceae, Elaphoglossoideae	3	9
Gleichenia microphylla R.Br.	Gleicheniaceae	2	6
Gyrpothrix triphylla (Sw.) S.E.Fawc. & A.R.Sm.	Thelypteridaceae, Thelypterioideae	1	3
Lepisorus thunbergianus (Kaulf.) Ching	Polypodiaceae, Microsoroideae	1	3
Leptochilus longissimus (Blume) L.Y.Kuo	Polypodiaceae, Microsoroideae	3	9
Leptochilus sarawakensis Li Bing Zhang & Liang Zhang	Polypodiaceae, Microsoroideae	1	3
Lomagramma brooksii Copel.	Dryopteridaceae, Elaphoglossoideae	1	3
Metathelypteris gracilescens (Blume) Ching	Thelypteridaceae, Thelypterioideae	4	12
Ophioderma intermedium (Hook.) Nishida	Ophioglossaceae, Ophioglossoideae	1	3
Phlegmariurus elmeri (Desv.) Ching	Lycopodiaceae, Huperzioideae	2	6
Prosaptia urceolaris (Hayata) Copel.	Polypodiaceae, Grammitidoideae	1	3
Pteris whitfordii Copel.	Pteridaceae, Pteridoideae	1	3
Schizaea dichotoma (L.) Sm.	Schizaeaceae	5	15
Tapeinidium calomelanos K.U.Kramer	Lindsaeaceae	1	3
Tomophyllum subsecundodissectum (Zoll.) Parris	Polypodiaceae, Grammitidoideae	1	3
Plesioneuron ligulatum (J.Sm. ex C.Presl) S.E.Fawc. & A.R.Sm.	Thelypteridaceae, Thelypterioideae	21	66
Tectaria psomiocarpa S.Y.Dong	Tectariaceae	7	22
Diplazium petiolare C.Presl	Athyriaceae	6	19
Pteris papuana Ces.	Pteridaceae, Pteridoideae	5	16
Davallia falcinella C.Presl	Davalliaceae	4	13
Diphasiastrum multispicatum (J.H.Wilce) Holub	Lycopodiaceae, Lycopodioideae	4	13
Reholttumia nitidula (C.Presl) S.E.Fawc.	Thelypteridaceae, Thelypterioideae	10	33
Adiantum ciliatum Blume	Pteridaceae, Vittarioideae	3	10
Angiopteris pruinosa Kunze	Marattiaceae	3	10
Asplenium cf. polyodon G.Forst.	Aspleniaceae	12	40
Asplenium scandens J.Sm.	Aspleniaceae	6	20
Drynaria heraclea (Kunze) T.Moore	Polypodiaceae, Crypsinoideae	6	20
Lindsaea adiantoides J.Sm.	Lindsaeaceae	3	10
Lycopodiastrum casuarinoides (Spring) Holub ex R.D.Dixit	Lycopodiaceae, Lycopodioideae	3	10
Syngramma alismifolia (C.Presl) J.Sm.	Pteridaceae, Pteridoideae	6	20
Thylacopteris papillosa (Blume) Kunze ex J.Sm.	Polypodiaceae, Microsoroideae	9	30
Acrostichum aureum L.	Pteridaceae, Parkerioideae	17	57
Tectaria dissecta (G.Forst.) Lellinger	Tectariaceae	23	78
Asplenium persicifolium J.Sm. ex Mett.	Aspleniaceae	15	51
Asplenium tenerum G.Forst.	Aspleniaceae	25	85
Psilotum nudum (L.) P.Beauv.	Psilotaceae	5	17
Tectaria crenata Cav.	Tectariaceae	19	66
Asplenium anguineum Christ	Aspleniaceae	2	7
Coryphopteris squamipes (Copel.) Holttum	Thelypteridaceae, Thelypterioideae	2	7
Ctenitis silvatica Holttum	Dryopteridaceae, Dryopteridoideae	2	7
Davallia divaricata Blume	Davalliaceae	4	14
Diplazium lomariaceum (Christ) M.G.Price	Athyriaceae	4	14
Gymnocarpium oyamense (Baker) Ching	Cystopteridaceae	2	7
Lindsaea heterophylla Dryand.	Lindsaeaceae	2	7
Lygodium longifolium (Willd.) Sw.	Lygodiaceae	2	7
Pronephrium lineatum (Blume) C.Presl	Thelypteridaceae, Thelypterioideae	2	7
Pronephrium xiphioides (Christ) Holttum	Thelypteridaceae, Thelypterioideae	8	28
Prosaptia cryptocarpa Copel.	Polypodiaceae, Grammitidoideae	2	7
Pteris armata C.Presl	Pteridaceae, Pteridoideae	6	21
Selaginella llanosii Hieron	Selaginellaceae	4	14
Sphaeropteris trichophora (Copel.) R.M.Tryon	Cyatheaceae	2	7
Sphaerostephanos ellipticus (Rosenst.) Holttum	Thelypteridaceae, Thelypterioideae	2	7
Antrophyum callifolium Blume	Pteridaceae, Vittarioideae	21	74
Davallia heterophylla Sm.	Davalliaceae	8	29
Loxogramme avenia (Blume) C.Presl	Polypodiaceae, Loxogrammoideae	6	22
Selaginella engleri Hieron	Selaginellaceae	35	129
Tectaria griffithii (Baker) C.Chr.	Tectariaceae	7	26
Diplazium cumingii (C.Presl) C.Chr.	Athyriaceae	4	15
Hymenophyllum fumarioides Bory ex Willd.	Hymenophyllaceae, Hymenophylloideae	4	15
Asplenium cuneatum Lam.	Aspleniaceae	5	19
Oreogrammitis adspersa (Blume) Parris	Polypodiaceae, Grammitidoideae	5	19
Asplenium cymbifolium Christ	Aspleniaceae	7	27
Dicranopteris linearis (Burm.f.) Underw.	Gleicheniaceae	18	71
Microsorum punctatum (L.) Copel.	Polypodiaceae, Microsoroideae	21	83
Asplenium musifolium Mett.	Aspleniaceae	3	12
Asplenium scolopendrioides J.Sm.	Aspleniaceae	4	16
Asplenium steerei Harr.	Aspleniaceae	5	20
Athyrium anisopterum Christ	Athyriaceae	1	4
Azolla pinnata R.Br.	Salviniaceae	2	8
Calciphilopteris wallichii Yesilyurt & H.Schneid.	Pteridaceae, Cheilanthoideae	3	12
Calymmodon gracillimus (Copel.) Nakai ex H.Ito	Polypodiaceae, Grammitidoideae	1	4
Gymnosphaera atropurpurea (Copel.) Copel.	Cyatheaceae	2	8
Haplopteris amboinensis (Fée) X.C.Zhang	Pteridaceae, Vittarioideae	2	8
Haplopteris taeniophylla (Copel.) E.H.Crane	Pteridaceae, Vittarioideae	2	8
Hymenophyllum bicolanum Copel.	Hymenophyllaceae, Hymenophylloideae	1	4
Hymenophyllum imbricatum Blume	Hymenophyllaceae, Hymenophylloideae	3	12
Hymenophyllum thuidium Harr.	Hymenophyllaceae, Hymenophylloideae	1	4
Lindsaea capillacea Christ	Lindsaeaceae	4	16
Lindsaea ensifolia Sw.	Lindsaeaceae	1	4
Lindsaea gueriniana (Gaudich.) Desv.	Lindsaeaceae	2	8
Lindsaea javanensis Blume	Lindsaeaceae	1	4
Lindsaea rigida J.Sm.	Lindsaeaceae	2	8
Microsorum pentaphyllum (Baker) Copel.	Polypodiaceae, Microsoroideae	2	8
Nephrolepis falcata (Cav.) C.Chr.	Nephrolepidaceae	11	44
Oreogrammitis caespitosa (Blume) Parris	Polypodiaceae, Grammitidoideae	1	4
Oreogrammitis fenicis (Copel.) Parris	Polypodiaceae, Grammitidoideae	1	4
Oreogrammitis knutsfordiana (Baker) Parris	Polypodiaceae, Grammitidoideae	1	4
Phlegmariurus merrillii (Herter) A.R.Field & Bostock	Lycopodiaceae, Huperzioideae	3	12
Pronephrium menisciicarpon (Blume) Holttum	Thelypteridaceae, Thelypterioideae	2	8
Pronephrium merrillii (Christ) Holttum	Thelypteridaceae, Thelypterioideae	1	4
Pseudophegopteris aurita (Hook.) Ching	Thelypteridaceae, Phegopteroideae	1	4
Pteris scabripes Wall.	Pteridaceae, Pteridoideae	1	4
Pyrrosia splendens (C.Presl) Ching	Polypodiaceae, Platyceriioideae	5	20
Selaginella boninensis Baker	Selaginellaceae	2	8
Tectaria subaequalis (Rosenst.) Copel.	Tectariaceae	1	4
Tomophyllum macrum (Copel.) Parris	Polypodiaceae, Grammitidoideae	2	8
Bolbitis sinuata (C.Presl) Hennipman	Dryopteridaceae, Elaphoglossoideae	9	37
Asplenium vittaeforme Cav.	Aspleniaceae	7	29
Coniogramme fraxinea (D.Don) Diels	Pteridaceae, Cryptogrammoideae	7	29
Macrothelypteris torresiana (Gaudich.) Ching	Thelypteridaceae, Phegopteroideae	14	58
Adiantum capillus-veneris L.	Pteridaceae, Vittarioideae	6	25
Lygodium circinnatum (Burm.f.) Sw.	Lygodiaceae	29	121
Pteris tripartita Sw.	Pteridaceae, Pteridoideae	11	46
Haplopteris elongata (Sw.) E.H.Crane	Pteridaceae, Vittarioideae	20	84
Pronephrium granulosum (C.Presl) Holttum	Thelypteridaceae, Thelypterioideae	5	21
Pteris pellucida C.Presl	Pteridaceae, Pteridoideae	5	21
Asplenium griseum Copel.	Aspleniaceae	4	17
Crepidomanes christii (Copel.) Copel.	Hymenophyllaceae, Trichomanoideae	4	17
Blechnopsis orientalis (L.) C.Presl	Blechnaceae, Blechnoideae	16	69
Lomagramma pteroides J.Sm.	Dryopteridaceae, Elaphoglossoideae	6	26
Selaginella myosuroides (Kaulf.) Spring	Selaginellaceae	6	26
Stenochlaena palustris (Burm.f.) Bedd.	Blechnaceae, Stenochlaenoideae	8	35
Pteris melanocaulon Fée	Pteridaceae, Pteridoideae	9	40
Microsorum longissimum J.Sm. ex Fée	Polypodiaceae, Microsoroideae	13	58
Asplenium nidus L.	Aspleniaceae	27	121
Bolbitis heteroclita (C.Presl) Ching	Dryopteridaceae, Elaphoglossoideae	14	63
Hymenophyllum paniculiflorum C.Presl	Hymenophyllaceae, Hymenophylloideae	2	9
Microsorum monstrosum (Copel.) Copel.	Polypodiaceae, Microsoroideae	6	27
Pneumatopteris glabra (Copel.) Holttum	Thelypteridaceae, Thelypterioideae	4	18
Pteris schlechteri Brause	Pteridaceae, Pteridoideae	2	9
Selaginella fenixii Hieron.	Selaginellaceae	4	18
Selaginella remotifolia Spring	Selaginellaceae	2	9
Tectaria trichotoma (Fée) Tagawa	Tectariaceae	2	9
Cephalomanes atrovirens C.Presl	Hymenophyllaceae, Trichomanoideae	7	32
Selaginella cupressina (Willd.) Spring	Selaginellaceae	27	125
Palhinhaea cernua (L.) Vasc. & Franco	Lycopodiaceae, Lycopodielloideae	21	98
Selliguea caudiformis (Blume) J.Sm.	Polypodiaceae, Crypsinoideae	3	14
Tectaria repanda (Willd.) Holttum	Tectariaceae	3	14
Hymenophyllum pallidum (Blume) Ebihara & K.Iwats.	Hymenophyllaceae, Hymenophylloideae	13	61
Selaginella latifrons Warb.	Selaginellaceae	4	19
Sphaerostephanos diversilobus (C.Presl) Holttum	Thelypteridaceae, Thelypterioideae	4	19
Tectaria trifida (Fée) M.G.Price	Tectariaceae	5	24
Tapeinidium pinnatum (Cav.) C.Chr.	Lindsaeaceae	15	73
Strophocaulon unitum (L.) S.E.Fawc. & A.R.Sm.	Thelypteridaceae, Thelypterioideae	27	134
Asplenium insiticium Brack.	Aspleniaceae	1	5
Calymmodon cucullatus (Nees & Blume) C.Presl	Polypodiaceae, Grammitidoideae	2	10
Christensenia aesculifolia (Blume) Maxon	Marattiaceae	4	20
Dasygrammitis mollicoma (Nees & Blume) Parris	Polypodiaceae, Grammitidoideae	2	10
Davallia lorrainii Hance	Davalliaceae	1	5
Diplazium phanerotis Kunze	Athyriaceae	1	5
Diplazium vestitum C.Presl	Athyriaceae	1	5
Hymenophyllum edentulum (Bosch) C.Chr.	Hymenophyllaceae, Hymenophylloideae	2	10
Leucostegia immersa C.Presl	Hypodematiaceae	6	30
Lomariopsis spectabilis (Kunze) Mett.	Lomariopsidaceae	1	5
Nephrolepis acutifolia (Desv.) Christ	Nephrolepidaceae	1	5
Odontosoria krameri Fraser-Jenk.	Lindsaeaceae	1	5
Ophioglossum petiolatum Hook.	Ophioglossaceae, Ophioglossoideae	1	5
Oreogrammitis scabristipes (Baker) Parris	Polypodiaceae, Grammitidoideae	1	5
Oreogrammitis taxodioides (Baker) Parris & Sundue	Polypodiaceae, Grammitidoideae	1	5
Phlegmariurus filiformis (Sw.) W.H.Wagner	Lycopodiaceae, Huperzioideae	1	5
Pleocnemia conjugata (Blume) C.Presl	Dryopteridaceae, Elaphoglossoideae	1	5
Pseudodiphasium volubile (G.Forst.) Holub	Lycopodiaceae, Lycopodioideae	5	25
Pteris biaurita L.	Pteridaceae, Pteridoideae	5	25
Pteris terminalis Wall.	Pteridaceae, Pteridoideae	3	15
Pyrrosia nummulariifolia (Sw.) Ching	Polypodiaceae, Platyceriioideae	6	30
Selaginella apoensis Hieron.	Selaginellaceae	1	5
Selaginella tamariscina (P.Beauv.) Spring	Selaginellaceae	4	20
Sitobolium zeylanicum (Sw.) L.A.Triana & Sundue	Dennstaedtiaceae, Dennstaedtioideae	3	15
Sphaerostephanos heterophyllus (C.Presl) S.E.Fawc. & A.R.Sm.	Thelypteridaceae, Thelypterioideae	1	5
Sphaerostephanos latebrosus (Kunze ex Mett.) Holttum	Thelypteridaceae, Thelypterioideae	5	25
Sphaerostephanos santomasii Holttum	Thelypteridaceae, Thelypterioideae	1	5
Tectaria dolichosora Copel.	Tectariaceae	1	5
Teratophyllum aculeatum (Blume) Mett. ex Kuhn	Dryopteridaceae, Elaphoglossoideae	2	10
Tomophyllum minutum (Blume) Parris	Polypodiaceae, Grammitidoideae	1	5
Vaginularia trichoidea Fée	Pteridaceae, Vittarioideae	9	46
Reholttumia laevis (Mett.) S.E.Fawc. & A.R.Sm.	Thelypteridaceae, Thelypterioideae	7	36
Tectaria hilocarpa (Fée) M.G.Price	Tectariaceae	7	36
Pteris ensiformis Burm.	Pteridaceae, Pteridoideae	13	67
Diplazium fructuosum Copel.	Athyriaceae	3	16
Pteris vittata L. ex Hieron	Pteridaceae, Pteridoideae	15	80
Asplenium pellucidum Lam.	Aspleniaceae	11	59
Sphaeropteris tripinnata (Copel.) R.M.Tryon	Cyatheaceae	5	27
Sticherus truncatus (Willd.) Nakai	Gleicheniaceae	5	27
Cephalomanes javanicum (Blume) C.Presl	Hymenophyllaceae, Trichomanoideae	9	49
Asplenium apoense Copel.	Aspleniaceae	2	11
Christella hispidula (Decne.) Holttum	Thelypteridaceae, Thelypterioideae	2	11
Goniophlebium mengtzeense (Christ) Rödl-Linder	Polypodiaceae, Microsoroideae	2	11
Hymenophyllum pilosissimum C.Chr.	Hymenophyllaceae, Hymenophylloideae	4	22
Nephrolepis brownii (Desv.) Hovenkamp & Miyam.	Nephrolepidaceae	10	55
Tectaria beccariana (Ces.) C.Chr.	Tectariaceae	2	11
Tectaria decurrens (C.Presl) Copel.	Tectariaceae	14	77
Drynaria quercifolia (L.) J.Sm.	Polypodiaceae, Crypsinoideae	13	73
Adiantum caudatum L.	Pteridaceae, Vittarioideae	11	62
Arachniodes tripinnata (Goldm.) Sledge	Dryopteridaceae, Dryopteridoideae	3	17
Arthropteris palisotii (Desv.) Alston	Tectariaceae	6	34
Cephalomanes laciniatum (Roxb.) de Vol	Hymenophyllaceae, Trichomanoideae	6	34
Lycopodium japonicum Thunb.	Lycopodiaceae, Lycopodioideae	4	23
Microlepia speluncae (L.) T.Moore	Dennstaedtiaceae, Dennstaedtioideae	12	69
Huperzia javanica (Sw.) Fraser-Jenk.	Lycopodiaceae, Huperzioideae	5	29
Pteris oppositipinnata Fée	Pteridaceae, Pteridoideae	5	29
Pteris longipes D.Don	Pteridaceae, Pteridoideae	6	35
Lindsaea pectinata Blume	Lindsaeaceae	8	47
Pteridium aquilinum (L.) Kuhn	Dennstaedtiaceae, Hypolepidoideae	9	53
Alsophila halconensis (Christ) R.M.Tryon	Cyatheaceae	1	6
Antrophyum sessilifolium (Cav.) Spreng.	Pteridaceae, Vittarioideae	7	42
Asplenium colubrinum Christ	Aspleniaceae	2	12
Austroblechnum patersonii (R.Br.) Gasper & V.A.O.Dittrich	Blechnaceae, Blechnoideae	1	6
Chingia christii (Copel.) Holttum	Thelypteridaceae, Thelypterioideae	1	6
Ctenitis erythradenia Holttum	Dryopteridaceae, Dryopteridoideae	1	6
Ctenitis propinqua (J.Sm. ex C.Presl) Copel.	Dryopteridaceae, Dryopteridoideae	1	6
Davallia pectinata Sm.	Davalliaceae	2	12
Dennstaedtia merrillii Copel.	Dennstaedtiaceae, Dennstaedtioideae	1	6
Dicranopteris taiwanensis Ching & P.S.Chiu	Gleicheniaceae	1	6
Diplazium oligosorum Copel.	Athyriaceae	1	6
Diplopterygium laevissimum (Christ) Nakai	Gleicheniaceae	1	6
Dryopteris subarborea (Baker) C.Chr.	Dryopteridaceae, Dryopteridoideae	2	12
Lecanopteris sinuosa (Wall. ex Hook.) Copel.	Polypodiaceae, Microsoroideae	3	18
Lindsaea cultrata (Willd.) Sw.	Lindsaeaceae	7	42
Lindsaea philippinensis K.U.Kramer	Lindsaeaceae	1	6
Lygodium flexuosum (L.) Sw.	Lygodiaceae	12	72
Lygodium microphyllum (Cav.) R.Br.	Lygodiaceae	5	30
Microsorum heterocarpum (Blume) Ching	Polypodiaceae, Microsoroideae	4	24
Oleandra cumingii J.Sm.	Oleandraceae	1	6
Oleandra pistillaris (Sw.) .Chr.	Oleandraceae	2	12
Oreogrammitis fasciata (Blume) Parris	Polypodiaceae, Grammitidoideae	1	6
Plagiogyria euphlebia (Kunze) Mett.	Plagiogyriaceae	2	12
Platycerium coronarium (D.Koenig ex O.F.Müll.) Desv.	Polypodiaceae, Platyceriioideae	2	12
Prosaptia nutans (Blume) Mett.	Polypodiaceae, Grammitidoideae	1	6
Pteris mertensioides Willd.	Pteridaceae, Pteridoideae	4	24
Reholttumia costata (Brack.) S.E.Fawc. & A.R.Sm.	Thelypteridaceae, Thelypterioideae	5	30
Reholttumia truncata (Poir.) S.E.Fawc. & A.R.Sm.	Thelypteridaceae, Thelypterioideae	3	18
Selaginella eschscholzii Hieron.	Selaginellaceae	3	18
Selaginella moellendorffii Hieron.	Selaginellaceae	1	6
Sphaerostephanos lastreoides (C.Presl) Holttum	Thelypteridaceae, Thelypterioideae	1	6
Sphaerostephanos simplicifolius (J.Sm. ex Hook.) Holttum	Thelypteridaceae, Thelypterioideae	1	6
Hymenophyllum acanthoides (Bosch) Rosenst.	Hymenophyllaceae, Hymenophylloideae	6	37
Microsorum scolopendria (Burm.f.) Copel.	Polypodiaceae, Microsoroideae	12	74
Diplazium pallidum (Blume) T.Moore	Athyriaceae	4	25
Oceaniopteris egregia (Copel.) Gasper & Salino	Blechnaceae, Blechnoideae	7	44
Hymenophyllum reinwardtii Bosch	Hymenophyllaceae, Hymenophylloideae	3	19
Sphaeropteris philippinensis (Baker) R.M.Tryon	Cyatheaceae	3	19
Nephrolepis biserrata (Sw.) Schott	Nephrolepidaceae	13	83
Athyrium puncticaule (Blume) T.Moore	Athyriaceae	2	13
Hymenophyllum badium Hook. & Grev.	Hymenophyllaceae, Hymenophylloideae	8	52
Oreogrammitis tenuisecta (Blume) T.C.Hsu	Polypodiaceae, Grammitidoideae	2	13
Pronephrium philippinum (C.Presl) S.E.Fawc. & A.R.Sm.	Thelypteridaceae, Thelypterioideae	2	13
Pteris longipinnula Wall.	Pteridaceae, Pteridoideae	2	13
Selliguea lagunensis (Christ) Hovenkamp	Polypodiaceae, Crypsinoideae	2	13
Pteris pellucens J.Agardh	Pteridaceae, Pteridoideae	5	33
Lepisorus mucronatus (Fée) Li Wang	Polypodiaceae, Microsoroideae	8	53
Adiantum soboliferum Wall.	Pteridaceae, Vittarioideae	3	20
Lygodium japonicum (Thunb.) Sw.	Lygodiaceae	15	100
Selaginella repanda (Desv. ex Poir.) Spring	Selaginellaceae	3	20
Sphaerostephanos hirsutus (Kunze ex Mett.) Holttum	Thelypteridaceae, Thelypterioideae	6	40
Macrothelypteris polypodioides (Hook.) Holttum	Thelypteridaceae, Phegopteroideae	7	47
Pityrogramma calomelanos (L.) Link	Pteridaceae, Pteridoideae	7	47
Asplenium laserpitiifolium Lam.	Aspleniaceae	10	68
Angiopteris angustifolia C.Presl	Marattiaceae	7	48
Pyrrosia longifolia (Burm.f.) C.V.Morton	Polypodiaceae, Platyceriioideae	7	48
Aleuritopteris krameri (Franch. & Sav.) Ching	Pteridaceae, Cheilanthoideae	1	7
Antrophyum plantagineum (Cav.) Kaulf.	Pteridaceae, Vittarioideae	2	14
Crepidomanes brevipes (C.Presl) Copel.	Hymenophyllaceae, Trichomanoideae	7	49
Ctenitis setosa (C.Presl) Holttum	Dryopteridaceae, Dryopteridoideae	1	7
Davallia angustata Wall.	Davalliaceae	1	7
Davallia denticulata (Burm.f.) Mett. in Kuhn	Davalliaceae	5	35
Davallia epiphylla (G.Forst.) Sw.	Davalliaceae	1	7
Dryopteris varia (L.) Kuntze	Dryopteridaceae, Dryopteridoideae	1	7
Grypothrix ramosii (Christ) S.E.Fawc. & A.R.Sm.	Thelypteridaceae, Thelypterioideae	1	7
Hymenophyllum productum Kunze	Hymenophyllaceae, Hymenophylloideae	2	14
Lepisorus validinervis (Kunze) Li Wang	Polypodiaceae, Microsoroideae	2	14
Lomagramma copelandii Holttum	Dryopteridaceae, Elaphoglossoideae	2	14
Lygodium versteegii Christ	Lygodiaceae	1	7
Microsorum membranifolium (R.Br.) Ching	Polypodiaceae, Microsoroideae	8	56
Oleandra sibbaldii Grev.	Oleandraceae	1	7
Phlegmariurus carinatus (Poir.) Ching	Lycopodiaceae, Huperzioideae	1	7
Sticherus hispidus (Mett. ex Kuhn) Copel.	Gleicheniaceae	1	7
Tapeinidium acuminatum K.U.Kramer	Lindsaeaceae	1	7
Tectaria mesodon (Copel.) M.G.Price	Tectariaceae	1	7
Selaginella philippina Spring	Selaginellaceae	8	57
Grypothrix cuspidata (Blume) S.E.Fawc. & A.R.Sm.	Thelypteridaceae, Thelypterioideae	6	43
Diplazium proliferum (Lam.) Thouars	Athyriaceae	3	22
Selaginella elmeri Hieron.	Selaginellaceae	3	22
Selaginella opaca Warb.	Selaginellaceae	3	22
Tectaria taccifolia (Fée) M.G.Price	Tectariaceae	3	22
Pyrrosia lanceolata (L.) Farw.	Polypodiaceae, Platyceriioideae	15	111
Lindsaea pulchella (J.Sm. Ex Fielding & Gardner) Mett. ex Kuhn	Lindsaeaceae	7	52
Abrodictyum obscurum (Blume) Ebihara & K.Iwats.	Hymenophyllaceae, Trichomanoideae	9	67
Abrodictyum cumingii C.Presl	Hymenophyllaceae, Trichomanoideae	6	45
Christella parasitica (L.) H.Lév. Ex Y.H.Chang	Thelypteridaceae, Thelypterioideae	6	45
Diplazium griffithii T.Moore	Athyriaceae	2	15
Dipteris conjugata Reinw.	Dipteridaceae	12	90
Elaphoglossum luzonicum Copel.	Dryopteridaceae, Elaphoglossoideae	4	30
Phlegmariurus pinifolius (Trevis.) Kiew	Lycopodiaceae, Huperzioideae	2	15
Polydictyum menyanthidis C.Presl	Tectariaceae	4	30
Pteris cretica L.	Pteridaceae, Pteridoideae	4	30
Tectaria sagenioides (Mett.) Christenh.	Tectariaceae	2	15
Haplopteris ensiformis (Sw.) E.H.Crane	Pteridaceae, Vittarioideae	7	53
Nephrolepis hirsutula (G.Forst.) C.Presl	Nephrolepidaceae	5	38
Vandenboschia maxima (Blume) Copel.	Hymenophyllaceae, Trichomanoideae	5	38
Amauropelta beddomei (Baker) Y.H.Chang	Thelypteridaceae, Thelypterioideae	3	23
Sphaerostephanos productus (Kaulf.) Holttum	Thelypteridaceae, Thelypterioideae	8	62
Hymenophyllum inaequale (Poir.) Desv.	Hymenophyllaceae, Hymenophylloideae	7	55
Adiantum diaphanum Blume	Pteridaceae, Vittarioideae	4	32
Antrophyum semicostatum Blume	Pteridaceae, Vittarioideae	2	16
Asplenium macrophyllum Sw.	Aspleniaceae	5	40
Cheilanthes tenuifolia (Burm.f.) Sw.	Pteridaceae, Cheilanthoideae	4	32
Crepidomanes humile (G.Forst.) Bosch	Hymenophyllaceae, Trichomanoideae	7	56
Ctenitis pallens (Brack.) M.G.Price	Dryopteridaceae, Dryopteridoideae	1	8
Diplazium deltoideum (C.Presl) C.Presl	Athyriaceae	1	8
Diplazium sibuyanense (Copel.) Alderw.	Athyriaceae	1	8
Diplazium tenuifolium (Copel.) Lellinger	Athyriaceae	1	8
Diploblechnum fraseri (A.Cunn.) De Vol	Blechnaceae, Blechnoideae	2	16
Elaphoglossum angulatum (Blume) T.Moore	Dryopteridaceae, Elaphoglossoideae	1	8
Gleichenia dicarpa R.Br.	Gleicheniaceae	1	8
Goniophlebium percussum (Cav.) Wagner & Grether	Polypodiaceae, Microsoroideae	1	8
Lomariopsis lineata (C.Presl) Holttum	Lomariopsidaceae	3	24
Microsorum samarense (J.Sm.) Bosman	Polypodiaceae, Microsoroideae	2	16
Oreogrammitis loheriana (Christ) Parris & Sundue	Polypodiaceae, Grammitidoideae	1	8
Phlegmariurus phlegmaria (L.) Holub	Lycopodiaceae, Huperzioideae	5	40
Pyrrosia piloselloides (L.) M.G.Price	Polypodiaceae, Platyceriioideae	4	32
Pyrrosia porosa (C.Presl) Hovenkamp	Polypodiaceae, Platyceriioideae	2	16
Selaginella luzonensis Hieron.	Selaginellaceae	1	8
Sphaerostephanos spenceri (Copel) Holttum	Thelypteridaceae, Thelypterioideae	1	8
Teratophylulm koordersii Holttum	Dryopteridaceae, Elaphoglossoideae	1	8
Hymenophyllum denticulatum Sw.	Hymenophyllaceae, Hymenophylloideae	7	57
Asplenium vulcanicum Blume	Aspleniaceae	5	41
Selaginella jagorii Warb.	Selaginellaceae	5	41
Scleroglossum minus (Fee) C.Chr.	Polypodiaceae, Grammitidoideae	4	33
Asplenium normale D.Don	Aspleniaceae	4	34
Haplopteris zosterifolia (Willd.) E.H.Crane	Pteridaceae, Vittarioideae	4	34
Hymenophyllum javanicum Spreng.	Hymenophyllaceae, Hymenophylloideae	2	17
Sphaerostephanos loherianus (Christ) Holttum	Thelypteridaceae, Thelypterioideae	2	17
Tapeinidium luzonicum (Hook.) K.U.Kramer	Lindsaeaceae	4	34
Vandenboschia auriculata (Blume) Copel.	Hymenophyllaceae, Trichomanoideae	4	34
Selaginella involvens (Sw.) Spring	Selaginellaceae	14	120
Loxogramme scolopendrioides (Gaudich.) C.V.Morton	Polypodiaceae, Loxogrammoideae	3	26
Microsorum commutatum (Blume) Copel.	Polypodiaceae, Microsoroideae	3	26
Alsophila fuliginosa Christ	Cyatheaceae	4	35
Oleandra neriiformis Cav.	Oleandraceae	7	62
Aleuritopteris formosana (Hayata) Tagawa	Pteridaceae, Cheilanthoideae	1	9
Amauropelta grammitoides (Christ) S.E.Fawc. & A.R.Sm.	Thelypteridaceae, Thelypterioideae	1	9
Amblovenatum immersum (Blume) Mazumdar	Thelypteridaceae, Thelypterioideae	3	27
Asplenium lepturus J.Sm.	Aspleniaceae	7	63
Dennstaedtia dennstaedtioides (Copel.) Copel.	Dennstaedtiaceae, Dennstaedtioideae	1	9
Diplazium melanopodium Fée	Athyriaceae	1	9
Drynaria rigidula (Sw.) Bedd.	Polypodiaceae, Crypsinoideae	1	9
Dryopteris hasseltii (Blume) C.Chr.	Dryopteridaceae, Dryopteridoideae	1	9
Leptochilus macrophyllus (Blume) Noot.	Polypodiaceae, Microsoroideae	4	36
Lindsaea tenuifolia Blume	Lindsaeaceae	1	9
Lomariopsis subtrifoliata (Copel.) Holttum	Lomariopsidaceae	1	9
Menisciopsis rubida (J.Sm. ex Hook.) S.E.Fawc. & A.R.Sm.	Thelypteridaceae, Thelypterioideae	1	9
Microlepia todayensis Christ	Dennstaedtiaceae, Dennstaedtioideae	1	9
Paesia elmeri Copel.	Dennstaedtiaceae, Hypolepidoideae	1	9
Pteris elmeri Christ ex Copel.	Pteridaceae, Pteridoideae	1	9
Pteris spinescens C.Presl	Pteridaceae, Pteridoideae	1	9
Selaginella ciliaris (Retz.) Spring	Selaginellaceae	4	36
Sphaerostephanos major (Copel.) Holttum	Thelypteridaceae, Thelypterioideae	1	9
Tectaria manilensis (C.Presl) Holttum	Tectariaceae	1	9
Christella dentata (Forssk.) Brownsey & Jermy	Thelypteridaceae, Thelypterioideae	6	55
Diplazium polypodioides Blume	Athyriaceae	6	55
Ceratopteris thalictroides (L.) Brongn.	Pteridaceae, Parkerioideae	4	37
Lepisorus platyrhynchos (Kunze) Li Wang	Polypodiaceae, Microsoroideae	4	37
Phlegmariurus squarrosus (G.Forst.) Á.Löve & D.Löve	Lycopodiaceae, Huperzioideae	4	37
Hymenasplenium pubirhizoma (Ching & Z.Y. Liu) K.W.Xu & Li Bing Zhang	Aspleniaceae	6	56
Pteris glaucovirens Goldm.	Pteridaceae, Pteridoideae	3	28
Crepidomanes grande (Copel.) Ebihara & K.Iwats.	Hymenophyllaceae, Trichomanoideae	5	47
Austroblechnum melanocaulon (Brack.) Gasper & V.A.O.	Blechnaceae, Blechnoideae	2	19
Davallia hymenophylloides (Blume) Kuhn	Davalliaceae	4	38
Hymenophyllum fimbriatum J.Sm.	Hymenophyllaceae, Hymenophylloideae	2	19
Sphaeropteris glauca (Blume) R.M.Tryon	Cyatheaceae	7	67
Scleroglossum pusillum (Blume) Alderw.	Polypodiaceae, Grammitidoideae	5	48
Christella arida (D.Don) Holttum	Thelypteridaceae, Thelypterioideae	3	29
Lindsaea fissa Copel.	Lindsaeaceae	3	29
Alsophila callosa (Christ) R.M.Tryon	Cyatheaceae	2	20
Antrophyum pseudolatifolium C.W.Chen	Pteridaceae, Vittarioideae	1	10
Chingia ferox (Blume) Holttum	Thelypteridaceae, Thelypterioideae	4	40
Dicksonia mollis Holttum	Dicksoniaceae	2	20
Diplazium pseudocyatheifolium Rosenst.	Athyriaceae	1	10
Dryopteris hirtipes (Blume) Kuntze	Dryopteridaceae, Dryopteridoideae	1	10
Gleichenia vulcanica Blume	Gleicheniaceae	1	10
Haplopteris dareicarpa (Hook.) S.Linds. & C.W.Chen	Pteridaceae, Vittarioideae	1	10
Hymenasplenium cheilosorum (Kunze ex Mett.) Tagawa	Aspleniaceae	1	10
Hypolepis punctata (Thunb. ex Murray) Mett. ex Kuhn	Dennstaedtiaceae, Hypolepidoideae	1	10
Leptogramma gymnocarpa (Copel.) Ching	Thelypteridaceae, Thelypterioideae	1	10
Loxogramme parallela Copel.	Polypodiaceae, Loxogrammoideae	1	10
Ophioderma pendulum (L.) C.Presl	Ophioglossaceae, Ophioglossoideae	4	40
Paesia radula (Baker) C.Chr.	Dennstaedtiaceae, Hypolepidoideae	1	10
Platycerium grande (A.Cunn. Ex Hook.) J.Sm.	Polypodiaceae, Platyceriioideae	1	10
Prosaptia contigua (G.Forst.) C.Presl	Polypodiaceae, Grammitidoideae	4	40
Prosaptia multicaudata (Copel.) Parris	Polypodiaceae, Grammitidoideae	1	10
Pyrrosia sphaerosticha (Mett.) Ching	Polypodiaceae, Platyceriioideae	3	30
Selaginella magnifica Warb.	Selaginellaceae	1	10
Tmesipteris zamoranum Gruezo & V.B.Amoroso	Psilotaceae	1	10
Woodwardia unigemmata (Makino) Nakai	Blechnaceae, Woodwardioideae	1	10
Davallia hirsuta (J.Sm.) Alderw.	Davalliaceae	4	41
Pleocnemia presliana Holttum	Dryopteridaceae, Elaphoglossoideae	3	31
Alsophila speciosa C.Presl	Cyatheaceae	4	42
Saccoloma campylurua (Kunze) Mett.	Saccolomataceae	2	21
Selaginella biformis A.Braun ex Kuhn	Selaginellaceae	7	74
Davallia repens (L.f.) Kuhn	Davalliaceae	9	96
Lygodium auriculatum (Willd.) Alston	Lygodiaceae	3	32
Christella subpubescens (Blume) Holttum	Thelypteridaceae, Thelypterioideae	1	11
Dennstaedtia philippinensis Copel.	Dennstaedtiaceae, Dennstaedtioideae	1	11
Hymenophyllum blandum Racib.	Hymenophyllaceae, Hymenophylloideae	1	11
Tectaria aenigma C.W.Chen & C.J.Rothf.	Tectariaceae	1	11
Leptochilus ellipticus (Thunb.) Noot.	Polypodiaceae, Microsoroideae	3	34
Selaginella alligans Hieron.	Selaginellaceae	3	34
Sticherus hirtus (Blume) Ching	Gleicheniaceae	3	34
Cheilanthes nudiuscula (R.Br.) T.Moore	Pteridaceae, Cheilanthoideae	2	23
Goniophlebium pseudoconnatum (Copel.) Copel.	Polypodiaceae, Microsoroideae	2	23
Plagiogyria glauca (Blume) Mett.	Plagiogyriaceae	2	23
Nephrolepis cordifolia (L.) C.Presl	Nephrolepidaceae	5	59
Coniogramme subcordata Copel.	Pteridaceae, Cryptogrammoideae	1	12
Deparia japonica (Thunb.) M.Kato	Athyriaceae	1	12
Dryopteris nodosa (C.Presl) Li Bing Zhang	Dryopteridaceae, Dryopteridoideae	2	24
Loxogramme conferta Copel.	Polypodiaceae, Loxogrammoideae	1	12
Phlegmariurus verticillatus (L.f.) A.R.Field & Testo	Lycopodiaceae, Huperzioideae	1	12
Polystichum biaristatum (Blume) T.Moore	Dryopteridaceae, Dryopteridoideae	1	12
Pseudocyclosorys tylodes (Kunze) Ching	Thelypteridaceae, Thelypterioideae	1	12
Pteris heteromorpha Fée	Pteridaceae, Pteridoideae	1	12
Ptisana pellucida (C.Presl) Murdock	Marattiaceae	2	24
Selaginella lacerata Warb.	Selaginellaceae	1	12
Selaginella negrosensis Hieron.	Selaginellaceae	1	12
Selliguea albidosquamata (Blume) Parris	Polypodiaceae, Crypsinoideae	3	36
Sticherus loheri (Christ) Copel.	Gleicheniaceae	1	12
Hymenophyllum serrulatum (C.Presl) C.Chr.	Hymenophyllaceae, Hymenophylloideae	5	62
Arachniodes amabilis (Blume) Tindale	Dryopteridaceae, Dryopteridoideae	2	25
Drynaria meyeniana (Schott) Christenh.	Polypodiaceae, Crypsinoideae	2	25
Oreogrammitis jagoriana (Mett. ex Kuhn) Parris & Sundue	Polypodiaceae, Grammitidoideae	2	25
Selaginella aristata Spring	Selaginellaceae	4	50
Tectaria melanocaulos (Blume) Copel.	Tectariaceae	2	25
Elaphoglossum blumeanum (Fée) J.Sm.	Dryopteridaceae, Elaphoglossoideae	3	38
Selaginella delicatula (Desv.) Alston	Selaginellaceae	5	64
Callistopteris apiifolia (C.Presl) Copel.	Hymenophyllaceae, Trichomanoideae	6	77
Abacopteris aspera (C.Presl) Ching	Thelypteridaceae, Thelypterioideae	1	13
Arachniodes carvifolia (Kunze) Ching	Dryopteridaceae, Dryopteridoideae	4	52
Athyrium nitidulum (Kunze) Milde	Athyriaceae	1	13
Cyclosorus interruptus (Willd.) H.Ito	Thelypteridaceae, Thelypterioideae	1	13
Didymochlaena philippinensis Li Bing Than & H.Shang	Didymochlaenaceae	1	13
Diplopterygium longissimum (Blume) Nakai	Gleicheniaceae	2	26
Hymenophyllum holochilum (Bosch) C.Chr.	Hymenophyllaceae, Hymenophylloideae	2	26
Onychium japonicum (Thunb.) Kunze	Pteridaceae, Pteridoideae	2	26
Oreogrammitis reinwardtii (Blume) Parris	Polypodiaceae, Grammitidoideae	1	13
Plagiogyria pycnophylla (Kunze) Mett.	Plagiogyriaceae	1	13
Hymenasplenium excisum (C.Presl) S.Linds.	Aspleniaceae	2	27
Lindsaea obtusa J.Sm.	Lindsaeaceae	3	41
Lindsaea lucida Blume	Lindsaeaceae	5	69
Asplenium haenkei Copel.	Aspleniaceae	1	14
Davallia embolostegia Copel.	Davalliaceae	2	28
Lecanopteris deparioides (Ces.) Baker	Polypodiaceae, Microsoroideae	1	14
Oreogrammitis congener (Blume) Parris	Polypodiaceae, Grammitidoideae	1	14
Phlegmariurus banayanicus (Herter) A.R.Field & Bostock	Lycopodiaceae, Huperzioideae	1	14
Prosaptia alata (Blume) Christ	Polypodiaceae, Grammitidoideae	1	14
Tectaria multicaudata (C.B.Clarke) Ching	Tectariaceae	1	14
Odontosoria retusa (Cav.) J.Sm.	Lindsaeaceae	4	57
Osmolindsaea odorata (Roxb.) Lehtonen & Christenh.	Lindsaeaceae	3	43
Vandenboschia johnstonensis (F.M.Bailey) Copel.	Hymenophyllaceae, Trichomanoideae	2	29
Selliguea taeniata (Sw.) Parris	Polypodiaceae, Crypsinoideae	7	104
Dennstaedtia scandens (Blume) T.Moore	Dennstaedtiaceae, Dennstaedtioideae	1	15
Diplazium williamsii Copel.	Athyriaceae	1	15
Drynaria speciosa (Blume) Christenh.	Polypodiaceae, Crypsinoideae	2	30
Lindsaea lobata Poir.	Lindsaeaceae	1	15
Polystichum obtusum J.Sm.	Dryopteridaceae, Dryopteridoideae	1	15
Tapeinidium gracile (Blume) Alderw.	Lindsaeaceae	2	30
Lepisorus accedens (Blume) Hosok.	Polypodiaceae, Microsoroideae	4	61
Onychium siliculosum (Desv.) C.Chr.	Pteridaceae, Pteridoideae	3	47
Asplenium affine Sw.	Aspleniaceae	2	32
Asplenium exiguum Bedd.	Aspleniaceae	1	16
Ctenitis subglandulosa (Hance) Ching	Dryopteridaceae, Dryopteridoideae	1	16
Monachosorum subdigitatum (Blume) Kuhn	Dennstaedtiaceae, Monachosoroideae	1	16
Tectaria polymorpha (Wall. ex Hook.) Copel.	Tectariaceae	1	16
Diplazium esculentum (Retz.) Sw.	Athyriaceae	3	49
Lepisorus spicatus (L.f.) Li Wang	Polypodiaceae, Microsoroideae	2	34
Ophioglossum reticulatum L.	Ophioglossaceae, Ophioglossoideae	1	17
Parablechnum vestitum (Blume) Gasper & Salino	Blechnaceae, Blechnoideae	1	17
Selliguea pyrolifolia (Goldm.) Hovenkamp	Polypodiaceae, Crypsinoideae	1	17
Goniophlebium subauriculatum (Blume) C.Presl	Polypodiaceae, Microsoroideae	3	52
Lindsaea merrillii Copel.	Lindsaeaceae	3	52
Crepidomanes bipunctatum (Poir.) Copel.	Hymenophyllaceae, Trichomanoideae	2	35
Calymmodon gracilis (Fée) Copel.	Polypodiaceae, Grammitidoideae	2	36
Diplaziopsis javanica (Blume) C.Chr.	Diplaziopsidaceae	1	18
Goniophlebium benguetense (Copel.) Copel.	Polypodiaceae, Microsoroideae	1	18
Helminthostachys zeylanica (L.) Hook.	Ophioglossaceae, Helmintostachyoideae	2	36
Selliguea elmeri (Copel.) Ching	Polypodiaceae, Crypsinoideae	1	18
Sphaerostephanos microlonchus (Christ) S.E.Fawc. & A.R.Sm.	Thelypteridaceae, Thelypterioideae	1	18
Alsophila loheri (Christ) R.M.Tryon	Cyatheaceae	1	19
Calochlaena javanica (Blume) M.D.Turner & R.A.White	Dicksoniaceae	1	19
Haplopteris stenophylla (Copel.) C.W.Chen & S.Linds.	Pteridaceae, Vittarioideae	1	19
Prosaptia venulosa (Blume) M.G.Price	Polypodiaceae, Grammitidoideae	1	19
Selaginella nummularia Warb.	Selaginellaceae	1	19
Sphaeropteris elmeri (Copel.) R.M.Tryon	Cyatheaceae	1	19
Sphaeropteris lepifera (J.Sm. Ex Hook.) R.M.Tryon	Cyatheaceae	1	19
Adiantum philippense L.	Pteridaceae, Vittarioideae	3	59
Hymenasplenium fillipes (Copel) Sugim	Aspleniaceae	1	20
Leptochilus minor Fée	Polypodiaceae, Microsoroideae	1	20
Pseudophegopteris paludosa (Blume) Ching	Thelypteridaceae, Phegopteroideae	1	20
Sphaerostephanos lobatus (Copel.) Holttum	Thelypteridaceae, Thelypterioideae	1	20
Asplenium elmeri Christ	Aspleniaceae	1	21
Asplenium lobulatum Mett.	Aspleniaceae	1	22
Asplenium truncatilobum (C.Presl) Fée	Aspleniaceae	1	22
Athyrium drepanopteron (Kunze) A.Braun ex Milde	Athyriaceae	1	22
Cheiropleuria bicuspis (Blume) C.Presl	Dipteridaceae	1	22
Goniophlebium persicifolium (Desv.) Bedd.	Polypodiaceae, Microsoroideae	1	22
Prosaptia celebica (Blume) Tagawa & K.Iwats.	Polypodiaceae, Grammitidoideae	1	22
Prosaptia obliquata (Blume) Mett.	Polypodiaceae, Grammitidoideae	2	45
Cibotium cumingii Kunze	Cibotiaceae	1	23
Selliguea glauca (J.Sm. ex Brack.) Hovenkamp	Polypodiaceae, Crypsinoideae	1	23
Hymenophyllum emarginatum Sw.	Hymenophyllaceae, Hymenophylloideae	2	47
Equisetum ramosissimum Desf.	Equisetaceae	1	24
Histiopteris incisa (Thunb.) J.Sm.	Dennstaedtiaceae, Hypolepidoideae	2	49
Plenasium banksiifolium (C.Presl) C.Presl	Osmundaceae	2	50
Lindsaea apoensis Copel.	Lindsaeaceae	1	26
Pteris blumeana J.Agardh	Pteridaceae, Pteridoideae	1	26
Odontosoria chinensis (L.) J.Sm.	Lindsaeaceae	3	83
Abrodictyum pluma (Hook.) Ebihara & K.Iwats.	Hymenophyllaceae, Trichomanoideae	1	28
Haplopteris alternans (Copel.) S.Linds. & C.W.Chen	Pteridaceae, Vittarioideae	1	29
Asplenium horridum Kaulf.	Aspleniaceae	1	30
Microlepia strigosa (Thunb.) C.Presl	Dennstaedtiaceae, Dennstaedtioideae	1	30
Microsorum insigne (Blume) Copel.	Polypodiaceae, Microsoroideae	1	30
Dryopteris pseudocaenopteris (Kunze) Li Bing Zhang	Dryopteridaceae, Dryopteridoideae	1	31
Ptisana sylvatica (Blume) Murdock	Marattiaceae	1	31
Asplenium longissimum Blume	Aspleniaceae	1	32
Alsophila heterochlamydea (Copel.) R.M.Tryon	Cyatheaceae	1	35
Davallia solida (G.Forst.) Sw.	Davalliaceae	1	37
Deparia petersenii (Kunze) M.Kato	Athyriaceae	1	38
Polystichum moluccense (Blume) T.Moore	Dryopteridaceae, Dryopteridoideae	1	43
Abacopteris gymnopteridifrons (Hayata) Ching	Thelypteridaceae, Thelypterioideae	0	4
Abacopteris nitida (Holttum) S.E.Fawc. & A.R.Sm.	Thelypteridaceae, Thelypterioideae	0	17
Abrodictyum clathratum (Tagawa) Ebihara & K.Iwats.	Hymenophyllaceae, Trichomanoideae	0	3
Abrodictyum extravagans (Copel.)	Hymenophyllaceae, Trichomanoideae	0	4
Abrodictyum idoneum (C.V.Morton) Ebihara & K.Iwats.	Hymenophyllaceae, Trichomanoideae	0	10
Actinostachys inopinata (Selling) C.F.Reed	Schizaeaceae	0	1
Actinostachys minuta Amoroso & Corticio	Schizaeaceae	0	1
Actinostachys simplex Amoroso & Corticio	Schizaeaceae	0	1
Adiantum edgeworthii Hook.	Pteridaceae, Vittarioideae	0	4
Adiantum hispidulum Sw.	Pteridaceae, Vittarioideae	0	18
Adiantum hosei Baker	Pteridaceae, Vittarioideae	0	5
Adiantum mindanaoense Copel.	Pteridaceae, Vittarioideae	0	2
Adiantum monosorum Baker	Pteridaceae, Vittarioideae	0	6
Aleuritopteris dubia (C.Hope) Ching	Pteridaceae, Cheilanthoideae	0	3
Alsophila acuminata (Copel.) R.M.Tryon	Cyatheaceae	0	5
Alsophila cinerea (Copel.) R.M.Tryon	Cyatheaceae	0	4
Alsophila fenicis (Copel.) C.Chr.	Cyatheaceae	0	1
Alsophila hermannii R.M.Tryon	Cyatheaceae	0	14
Alsophila latebrosa Wall.	Cyatheaceae	0	4
Alsophila latipinnula (Copel.) R.M.Tryon	Cyatheaceae	0	1
Alsophila masapilidensis (Copel.) R.M.Tryon	Cyatheaceae	0	1
Alsophila microchlamys (Holttum) R.M.Tryon	Cyatheaceae	0	1
Alsophila negrosiana (Christ) R.M.Tryon	Cyatheaceae	0	5
Alsophila rufopannosa (Christ) R.M.Tryon	Cyatheaceae	0	1
Alsophila setulosa (Copel.) R.M.Tryon	Cyatheaceae	0	2
Amauropelta glanduligera (Kunze) Y.H.Chang	Thelypteridaceae, Thelypterioideae	0	2
Angiopteris arborescens (Blanco) Merr.	Marattiaceae	0	11
Angiopteris cartilagidens Christ	Marattiaceae	0	5
Angiopteris subcuspidata Rosenst.	Marattiaceae	0	5
Anisocampium cumingianum C.Presl	Athyriaceae	0	3
Antrophyum ledermannii Hieron.	Pteridaceae, Vittarioideae	0	4
Antrophyum parvulum Blume	Pteridaceae, Vittarioideae	0	17
Antrophyum williamsii Benedict	Pteridaceae, Vittarioideae	0	3
Arachniodes coniifolia (T.Moore) Ching	Dryopteridaceae, Dryopteridoideae	0	1
Arthropteris articulata (Brack.) C.Chr.	Tectariaceae	0	7
Asplenium amboinense Willd.	Aspleniaceae	0	3
Asplenium curtisorum Chrsit	Aspleniaceae	0	1
Asplenium militare Copel.	Aspleniaceae	0	6
Asplenium nigrescens Blume	Aspleniaceae	0	8
Asplenium pahlii Salgado	Aspleniaceae	0	1
Asplenium perplexum Salgado	Aspleniaceae	0	1
Asplenium schizocarpum (Copel.) Copel.	Aspleniaceae	0	2
Asplenium semivarians Vaine & Reichst.	Aspleniaceae	0	1
Asplenium serricula Fée	Aspleniaceae	0	1
Asplenium setisectum Blume	Aspleniaceae	0	1
Asplenium tenuifolium D.Don	Aspleniaceae	0	6
Asplenium thunbergii Kunze	Aspleniaceae	0	25
Athyrium dissitifolium (Baker) C.Chr.	Athyriaceae	0	3
Athyrium eburneum (J.Sm. Ex Mett.)	Athyriaceae	0	1
Athyrium elmeri Copel.	Athyriaceae	0	10
Athyrium erythropodum Hayata	Athyriaceae	0	2
Athyrium fallaciosum Milde	Athyriaceae	0	1
Athyrium nakanoi Makino	Athyriaceae	0	1
Bolbitis appendiculata (Willd.) K.Iwats.	Dryopteridaceae, Elaphoglossoideae	0	11
Bolbitis inconstans (Copel.) Ching	Dryopteridaceae, Elaphoglossoideae	0	1
Bolbitis repanda (Blume) Schott	Dryopteridaceae, Elaphoglossoideae	0	7
Bosmania membranacea (D.Don) Testo	Polypodiaceae, Microsoroideae	0	10
Calligrammitis beddomeana (Alderw.) Parris	Polypodiaceae, Grammitidoideae	0	5
Calochlaena straminea (Labill.) M.D.Turner & R.A.White	Dicksoniaceae	0	2
Calymmodon clavifer (Hook.) T.Moore	Polypodiaceae, Grammitidoideae	0	4
Calymmodon muscoides (Copel.) Copel.	Polypodiaceae, Grammitidoideae	0	6
Chingia pricei Holttum	Thelypteridaceae, Thelypterioideae	0	1
Chingia tenerioir Holttum	Thelypteridaceae, Thelypterioideae	0	1
Chingia urens Holttum	Thelypteridaceae, Thelypterioideae	0	2
Christella subdentata Holttum	Thelypteridaceae, Thelypterioideae	0	1
Christensenia lobbiana (de Vriese) Rolleri	Marattiaceae	0	13
Cibotium barometz (L.) J.Sm.	Cibotiaceae	0	7
Cornopteris banajaoensis (C.Chr.) K.Iwats. & M.G.Price	Athyriaceae	0	7
Cornopteris decurrenti-alata (Hook.) Nakai	Athyriaceae	0	1
Cornopteris opaca (D.Don) Tagawa	Athyriaceae	0	6
Cornopteris philippinensis M.Kato	Athyriaceae	0	6
Coryphopteris borealis Holttum	Thelypteridaceae, Thelypterioideae	0	1
Coryphopteris dura (Copel.) Holttum	Thelypteridaceae, Thelypterioideae	0	3
Coryphopteris pubirachis (Baker) Holttum	Thelypteridaceae, Thelypterioideae	0	23
Cranfillia vulcanica (Blume) Gasper & V.A.O.Dittrich	Blechnaceae, Blechnoideae	0	10
Crepidomanes campanulatum (Roxb.) Panigrahi & Sarn.Singh	Hymenophyllaceae, Trichomanoideae	0	2
Crepidomanes thysanostomum (Makino) Ebihara & K.Iwats.	Hymenophyllaceae, Trichomanoideae	0	15
Ctenitis atrorubens Holttum	Dryopteridaceae, Dryopteridoideae	0	2
Ctenitis bulusanica Holttum	Dryopteridaceae, Dryopteridoideae	0	3
Ctenitis decurrentipinnata (Ching) Tardieu & C.Chr.	Dryopteridaceae, Dryopteridoideae	0	3
Ctenitis subobscura (Christ) Holttum	Dryopteridaceae, Dryopteridoideae	0	1
Ctenopterella denticulata (Blume) Parris	Polypodiaceae, Grammitidoideae	0	8
Ctenopterella pediculata (Baker) Parris	Polypodiaceae, Grammitidoideae	0	1
Cyclogramma auriculata (J.Sm.) Ching	Thelypteridaceae, Thelypterioideae	0	2
Dasygrammitis fuscata (Blume) Parris	Polypodiaceae, Grammitidoideae	0	2
Dasygrammitis malaccana (Baker) Parris	Polypodiaceae, Grammitidoideae	0	1
Davallia brevipes Copel.	Davalliaceae	0	6
Davallia pusilloides (Copel.) Parris	Davalliaceae	0	10
Davallia trichomanoides Blume	Davalliaceae	0	17
Davallia wagneriana Copel.	Davalliaceae	0	15
Dennstaedtia articulata Copel.	Dennstaedtiaceae, Dennstaedtioideae	0	5
Dennstaedtia elmeri Copel.	Dennstaedtiaceae, Dennstaedtioideae	0	9
Dennstaedtia fusca Copel.	Dennstaedtiaceae, Dennstaedtioideae	0	2
Dennstaedtia glabrata (Ces.) C.Chr.	Dennstaedtiaceae, Dennstaedtioideae	0	5
Dennstaedtia hooveri Christ	Dennstaedtiaceae, Dennstaedtioideae	0	14
Dennstaedtia macgregori Copel.	Dennstaedtiaceae, Dennstaedtioideae	0	2
Dennstaedtia resinifera (Blume) Mett. ex Kuhn	Dennstaedtiaceae, Dennstaedtioideae	0	12
Deparia boryana (Willd.) M.Kato	Athyriaceae	0	5
Deparia confluens (Kunze) M.Kato	Athyriaceae	0	33
Deparia formosana (Rosenst.) R.Sano	Athyriaceae	0	1
Deparia lancea (Thunb.) Fraser-Jenk.	Athyriaceae	0	1
Deparia subfluvialis (Hayata) M.Kato	Athyriaceae	0	1
Dicksonia amorosoana Lehnert & Coritico	Dicksoniaceae	0	2
Dicranopteris curranii Copel.	Gleicheniaceae	0	5
Dicranopteris splendida (Hand.-Mazz.) Tagawa	Gleicheniaceae	0	16
Dicranopteris subspeciosa (Holttum) Y.H.Yan & Z.Y.Wei	Gleicheniaceae	0	8
Diphasiastrum wighitanum (Wal.. ex Hook. & Grev.) Holub	Lycopodiaceae, Lycopodioideae	0	1
Diphasium scariosum (G.Forst.) Rothm.	Lycopodiaceae, Lycopodioideae	0	4
Diplazium atratum Christ	Athyriaceae	0	4
Diplazium bantamense Blume	Athyriaceae	0	6
Diplazium bolsteri Copel.	Athyriaceae	0	5
Diplazium calliphyllum (Copel.) M.G.Price	Athyriaceae	0	1
Diplazium costulisorum (Copel.) C.Chr.	Athyriaceae	0	3
Diplazium dilatatum Blume	Athyriaceae	0	31
Diplazium doederleinii (Luerss.) Makino	Athyriaceae	0	4
Diplazium geophilum (Copel.) Alderw.	Athyriaceae	0	11
Diplazium irigense (Copel.) M.G.Price	Athyriaceae	0	1
Diplazium magnificum (Copel.) M.G.Price	Athyriaceae	0	12
Diplazium mollifrons (C.Chr.) M.G.Price	Athyriaceae	0	2
Diplazium muricatum (Mett.) Alderw.	Athyriaceae	0	1
Diplazium petri Tardieu	Athyriaceae	0	1
Diplazium pinatubicum M.G.Price	Athyriaceae	0	2
Diplazium propinquum (Copel.) Alderw.	Athyriaceae	0	2
Diplazium sylvaticum (Bory) Sw.	Athyriaceae	0	18
Diplazium tomentosum Blume	Athyriaceae	0	2
Diplazium whitfordii Copel.	Athyriaceae	0	5
Diplopterygium elmeri (Copel.) Nakai	Gleicheniaceae	0	2
Diplopterygium sordidum (Copel.) Parris	Gleicheniaceae	0	3
Dipteris lobbiana (Hook.) T.Moore	Dipteridaceae	0	2
Doryopteris kirkii (Hook.) Alson	Pteridaceae, Cheilanthoideae	0	17
Drynaria aglaomorpha Christenh.	Polypodiaceae, Crypsinoideae	0	1
Drynaria cornucopia (Copel.) Alderw.	Polypodiaceae, Crypsinoideae	0	8
Drynaria descensa Copel.	Polypodiaceae, Crypsinoideae	0	16
Drynaria pilosa (J.Sm.) Christenh.	Polypodiaceae, Crypsinoideae	0	17
Drynaria sagitta (Sw.) Christenh.	Polypodiaceae, Crypsinoideae	0	13
Dryopteris alpina Rosenst.	Dryopteridaceae, Dryopteridoideae	0	1
Dryopteris cochleata (D.Don) C.Chr.	Dryopteridaceae, Dryopteridoideae	0	5
Dryopteris formosana (Christ) C.Chr.	Dryopteridaceae, Dryopteridoideae	0	1
Dryopteris manipurensis (Bedd.) C.Chr.	Dryopteridaceae, Dryopteridoideae	0	7
Dryopteris peranema Li Bing Zhang	Dryopteridaceae, Dryopteridoideae	0	3
Dryopteris permagna M.G.Price	Dryopteridaceae, Dryopteridoideae	0	4
Dryopteris polita Rosenst.	Dryopteridaceae, Dryopteridoideae	0	1
Dryopteris pulvinulifera (Bedd.) Kuntze	Dryopteridaceae, Dryopteridoideae	0	4
Dryopteris purpurascens (Blume) Christ	Dryopteridaceae, Dryopteridoideae	0	5
Dryopteris sparsa (D.Don) Kuntze	Dryopteridaceae, Dryopteridoideae	0	27
Dryopteris subtriangularis (Hope) C.Chr.	Dryopteridaceae, Dryopteridoideae	0	1
Dryopteris wallichiana (Spreng.) Hyl.	Dryopteridaceae, Dryopteridoideae	0	2
Elaphoglossum apoense Holttum	Dryopteridaceae, Elaphoglossoideae	0	1
Elaphoglossum callifolium (Blume) J.Sm.	Dryopteridaceae, Elaphoglossoideae	0	19
Elaphoglossum negrosensis Holttum	Dryopteridaceae, Elaphoglossoideae	0	3
Gleichenia paleacea (Copel.) Holttum	Gleicheniaceae	0	3
Gleichenia peltophora Copel.	Gleicheniaceae	0	4
Goniophlebium coadunatum Barcel. & M.G.Price	Polypodiaceae, Microsoroideae	0	2
Goniophlebium terrestre Copel.	Polypodiaceae, Microsoroideae	0	2
Haplopteris anguste-elongata (Hayata) E.H.Crane	Pteridaceae, Vittarioideae	0	2
Haplopteris capillaris (Copel.) C.W.Chen, S.Linds. & K.T.Yong	Pteridaceae, Vittarioideae	0	1
Haplopteris mediosora (Hayata) X.C.Zhang	Pteridaceae, Vittarioideae	0	12
Haplopteris mindanaoensis S.Linds. & C.W.Chen	Pteridaceae, Vittarioideae	0	1
Huperzia somae (Hayata) Ching	Lycopodiaceae, Huperzioideae	0	1
Hymenasplenium ofeliae (Salgado) Barcelona & Pelser	Aspleniaceae	0	5
Hymenophyllum acutum (C.Presl) Ebihara & K.Iwats.	Hymenophyllaceae, Hymenophylloideae	0	15
Hymenophyllum bontocense Copel.	Hymenophyllaceae, Hymenophylloideae	0	3
Hymenophyllum digitatum (Sw.) Fosberg	Hymenophyllaceae, Hymenophylloideae	0	24
Hymenophyllum johorense Holttum	Hymenophyllaceae, Hymenophylloideae	0	6
Hymenophyllum klabatense Christ	Hymenophyllaceae, Hymenophylloideae	0	2
Hymenophyllum ramosii Copel.	Hymenophyllaceae, Hymenophylloideae	0	3
Hymenophyllum vittatum Copel.	Hymenophyllaceae, Hymenophylloideae	0	3
Hypolepis alpina (Blume) Hook.	Dennstaedtiaceae, Hypolepidoideae	0	2
Hypolepis bamleriana Rosenst.	Dennstaedtiaceae, Hypolepidoideae	0	4
Hypolepis malesiana Brownsey	Dennstaedtiaceae, Hypolepidoideae	0	2
Hypolepis pallida (Blume) Hook.	Dennstaedtiaceae, Hypolepidoideae	0	3
Hypolepis polypodioides (Blume) Hook.	Dennstaedtiaceae, Hypolepidoideae	0	4
Hypolepis rugosula (Labil..) J.Sm.	Dennstaedtiaceae, Hypolepidoideae	0	1
Hypolepis tenuifolia (G.Forst.) Bernh.	Dennstaedtiaceae, Hypolepidoideae	0	26
Isoetes philippinensis Merr. & Perry	Isoetaceae	0	1
Lastreopsis tenera (R.Br.) Tindale	Dryopteridaceae, Elaphoglossoideae	0	8
Lecanopteris luzonensis Hennipman	Polypodiaceae, Microsoroideae	0	8
Lepisorus carnosus (J.Sm.) C.F.Zhao	Polypodiaceae, Microsoroideae	0	4
Lepisorus ensatus (Thunb.) C.F.Zhao,R.Wei & X.C.Zhang	Polypodiaceae, Microsoroideae	0	1
Lepisorus zippelii (Blume) C.F.Zhao, R.Wei & X.C.Zhang	Polypodiaceae, Microsoroideae	0	17
Leptochilus axillaris (Cav.) Kaulf.	Polypodiaceae, Microsoroideae	0	7
Leptochilus bolsteri (Copel.) Parris	Polypodiaceae, Microsoroideae	0	1
Leptochilus decurrens Blume	Polypodiaceae, Microsoroideae	0	3
Leptochilus dolichopterus (Copel.) Fraser-Jenk. & Amoroso	Polypodiaceae, Microsoroideae	0	2
Leucostegia amplissima (Christ) C.W.Chen	Hypodematiaceae	0	1
Leucostegia pallida (Mett. ex Kuhn) Copel.	Hypodematiaceae	0	5
Lindsaea bonii Christ	Lindsaeaceae	0	3
Lindsaea bouillodii Christ	Lindsaeaceae	0	3
Lindsaea doryphora K.U.Kramer	Lindsaeaceae	0	4
Lindsaea hamiguitanensis Karger & V.B.Amoroso	Lindsaeaceae	0	2
Lindsaea oblanceolata Alderw.	Lindsaeaceae	0	6
Lindsaea orbiculata (Lam.) Mett. ex Kuhn	Lindsaeaceae	0	9
Lindsaea ovata J.Sm.	Lindsaeaceae	0	1
Lindsaea ramosii Copel.	Lindsaeaceae	0	1
Lindsaea sessilis Copel.	Lindsaeaceae	0	3
Lindsaea tetragona K.U.Kramer	Lindsaeaceae	0	1
Lomagramma merrillii Holttum	Dryopteridaceae, Elaphoglossoideae	0	1
Loxogramme antrophyoides (Baker) C.Chr.	Polypodiaceae, Loxogrammoideae	0	1
Loxogramme chinensis Ching	Polypodiaceae, Loxogrammoideae	0	1
Loxogramme cuspidata (Zenker) M.G.Price	Polypodiaceae, Loxogrammoideae	0	2
Loxogramme dimorpha Copel.	Polypodiaceae, Loxogrammoideae	0	16
Loxogramme ensifrons Alderw.	Polypodiaceae, Loxogrammoideae	0	1
Loxogramme subselliguea (Baker) Alston	Polypodiaceae, Loxogrammoideae	0	2
Lygodium salicifolium C.Presl	Lygodiaceae	0	1
Marsilea minuta L.	Marsileaceae	0	18
Mesophlebion rufescens Holttum	Thelypteridaceae, Thelypterioideae	0	1
Metathelypteris dayi (Bedd.) Holttum	Thelypteridaceae, Thelypterioideae	0	4
Metathelypteris uraiensis (Rosenst.) Ching	Thelypteridaceae, Thelypterioideae	0	1
Mickelopteris cordata (Hook. & Grev.) Fraser-Jenk.	Pteridaceae, Cheilanthoideae	0	10
Microlepia matthewii Christ	Dennstaedtiaceae, Dennstaedtioideae	0	5
Microlepia platyphylla (D.Don) J.Sm.	Dennstaedtiaceae, Dennstaedtioideae	0	4
Microlepia protracta Copel.	Dennstaedtiaceae, Dennstaedtioideae	0	1
Microlepia rhomboidea (Wall. ex Kunze) Prantl	Dennstaedtiaceae, Dennstaedtioideae	0	1
Micropolypodium pulogense (Copel.) A.R.Sm.	Polypodiaceae, Grammitidoideae	0	2
Microsorum congregatifolium (Alderw.) Holttum	Polypodiaceae, Microsoroideae	0	7
Microsorum heterolobum (C.Chr.) Copel.	Polypodiaceae, Microsoroideae	0	8
Microsorum musifolium (Blume) Copel.	Polypodiaceae, Microsoroideae	0	9
Microsorum sarawakense (Baker) Holttum	Polypodiaceae, Microsoroideae	0	1
Nephrolepis radicans (Burm.) Kuhn	Nephrolepidaceae	0	11
Nephrolepis undulata (Afzel. ex Sw.) J.Sm.	Nephrolepidaceae	0	1
Odontosoria biflora (Kaulf.) C.Chr.	Lindsaeaceae	0	4
Oleandra musifolia (Blume) C.Presl	Oleandraceae	0	3
Ophioderma redactophyllum Chantanaorr. & Li Bing Zhang	Ophioglossaceae, Ophioglossoideae	0	1
Ophioderma subsessilis Amoroso & Coritico	Ophioglossaceae, Ophioglossoideae	0	1
Ophioglossum gramineum Willd.	Ophioglossaceae, Ophioglossoideae	0	1
Ophioglossum parvifolium Hook. & Grev.	Ophioglossaceae, Ophioglossoideae	0	2
Oreogrammitis curtisii (Baker) Parris & Sundue	Polypodiaceae, Grammitidoideae	0	8
Oreogrammitis dolichosora (Copel.) Parris	Polypodiaceae, Grammitidoideae	0	14
Oreogrammitis locellata (Baker) Parris	Polypodiaceae, Grammitidoideae	0	1
Oreogrammitis marivelesensis (Copel.) Parris	Polypodiaceae, Grammitidoideae	0	4
Oreogrammitis oncobasis (M.G.Price) Parris	Polypodiaceae, Grammitidoideae	0	4
Oreogrammitis padangensis (Baker) Parris	Polypodiaceae, Grammitidoideae	0	1
Oreogrammitis setigera (Blume) T.C.Hsu	Polypodiaceae, Grammitidoideae	0	13
Oreogrammitis subpinnatifida (Blume) Parris & Sundue	Polypodiaceae, Grammitidoideae	0	1
Oreogrammitis sumatrana (Baker) Parris	Polypodiaceae, Grammitidoideae	0	8
Oreogrammitis torricelliana (Brause) Parris	Polypodiaceae, Grammitidoideae	0	1
Oreogrammitis yoderi (Copel.) Parris & Sundue	Polypodiaceae, Grammitidoideae	0	5
Osmolindsaea minor (Hook.) Lehtonen & Christenh.	Lindsaeaceae	0	1
Osmolindsaea plumula (Ridl.) Lehtonen & Tuomisto	Lindsaeaceae	0	1
Paragymnopteris vestita (Wall. ex C.Presl) K.H.Shing	Pteridaceae, Cheilanthoideae	0	1
Phlegmariurus delbrueckii (Herter) A.R.Field & Bostock	Lycopodiaceae, Huperzioideae	0	3
Phlegmariurus giganteus (Herter) A.R.Field & Bostock	Lycopodiaceae, Huperzioideae	0	1
Phlegmariurus magnusianus (herter) A.R.Field & Testo	Lycopodiaceae, Huperzioideae	0	8
Phlegmariurus nummularifolius (Blume) Ching	Lycopodiaceae, Huperzioideae	0	4
Phlegmariurus phyllanthus (Hook. & Arn.) R.D.Dixit	Lycopodiaceae, Huperzioideae	0	3
Phlegmariurus tetrastichus (Kunze) A.R.Field & Bostock	Lycopodiaceae, Huperzioideae	0	2
Phlegmariurus toppingii (Herter) A.R.Field & Bostock	Lycopodiaceae, Huperzioideae	0	1
Plagiogyria adnata (Blume) Bedd.	Plagiogyriaceae	0	5
Plagiogyria egenolfioides (Baker) Copel.	Plagiogyriaceae	0	2
Plagiogyria stenoptera (Hance) Diels	Plagiogyriaceae	0	3
Pleocnemia brongniartii (Bory) Holttum	Dryopteridaceae, Elaphoglossoideae	0	22
Pleocnemia cumingiana C.Presl	Dryopteridaceae, Elaphoglossoideae	0	25
Pleocnemia hemiteliiformis (Racib.) Holttum	Dryopteridaceae, Elaphoglossoideae	0	1
Plesioneuron savaiense (Baker) Holttum	Thelypteridaceae, Thelypterioideae	0	6
Polystichum copelandii Christ	Dryopteridaceae, Dryopteridoideae	0	2
Polystichum deltodon (Baker) Diels	Dryopteridaceae, Dryopteridoideae	0	6
Polystichum elmeri Copel.	Dryopteridaceae, Dryopteridoideae	0	5
Polystichum fuscum Copel.	Dryopteridaceae, Dryopteridoideae	0	2
Polystichum nepalense (Spreng.) C.Chr.	Dryopteridaceae, Dryopteridoideae	0	4
Polystichum obliquum (D.Don) T.Moore	Dryopteridaceae, Dryopteridoideae	0	2
Pronephrium amphitrichum Holttum	Thelypteridaceae, Thelypterioideae	0	1
Pronephrium aoristisorum (Harr.) S.E.Fawc. & A.R.Sm.	Thelypteridaceae, Thelypterioideae	0	5
Pronephrium camarinense (Holttum) S.E.Fawc. & A.R.Sm.	Thelypteridaceae, Thelypterioideae	0	5
Pronephrium inaequilobatum (Holttum) S.E.Fawc. & A.R.Sm.	Thelypteridaceae, Thelypterioideae	0	3
Prosaptia ancestralis Copel.	Polypodiaceae, Grammitidoideae	0	1
Prosaptia barathrophylla (Baker) M.G.Price	Polypodiaceae, Grammitidoideae	0	3
Prosaptia davalliacea (F.Muell. & Baker) Copel.	Polypodiaceae, Grammitidoideae	0	6
Prosaptia micropora (Copel.) Parris	Polypodiaceae, Grammitidoideae	0	6
Prosaptia negrosensis (Copel.) M.G.Price	Polypodiaceae, Grammitidoideae	0	3
Prosaptia pectinata T.Moore	Polypodiaceae, Grammitidoideae	0	1
Pseudophegopteris rectangular (Zoll.) Holttum	Thelypteridaceae, Phegopteroideae	0	2
Psilotum complanatum Sw.	Psilotaceae	0	6
Pteris brevis Copel.	Pteridaceae, Pteridoideae	0	2
Pteris cadieri Christ	Pteridaceae, Pteridoideae	0	1
Pteris calocarpa (Copel.) M.G.Price	Pteridaceae, Pteridoideae	0	1
Pteris dataensis Copel.	Pteridaceae, Pteridoideae	0	5
Pteris distans J.Sm.	Pteridaceae, Pteridoideae	0	3
Pteris edanyoi Copel.	Pteridaceae, Pteridoideae	0	1
Pteris faba Y.S.Chao	Pteridaceae, Pteridoideae	0	1
Pteris fauriei Hieron.	Pteridaceae, Pteridoideae	0	10
Pteris loheri Copel.	Pteridaceae, Pteridoideae	0	2
Pteris macgregorii Copel.	Pteridaceae, Pteridoideae	0	1
Pteris melanorhachis Copel.	Pteridaceae, Pteridoideae	0	1
Pteris mucronulata Copel.	Pteridaceae, Pteridoideae	0	2
Pteris pachysora (Copel.) M.G.Price	Pteridaceae, Pteridoideae	0	3
Pteris quinqepartita Copel.	Pteridaceae, Pteridoideae	0	3
Pteris semipinnata L.	Pteridaceae, Pteridoideae	0	7
Pteris squamipes Copel.	Pteridaceae, Pteridoideae	0	3
Ptisana ternatea (de Vriese) Murdock	Marattiaceae	0	3
Pyrrosia rasamalae (Racib.) K.H.Shing	Polypodiaceae, Platyceriioideae	0	24
Reholttumia michaelis (Holttum) S.E.Fawc. & A.R.Sm.	Thelypteridaceae, Thelypterioideae	0	3
Rhachidosorus stramineus (Copel.) Ching	Rhachidosoraceae	0	4
Scleroglossum sulcatum (Mett. ex Kuhn) Alderw.	Polypodiaceae, Grammitidoideae	0	2
Selaginella atimonanensis B.C.Tan & Jenny	Selaginellaceae	0	2
Selaginella doederleinii Hieron.	Selaginellaceae	0	2
Selaginella gastrophylla Warb.	Selaginellaceae	0	10
Selaginella heterostachys Baker	Selaginellaceae	0	1
Selaginella neei Hieron.	Selaginellaceae	0	7
Selliguea enervis (Cav.) Ching	Polypodiaceae, Crypsinoideae	0	20
Selliguea heterocarpa (Blume) Blume	Polypodiaceae, Crypsinoideae	0	1
Selliguea oodes (Kunze) Hovenkamp	Polypodiaceae, Crypsinoideae	0	10
Selliguea stenophylla (Blume) Parris	Polypodiaceae, Crypsinoideae	0	2
Selliguea triloba (Houtt.) M.G.Price	Polypodiaceae, Crypsinoideae	0	10
Selliguea whitfordii (Copel.) Hovenkamp	Polypodiaceae, Crypsinoideae	0	11
Sphaeropteris binuangensis (Alderw.) R.M.Tryon	Cyatheaceae	0	3
Sphaeropteris curranii (Copel.) R.M.Tryon	Cyatheaceae	0	1
Sphaeropteris obliqua (Copel.) R.M.Tryon	Cyatheaceae	0	1
Sphaeropteris sibuyanensis (Copel.) R.M.Tryon	Cyatheaceae	0	1
Sphaeropteris suluensis (Baker) R.M.Tryon	Cyatheaceae	0	1
Sphaeropteris zamboangana (Copel.) R.M.Tryon	Cyatheaceae	0	5
Sphaerostephanos alcasidii Holttum	Thelypteridaceae, Thelypterioideae	0	1
Sphaerostephanos angustifolius (C.Presl) Holttum	Thelypteridaceae, Thelypterioideae	0	2
Sphaerostephanos appendiculatus (Blume) Holttum	Thelypteridaceae, Thelypterioideae	0	5
Sphaerostephanos bakeri (Harr.) S.E.Fawc. & A.R.Sm.	Thelypteridaceae, Thelypterioideae	0	5
Sphaerostephanos bulusanicus (Holttum) S.E.Fawc. & A.R.Sm.	Thelypteridaceae, Thelypterioideae	0	6
Sphaerostephanos dichrotrichoides (Alderw.) Holttum	Thelypteridaceae, Thelypterioideae	0	2
Sphaerostephanos dimunutus (Copel.) M.G.Price	Thelypteridaceae, Thelypterioideae	0	3
Sphaerostephanos erectus (Copel.) Holttum	Thelypteridaceae, Thelypterioideae	0	3
Sphaerostephanos foxworthyi Holttum	Thelypteridaceae, Thelypterioideae	0	1
Sphaerostephanos irayensis (Coel.) Holttum	Thelypteridaceae, Thelypterioideae	0	3
Sphaerostephanos magnus (Copel.) Holttum	Thelypteridaceae, Thelypterioideae	0	6
Sphaerostephanos melanophlebius (Copel.) S.E.Fawc. & A.R.Sm.	Thelypteridaceae, Thelypterioideae	0	7
Sphaerostephanos norrisii (Rosenst.) Holttum	Thelypteridaceae, Thelypterioideae	0	6
Sphaerostephanos perglanduliferus (Alderw.) Holttum	Thelypteridaceae, Thelypterioideae	0	1
Sphaerostephanos polisianus Holttum	Thelypteridaceae, Thelypterioideae	0	2
Sphaerostephanos polycarpos (Blume) Copel.	Thelypteridaceae, Thelypterioideae	0	2
Sphaerostephanos porphyricola (Copel.) Holttum	Thelypteridaceae, Thelypterioideae	0	1
Sphaerostephanos sessilipinna (Copel.) Holttum	Thelypteridaceae, Thelypterioideae	0	8
Sphaerostephanos stenodontus (Copel.) Holttum	Thelypteridaceae, Thelypterioideae	0	1
Sphaerostephanos tephrophyllus (Copel.) Holttum	Thelypteridaceae, Thelypterioideae	0	2
Sphaerostephanos urdanetensis (Copel.) Holttum	Thelypteridaceae, Thelypterioideae	0	5
Sphaerostephanos williamsii (Copel.) Holttum	Thelypteridaceae, Thelypterioideae	0	1
Stenochlaena areolaris (Harr.) Copel.	Blechnaceae, Stenochlaenoideae	0	7
Stenochlaena milnei Underw.	Blechnaceae, Stenochlaenoideae	0	11
Sticherus milnei (Baker) Ching	Gleicheniaceae	0	2
Syngramma wallichii (Hook.) Bedd.	Pteridaceae, Pteridoideae	0	9
Tapeinidium biserratum (Blume) Alderw.	Lindsaeaceae	0	5
Tectaria mindanaensis (Holttum) C.W.Chen & R.J.Rothf.	Tectariaceae	0	1
Tectaria siifolia (Willd.) Copel.	Tectariaceae	0	9
Tectaria sulitii Copel.	Tectariaceae	0	9
Tectaria weber Copel.	Tectariaceae	0	3
Tectaria wenzelii (Copel.) S.Y.Dong	Tectariaceae	0	1
Teratophyllum arthropteroides (Christ) Holttum	Dryopteridaceae, Elaphoglossoideae	0	5
Tomophyllum millefolium (Blume) Parris	Polypodiaceae, Grammitidoideae	0	2
Tomophyllum repandulum (Kunze ex Mett.) Parris	Polypodiaceae, Grammitidoideae	0	2
Vaginularia junghuhnii Mett.	Pteridaceae, Vittarioideae	0	14
Vandenboschia birmanica (Bedd.) Ching	Hymenophyllaceae, Trichomanoideae	0	2
Woodwardia prolifera Hook. & Arn.	Blechnaceae, Woodwardioideae	0	2
