# Supplementary material for: Spatial diversity and distribution of fern and lycophyte species in karst and non-karst landscapes towards conservation needs
Source: Front Plant Sci. 2025 Mar 3;16:1495796. doi: 10.3389/fpls.2025.1495796 (PMC11912880; doi:10.3389/fpls.2025.1495796)
Supplement: Supplementary file 2 [file Supplementaryfile2.xlsx]

## Sheet: Sheet1
FAMILY	SPECIES	HABITAT	LuzViMin	ISLAND	BDTICM	CEC	CLAY	ELEVATION	ORC	Elevation	BIO1	BIO10	BIO11	BIO12	BIO13	BIO14	BIO15	BIO16	BIO17	BIO18	BIO19	BIO2	BIO3	BIO4	BIO5	BIO6	BIO7	BIO8	BIO9	PH	SAND	SILT
ASPLENIACEAE	Asplenium griseum Copel.	NONKARST	VISAYAS	BILIRAN	1686	17	32	931.532	65	931.532	23.4277	24.8543	21.3473	2966.04	356.547	140.657	27.4701	995.509	494.44	585.9	825.128	6.74099	58.9334	144.466	28.778	17.3391	11.4388	22.377	23.0617	49	41	24
ASPLENIACEAE	Asplenium pellucidum Lam.	NONKARST	VISAYAS	BILIRAN	1748	22	34	787.776	53	787.776	23.8222	25.1641	21.7738	2885.45	349.59	136.422	27.9438	973.396	477.546	567.008	800.5	6.74119	59.7433	141.204	29.0216	17.7381	11.2835	22.8678	23.4477	48	44	28
ASPLENIACEAE	Asplenium persicifolium J.Sm. ex Mett.	NONKARST	VISAYAS	BILIRAN	1686	17	32	931.532	65	931.532	23.4277	24.8543	21.3473	2966.04	356.547	140.657	27.4701	995.509	494.44	585.9	825.128	6.74099	58.9334	144.466	28.778	17.3391	11.4388	22.377	23.0617	49	41	24
ASPLENIACEAE	Hymenasplenium pubirhizoma (Ching & Z.Y. Liu) K.W.Xu & Li Bing Zhang	NONKARST	VISAYAS	BILIRAN	1211	27	34	301.451	33	301.451	25.3789	26.8771	23.3716	2517.15	313.92	114.715	30.5002	862.545	382.207	663.936	643.936	7.35094	62.2007	143.941	30.7615	18.9434	11.8181	24.7356	24.6318	54	35	33
ASPLENIACEAE	Asplenium affine Sw.	KARST	VISAYAS	BOHOL	1681	20	36	315.073	30	315.073	26.0295	27.0055	24.882	1959.85	229.285	61.8511	31.3791	644.556	286.92	353.667	521.689	7.20544	74.1674	82.0533	30.7968	21.0809	9.71591	25.7254	26.2878	52	39	32
ASPLENIACEAE	Asplenium callipteris Fée	KARST	VISAYAS	BOHOL	1925	26	34	230.785	20	230.785	26.4446	27.4098	25.2899	1866.52	222.944	58.4335	31.8656	609.365	266.271	337.106	481.207	8.29478	73.3092	86.4252	32.1045	20.7896	11.3149	26.0429	27.0043	58	34	30
ASPLENIACEAE	Asplenium callipteris Fée	KARST	VISAYAS	BOHOL	934	20	38	515.644	30	515.644	25.8629	27.0678	24.4266	1999.82	233.039	65.0873	30.563	654.687	294.174	372.915	519.709	7.44358	68.9433	101.84	31.108	20.3046	10.8035	25.4503	25.7035	49	39	29
ASPLENIACEAE	Asplenium callipteris Fée	KARST	VISAYAS	BOHOL	955	22	33	589.713	37	589.713	25.8651	27.164	24.2923	2030.45	234.103	66.6856	30.2848	663.34	298.552	383.547	522.985	7.58605	66.4679	111.276	31.3881	19.9748	11.4133	25.3759	25.6784	51	41	25
ASPLENIACEAE	Asplenium cf. polyodon G.Forst.	KARST	VISAYAS	BOHOL	1925	26	34	230.785	20	230.785	26.4446	27.4098	25.2899	1866.52	222.944	58.4335	31.8656	609.365	266.271	337.106	481.207	8.29478	73.3092	86.4252	32.1045	20.7896	11.3149	26.0429	27.0043	58	34	30
ASPLENIACEAE	Asplenium cf. polyodon G.Forst.	KARST	VISAYAS	BOHOL	1681	20	36	315.073	30	315.073	26.0295	27.0055	24.882	1959.85	229.285	61.8511	31.3791	644.556	286.92	353.667	521.689	7.20544	74.1674	82.0533	30.7968	21.0809	9.71591	25.7254	26.2878	52	39	32
ASPLENIACEAE	Asplenium cf. polyodon G.Forst.	KARST	VISAYAS	BOHOL	1127	23	36	622.149	38	622.149	25.3214	26.5743	23.8318	2126.35	240.944	71.5269	29.3373	685.602	317.147	409.618	549.115	7.41139	68.0689	105.857	30.5971	19.704	10.8931	24.8871	25.1767	48	42	27
ASPLENIACEAE	Asplenium cf. polyodon G.Forst.	KARST	VISAYAS	BOHOL	955	22	33	589.713	37	589.713	25.8651	27.164	24.2923	2030.45	234.103	66.6856	30.2848	663.34	298.552	383.547	522.985	7.58605	66.4679	111.276	31.3881	19.9748	11.4133	25.3759	25.6784	51	41	25
ASPLENIACEAE	Asplenium cf. polyodon G.Forst.	KARST	VISAYAS	BOHOL	1376	20	33	640.606	42	640.606	25.5877	26.8083	24.0892	2068.47	237.484	68.8246	30.0592	674.431	303.804	397.081	527.503	7.40013	67.2982	105.844	30.9159	19.9191	10.9968	25.1375	25.3955	50	46	27
ASPLENIACEAE	Asplenium cymbifolium Christ	KARST	VISAYAS	BOHOL	1127	23	36	622.149	38	622.149	25.3214	26.5743	23.8318	2126.35	240.944	71.5269	29.3373	685.602	317.147	409.618	549.115	7.41139	68.0689	105.857	30.5971	19.704	10.8931	24.8871	25.1767	48	42	27
ASPLENIACEAE	Asplenium lobulatum Mett.	KARST	VISAYAS	BOHOL	1127	23	36	622.149	38	622.149	25.3214	26.5743	23.8318	2126.35	240.944	71.5269	29.3373	685.602	317.147	409.618	549.115	7.41139	68.0689	105.857	30.5971	19.704	10.8931	24.8871	25.1767	48	42	27
ASPLENIACEAE	Asplenium musifolium Mett.	KARST	VISAYAS	BOHOL	1127	23	36	622.149	38	622.149	25.3214	26.5743	23.8318	2126.35	240.944	71.5269	29.3373	685.602	317.147	409.618	549.115	7.41139	68.0689	105.857	30.5971	19.704	10.8931	24.8871	25.1767	48	42	27
ASPLENIACEAE	Asplenium musifolium Mett.	KARST	VISAYAS	BOHOL	934	20	38	515.644	30	515.644	25.8629	27.0678	24.4266	1999.82	233.039	65.0873	30.563	654.687	294.174	372.915	519.709	7.44358	68.9433	101.84	31.108	20.3046	10.8035	25.4503	25.7035	49	39	29
ASPLENIACEAE	Asplenium nidus L.	KARST	VISAYAS	BOHOL	1127	23	36	622.149	38	622.149	25.3214	26.5743	23.8318	2126.35	240.944	71.5269	29.3373	685.602	317.147	409.618	549.115	7.41139	68.0689	105.857	30.5971	19.704	10.8931	24.8871	25.1767	48	42	27
ASPLENIACEAE	Asplenium pellucidum Lam.	KARST	VISAYAS	BOHOL	1681	20	36	315.073	30	315.073	26.0295	27.0055	24.882	1959.85	229.285	61.8511	31.3791	644.556	286.92	353.667	521.689	7.20544	74.1674	82.0533	30.7968	21.0809	9.71591	25.7254	26.2878	52	39	32
ASPLENIACEAE	Asplenium pellucidum Lam.	KARST	VISAYAS	BOHOL	1127	23	36	622.149	38	622.149	25.3214	26.5743	23.8318	2126.35	240.944	71.5269	29.3373	685.602	317.147	409.618	549.115	7.41139	68.0689	105.857	30.5971	19.704	10.8931	24.8871	25.1767	48	42	27
ASPLENIACEAE	Asplenium persicifolium J.Sm. ex Mett.	KARST	VISAYAS	BOHOL	1873	29	33	220.392	20	220.392	26.5729	27.5624	25.38	1875.92	222.505	58.4335	31.8776	609.617	266.112	337.931	485.41	8.47275	73.7925	89.1154	32.3204	20.8385	11.4819	26.1497	27.1472	57	34	32
ASPLENIACEAE	Asplenium persicifolium J.Sm. ex Mett.	KARST	VISAYAS	BOHOL	1925	26	34	230.785	20	230.785	26.4446	27.4098	25.2899	1866.52	222.944	58.4335	31.8656	609.365	266.271	337.106	481.207	8.29478	73.3092	86.4252	32.1045	20.7896	11.3149	26.0429	27.0043	58	34	30
ASPLENIACEAE	Asplenium persicifolium J.Sm. ex Mett.	KARST	VISAYAS	BOHOL	1681	20	36	315.073	30	315.073	26.0295	27.0055	24.882	1959.85	229.285	61.8511	31.3791	644.556	286.92	353.667	521.689	7.20544	74.1674	82.0533	30.7968	21.0809	9.71591	25.7254	26.2878	52	39	32
ASPLENIACEAE	Asplenium persicifolium J.Sm. ex Mett.	KARST	VISAYAS	BOHOL	1127	23	36	622.149	38	622.149	25.3214	26.5743	23.8318	2126.35	240.944	71.5269	29.3373	685.602	317.147	409.618	549.115	7.41139	68.0689	105.857	30.5971	19.704	10.8931	24.8871	25.1767	48	42	27
ASPLENIACEAE	Asplenium persicifolium J.Sm. ex Mett.	KARST	VISAYAS	BOHOL	847	23	33	430.58	39	430.58	25.8485	26.9718	24.5939	1905.95	225.346	61.7634	31.1278	630.267	277.054	356.985	487.256	7.46842	70.5701	91.5928	31.0819	20.4984	10.5835	25.4578	25.6812	49	42	22
ASPLENIACEAE	Asplenium persicifolium J.Sm. ex Mett.	KARST	VISAYAS	BOHOL	491	21	33	440.546	29	440.546	25.9746	27.0079	24.8409	1836.01	220.319	60.4947	31.4933	614.391	267.144	343.287	466.314	7.16889	72.7223	83.7829	30.9175	21.0593	9.85824	25.6497	25.7746	51	40	22
ASPLENIACEAE	Asplenium phyllitidis D.Don	KARST	VISAYAS	BOHOL	1127	23	36	622.149	38	622.149	25.3214	26.5743	23.8318	2126.35	240.944	71.5269	29.3373	685.602	317.147	409.618	549.115	7.41139	68.0689	105.857	30.5971	19.704	10.8931	24.8871	25.1767	48	42	27
ASPLENIACEAE	Asplenium phyllitidis D.Don	KARST	VISAYAS	BOHOL	1215	20	37	461.156	35	461.156	25.7999	27.0587	24.3287	1997.76	231.896	65.181	30.6081	653.825	291.022	379.275	511.099	7.59269	67.7258	105.319	31.2938	20.0819	11.212	25.3431	25.6204	49	42	27
ASPLENIACEAE	Asplenium phyllitidis D.Don	KARST	VISAYAS	BOHOL	955	22	33	589.713	37	589.713	25.8651	27.164	24.2923	2030.45	234.103	66.6856	30.2848	663.34	298.552	383.547	522.985	7.58605	66.4679	111.276	31.3881	19.9748	11.4133	25.3759	25.6784	51	41	25
ASPLENIACEAE	Asplenium scandens J.Sm.	KARST	VISAYAS	BOHOL	1127	23	36	622.149	38	622.149	25.3214	26.5743	23.8318	2126.35	240.944	71.5269	29.3373	685.602	317.147	409.618	549.115	7.41139	68.0689	105.857	30.5971	19.704	10.8931	24.8871	25.1767	48	42	27
ASPLENIACEAE	Asplenium scandens J.Sm.	KARST	VISAYAS	BOHOL	491	21	33	440.546	29	440.546	25.9746	27.0079	24.8409	1836.01	220.319	60.4947	31.4933	614.391	267.144	343.287	466.314	7.16889	72.7223	83.7829	30.9175	21.0593	9.85824	25.6497	25.7746	51	40	22
ASPLENIACEAE	Asplenium steerei Harr.	KARST	VISAYAS	BOHOL	491	21	33	440.546	29	440.546	25.9746	27.0079	24.8409	1836.01	220.319	60.4947	31.4933	614.391	267.144	343.287	466.314	7.16889	72.7223	83.7829	30.9175	21.0593	9.85824	25.6497	25.7746	51	40	22
ASPLENIACEAE	Asplenium tenerum G.Forst.	KARST	VISAYAS	BOHOL	1925	26	34	230.785	20	230.785	26.4446	27.4098	25.2899	1866.52	222.944	58.4335	31.8656	609.365	266.271	337.106	481.207	8.29478	73.3092	86.4252	32.1045	20.7896	11.3149	26.0429	27.0043	58	34	30
ASPLENIACEAE	Asplenium tenerum G.Forst.	KARST	VISAYAS	BOHOL	1681	20	36	315.073	30	315.073	26.0295	27.0055	24.882	1959.85	229.285	61.8511	31.3791	644.556	286.92	353.667	521.689	7.20544	74.1674	82.0533	30.7968	21.0809	9.71591	25.7254	26.2878	52	39	32
ASPLENIACEAE	Asplenium tenerum G.Forst.	KARST	VISAYAS	BOHOL	1127	23	36	622.149	38	622.149	25.3214	26.5743	23.8318	2126.35	240.944	71.5269	29.3373	685.602	317.147	409.618	549.115	7.41139	68.0689	105.857	30.5971	19.704	10.8931	24.8871	25.1767	48	42	27
ASPLENIACEAE	Asplenium vittaeforme Cav.	KARST	VISAYAS	BOHOL	1681	20	36	315.073	30	315.073	26.0295	27.0055	24.882	1959.85	229.285	61.8511	31.3791	644.556	286.92	353.667	521.689	7.20544	74.1674	82.0533	30.7968	21.0809	9.71591	25.7254	26.2878	52	39	32
ASPLENIACEAE	Asplenium vulcanicum Blume	KARST	VISAYAS	BOHOL	1925	26	34	230.785	20	230.785	26.4446	27.4098	25.2899	1866.52	222.944	58.4335	31.8656	609.365	266.271	337.106	481.207	8.29478	73.3092	86.4252	32.1045	20.7896	11.3149	26.0429	27.0043	58	34	30
ASPLENIACEAE	Hymenasplenium pubirhizoma (Ching & Z.Y. Liu) K.W.Xu & Li Bing Zhang	KARST	VISAYAS	BOHOL	1925	26	34	230.785	20	230.785	26.4446	27.4098	25.2899	1866.52	222.944	58.4335	31.8656	609.365	266.271	337.106	481.207	8.29478	73.3092	86.4252	32.1045	20.7896	11.3149	26.0429	27.0043	58	34	30
ASPLENIACEAE	Hymenasplenium pubirhizoma (Ching & Z.Y. Liu) K.W.Xu & Li Bing Zhang	KARST	VISAYAS	BOHOL	1925	26	34	230.785	20	230.785	26.4446	27.4098	25.2899	1866.52	222.944	58.4335	31.8656	609.365	266.271	337.106	481.207	8.29478	73.3092	86.4252	32.1045	20.7896	11.3149	26.0429	27.0043	58	34	30
ASPLENIACEAE	Hymenasplenium pubirhizoma (Ching & Z.Y. Liu) K.W.Xu & Li Bing Zhang	KARST	VISAYAS	BOHOL	934	20	38	515.644	30	515.644	25.8629	27.0678	24.4266	1999.82	233.039	65.0873	30.563	654.687	294.174	372.915	519.709	7.44358	68.9433	101.84	31.108	20.3046	10.8035	25.4503	25.7035	49	39	29
ASPLENIACEAE	Hymenasplenium subnormale (Copel.) Nakaike	KARST	VISAYAS	BOHOL	1127	23	36	622.149	38	622.149	25.3214	26.5743	23.8318	2126.35	240.944	71.5269	29.3373	685.602	317.147	409.618	549.115	7.41139	68.0689	105.857	30.5971	19.704	10.8931	24.8871	25.1767	48	42	27
ASPLENIACEAE	Hymenasplenium subnormale (Copel.) Nakaike	KARST	VISAYAS	BOHOL	491	21	33	440.546	29	440.546	25.9746	27.0079	24.8409	1836.01	220.319	60.4947	31.4933	614.391	267.144	343.287	466.314	7.16889	72.7223	83.7829	30.9175	21.0593	9.85824	25.6497	25.7746	51	40	22
ASPLENIACEAE	Asplenium cf. polyodon G.Forst.	KARST	VISAYAS	CEBU	NA	NA	128	3.00067	NA	3.00067	NA	NA	NA	NA	NA	NA	NA	NA	NA	NA	NA	NA	NA	NA	NA	NA	NA	NA	NA	128	128	128
ASPLENIACEAE	Asplenium macrophyllum Sw.	KARST	VISAYAS	CEBU	2427	30	31	93.2235	27	93.2235	26.1486	27.1031	24.7992	1656.96	205.327	48.9095	38.4783	592.71	195.013	462.778	349.543	7.24106	70.2494	97.8573	31.0854	20.7777	10.3077	26.3343	25.5912	57	35	28
ASPLENIACEAE	Asplenium nidus L.	KARST	VISAYAS	CEBU	3102.5	27.5	128	7.32562	40	7.32562	27.2775	28.1806	26.157	1498.41	204.582	46	38.0435	548.747	188.582	284.747	262.165	7.31593	71.435	83.6618	32.3418	22.1	10.2418	27.3945	26.7973	128	128	128
ASPLENIACEAE	Asplenium nidus L.	KARST	VISAYAS	CEBU	5677	29	29	18.7338	18	18.7338	27.7156	28.6365	26.6936	1553.3	182.946	44.6542	39.3532	542.65	179.178	307.332	312.766	7.71046	74.3094	75.3159	32.9471	22.5708	10.3763	27.7359	27.5923	66	34	31
ASPLENIACEAE	Asplenium nidus L.	KARST	VISAYAS	CEBU	982	24	35	220.595	22	220.595	26.9699	27.9505	25.9506	1709.34	216.37	53.9123	34.1693	579.285	221.375	338.377	387.569	7.81929	72.2911	78.5635	32.4537	21.6372	10.8165	26.8543	26.801	57	42	30
ASPLENIACEAE	Asplenium nidus L.	KARST	VISAYAS	CEBU	451	27	33	182.187	26	182.187	26.8553	27.8417	25.7322	1805.03	229.253	57.5987	34.0498	615.149	233.543	365.572	409.368	8.01872	73.1176	83.5578	32.4143	21.4473	10.967	26.5098	26.6569	56	36	28
ASPLENIACEAE	Asplenium nidus L.	KARST	VISAYAS	CEBU	1506	25	32	89.7078	14	89.7078	27.4753	28.4342	26.3819	1790.88	243.537	62	35.6784	631.144	229.912	369.392	393.59	7.98683	71.674	81.1158	33.034	21.8907	11.1434	27.1812	27.2806	64	30	28
ASPLENIACEAE	Asplenium nidus L.	KARST	VISAYAS	CEBU	3152	29	31	2.36163	27	2.36163	27.5226	28.433	26.5948	1368.71	195.419	57.4731	38.232	509.606	183.658	264.298	296.842	7.74081	73.8494	71.6765	32.829	22.3471	10.4819	27.2879	27.4124	65	32	27
ASPLENIACEAE	Asplenium nidus L.	KARST	VISAYAS	GUIMARAS	4017	19	28	57.9082	16	57.9082	27.2236	28.1495	26.4679	2377.27	397.016	26	74.1566	1136.88	102.835	559.116	148.984	7.97072	72.8491	66.0602	32.8418	21.9	10.9418	27.1202	26.6122	55	41	26
ASPLENIACEAE	Asplenium anguineum Christ	NONKARST	VISAYAS	LEYTE	2265	30	32	10.5648	43	10.5648	27.5696	28.463	26.5223	2811.8	378.301	151.378	34.6035	1070.52	492.371	551.174	845.507	7.09999	71.9568	81.4377	32.5252	22.6582	9.86701	26.8763	27.7903	54	32	30
ASPLENIACEAE	Asplenium apoense Copel.	NONKARST	VISAYAS	LEYTE	2482	21	40	773.594	58	773.594	24.2711	25.6905	22.2151	2841.4	347.029	134.569	28.0773	961.166	468.362	554.084	781.963	6.8418	58.7685	142.867	29.7085	18.0667	11.6418	23.5439	23.894	50	41	23
ASPLENIACEAE	Asplenium griseum Copel.	NONKARST	VISAYAS	LEYTE	NA	NA	128	0	NA	0	NA	NA	NA	NA	NA	NA	NA	NA	NA	NA	NA	NA	NA	NA	NA	NA	NA	NA	NA	128	128	128
ASPLENIACEAE	Asplenium haenkei Copel.	NONKARST	VISAYAS	LEYTE	1212	25	33	289.688	46	289.688	25.6958	26.9569	23.8686	2908.17	375.178	160.101	30.4121	1068.97	531.281	546.798	936.789	6.9008	64.5773	127.494	30.637	19.9503	10.6867	24.2101	26.4671	51	39	27
ASPLENIACEAE	Asplenium laserpitiifolium Lam.	NONKARST	VISAYAS	LEYTE	2265	30	32	10.5648	43	10.5648	27.5696	28.463	26.5223	2811.8	378.301	151.378	34.6035	1070.52	492.371	551.174	845.507	7.09999	71.9568	81.4377	32.5252	22.6582	9.86701	26.8763	27.7903	54	32	30
ASPLENIACEAE	Asplenium laserpitiifolium Lam.	NONKARST	VISAYAS	LEYTE	2818	29	30	6.97721	66	6.97721	27.6366	28.516	26.603	2836.67	383.407	154.763	34.8587	1085.33	500.873	552.294	892.123	7.04518	71.8802	80.1722	32.5599	22.7582	9.80163	26.9433	27.8785	58	31	35
ASPLENIACEAE	Asplenium nidus L.	NONKARST	VISAYAS	LEYTE	1987	27	37	10.0466	47	10.0466	26.7328	27.7468	25.3643	2780.9	371.04	143.606	33.7506	1042.24	471.693	571.191	747.255	6.7304	68.4413	104.858	31.4141	21.5795	9.83458	25.7583	26.754	54	35	28
ASPLENIACEAE	Asplenium nidus L.	NONKARST	VISAYAS	LEYTE	1559	23	31	368.2	33	368.2	26.6729	27.8472	25.316	2481.27	316.138	118.566	28.3021	839.762	403.342	481.018	677.283	7.82372	69.8546	102.763	32.1971	20.9971	11.2	26.1038	27.3411	56	38	34
ASPLENIACEAE	Asplenium nidus L.	NONKARST	VISAYAS	LEYTE	1571	20	36	388.928	58	388.928	25.8801	27.2779	23.9592	2883.38	366.534	151.385	29.2774	1042.82	514.692	541.53	910.268	7.17723	60.9886	134.783	31.4638	19.6952	11.7686	24.3359	26.7349	51	37	24
ASPLENIACEAE	Asplenium nidus L.	NONKARST	VISAYAS	LEYTE	1721	33	34	19.2421	32	19.2421	26.7756	27.8436	25.2725	2643.42	345.989	140.061	29.8178	958.157	462.54	532.449	830.063	6.15092	67.7194	107.213	31.0071	21.9237	9.08349	25.6628	27.0429	56	28	33
ASPLENIACEAE	Asplenium pahlii Salgado	NONKARST	VISAYAS	LEYTE	1212	25	33	289.688	46	289.688	25.6958	26.9569	23.8686	2908.17	375.178	160.101	30.4121	1068.97	531.281	546.798	936.789	6.9008	64.5773	127.494	30.637	19.9503	10.6867	24.2101	26.4671	51	39	27
ASPLENIACEAE	Asplenium pellucidum Lam.	NONKARST	VISAYAS	LEYTE	NA	NA	128	0	NA	0	NA	NA	NA	NA	NA	NA	NA	NA	NA	NA	NA	NA	NA	NA	NA	NA	NA	NA	NA	128	128	128
ASPLENIACEAE	Asplenium pellucidum Lam.	NONKARST	VISAYAS	LEYTE	1212	25	33	289.688	46	289.688	25.6958	26.9569	23.8686	2908.17	375.178	160.101	30.4121	1068.97	531.281	546.798	936.789	6.9008	64.5773	127.494	30.637	19.9503	10.6867	24.2101	26.4671	51	39	27
ASPLENIACEAE	Asplenium pellucidum Lam.	NONKARST	VISAYAS	LEYTE	1571	20	36	388.928	58	388.928	25.8801	27.2779	23.9592	2883.38	366.534	151.385	29.2774	1042.82	514.692	541.53	910.268	7.17723	60.9886	134.783	31.4638	19.6952	11.7686	24.3359	26.7349	51	37	24
ASPLENIACEAE	Asplenium persicifolium J.Sm. ex Mett.	NONKARST	VISAYAS	LEYTE	1212	25	33	289.688	46	289.688	25.6958	26.9569	23.8686	2908.17	375.178	160.101	30.4121	1068.97	531.281	546.798	936.789	6.9008	64.5773	127.494	30.637	19.9503	10.6867	24.2101	26.4671	51	39	27
ASPLENIACEAE	Asplenium persicifolium J.Sm. ex Mett.	NONKARST	VISAYAS	LEYTE	1861	22	37	508.656	118	508.656	25.523	26.8918	23.6488	2905	368.748	153.763	29.0564	1048.86	523.423	550.951	915.723	7.03289	62.2696	131.159	30.8378	19.5434	11.2944	24.0044	26.4028	51	37	27
ASPLENIACEAE	Asplenium persicifolium J.Sm. ex Mett.	NONKARST	VISAYAS	LEYTE	1571	20	36	388.928	58	388.928	25.8801	27.2779	23.9592	2883.38	366.534	151.385	29.2774	1042.82	514.692	541.53	910.268	7.17723	60.9886	134.783	31.4638	19.6952	11.7686	24.3359	26.7349	51	37	24
ASPLENIACEAE	Asplenium phyllitidis D.Don	NONKARST	VISAYAS	LEYTE	2265	30	32	10.5648	43	10.5648	27.5696	28.463	26.5223	2811.8	378.301	151.378	34.6035	1070.52	492.371	551.174	845.507	7.09999	71.9568	81.4377	32.5252	22.6582	9.86701	26.8763	27.7903	54	32	30
ASPLENIACEAE	Asplenium phyllitidis D.Don	NONKARST	VISAYAS	LEYTE	2818	29	30	6.97721	66	6.97721	27.6366	28.516	26.603	2836.67	383.407	154.763	34.8587	1085.33	500.873	552.294	892.123	7.04518	71.8802	80.1722	32.5599	22.7582	9.80163	26.9433	27.8785	58	31	35
ASPLENIACEAE	Asplenium phyllitidis D.Don	NONKARST	VISAYAS	LEYTE	1861	22	37	508.656	118	508.656	25.523	26.8918	23.6488	2905	368.748	153.763	29.0564	1048.86	523.423	550.951	915.723	7.03289	62.2696	131.159	30.8378	19.5434	11.2944	24.0044	26.4028	51	37	27
ASPLENIACEAE	Asplenium scandens J.Sm.	NONKARST	VISAYAS	LEYTE	1445	23	42	516.086	102	516.086	25.5968	27.0422	23.597	2786.6	350.912	140.016	28.3662	979.454	478.672	533.539	837.14	7.62241	61.0202	140.791	31.4803	18.988	12.4923	23.9813	26.4278	50	36	23
ASPLENIACEAE	Asplenium scandens J.Sm.	NONKARST	VISAYAS	LEYTE	1212	25	33	289.688	46	289.688	25.6958	26.9569	23.8686	2908.17	375.178	160.101	30.4121	1068.97	531.281	546.798	936.789	6.9008	64.5773	127.494	30.637	19.9503	10.6867	24.2101	26.4671	51	39	27
ASPLENIACEAE	Asplenium steerei Harr.	NONKARST	VISAYAS	LEYTE	1212	25	33	289.688	46	289.688	25.6958	26.9569	23.8686	2908.17	375.178	160.101	30.4121	1068.97	531.281	546.798	936.789	6.9008	64.5773	127.494	30.637	19.9503	10.6867	24.2101	26.4671	51	39	27
ASPLENIACEAE	Asplenium tenerum G.Forst.	NONKARST	VISAYAS	LEYTE	1212	25	33	289.688	46	289.688	25.6958	26.9569	23.8686	2908.17	375.178	160.101	30.4121	1068.97	531.281	546.798	936.789	6.9008	64.5773	127.494	30.637	19.9503	10.6867	24.2101	26.4671	51	39	27
ASPLENIACEAE	Asplenium tenerum G.Forst.	NONKARST	VISAYAS	LEYTE	1571	20	36	388.928	58	388.928	25.8801	27.2779	23.9592	2883.38	366.534	151.385	29.2774	1042.82	514.692	541.53	910.268	7.17723	60.9886	134.783	31.4638	19.6952	11.7686	24.3359	26.7349	51	37	24
ASPLENIACEAE	Asplenium vittaeforme Cav.	NONKARST	VISAYAS	LEYTE	1571	20	36	388.928	58	388.928	25.8801	27.2779	23.9592	2883.38	366.534	151.385	29.2774	1042.82	514.692	541.53	910.268	7.17723	60.9886	134.783	31.4638	19.6952	11.7686	24.3359	26.7349	51	37	24
ASPLENIACEAE	Asplenium vulcanicum Blume	NONKARST	VISAYAS	LEYTE	1212	25	33	289.688	46	289.688	25.6958	26.9569	23.8686	2908.17	375.178	160.101	30.4121	1068.97	531.281	546.798	936.789	6.9008	64.5773	127.494	30.637	19.9503	10.6867	24.2101	26.4671	51	39	27
ASPLENIACEAE	Hymenasplenium fillipes (Copel) Sugim	NONKARST	VISAYAS	LEYTE	1861	22	37	508.656	118	508.656	25.523	26.8918	23.6488	2905	368.748	153.763	29.0564	1048.86	523.423	550.951	915.723	7.03289	62.2696	131.159	30.8378	19.5434	11.2944	24.0044	26.4028	51	37	27
ASPLENIACEAE	Hymenasplenium pubirhizoma (Ching & Z.Y. Liu) K.W.Xu & Li Bing Zhang	NONKARST	VISAYAS	LEYTE	1571	20	36	388.928	58	388.928	25.8801	27.2779	23.9592	2883.38	366.534	151.385	29.2774	1042.82	514.692	541.53	910.268	7.17723	60.9886	134.783	31.4638	19.6952	11.7686	24.3359	26.7349	51	37	24
ASPLENIACEAE	Asplenium callipteris Fée	KARST	LuzonMainland	LuzonMainland	2045	27	36	446.807	96	446.807	24.5882	26.4498	21.9683	2465.33	478.38	62.7238	65.9713	1221.38	233.99	446.9	549.597	7.20794	54.8464	183.43	30.68	17.5372	13.1428	23.7295	23.6967	55	41	28
ASPLENIACEAE	Asplenium callipteris Fée	KARST	LuzonMainland	LuzonMainland	1380	30	34	100.271	53	100.271	26.4661	28.6517	23.4669	1579.01	363.403	20.8964	87.2743	847.269	72.3971	344.746	200.267	8.43721	54.9051	212.056	33.634	18.267	15.367	25.1514	25.865	58	45	25
ASPLENIACEAE	Asplenium callipteris Fée	KARST	LuzonMainland	LuzonMainland	3471	24	30	4.82733	197	4.82733	26.999	28.4333	25.1333	2771.66	416.582	95	48.192	1175.08	309.495	665.58	688.418	7.17015	61.9888	137.214	32.5252	20.9582	11.567	26.3403	26.2112	54	29	41
ASPLENIACEAE	Asplenium cf. polyodon G.Forst.	KARST	LuzonMainland	LuzonMainland	1823	24	33	190.211	38	190.211	25.864	27.7784	23.3092	2294.19	420.098	34.2306	72.4471	1134.55	126.159	486.575	222.582	7.054	55.0254	176.627	31.8511	19.0314	12.8197	26.7038	25.6226	61	35	29
ASPLENIACEAE	Asplenium cf. polyodon G.Forst.	KARST	LuzonMainland	LuzonMainland	1522	22	32	93.6887	37	93.6887	26.8726	28.4615	25.1098	2746.63	621.75	9.58239	99.5032	1643.09	48.7472	759.785	48.7472	8.73371	65.1995	131.054	33.5104	20.1149	13.3955	27.6799	25.1098	61	40	34
ASPLENIACEAE	Asplenium cf. polyodon G.Forst.	KARST	LuzonMainland	LuzonMainland	2620	36	34	15.4775	113	15.4775	27.2635	28.493	25.6943	2129.23	319.912	62	53.8807	947.989	195.33	484.252	520.825	7.06739	65.4388	114.424	32.4	21.6	10.8	26.7777	26.654	55	35	27
ASPLENIACEAE	Asplenium crinicaule Hance	KARST	LuzonMainland	LuzonMainland	1522	22	32	93.6887	37	93.6887	26.8726	28.4615	25.1098	2746.63	621.75	9.58239	99.5032	1643.09	48.7472	759.785	48.7472	8.73371	65.1995	131.054	33.5104	20.1149	13.3955	27.6799	25.1098	61	40	34
ASPLENIACEAE	Asplenium cuneatum Lam.	KARST	LuzonMainland	LuzonMainland	1780	22	29	670.247	33	670.247	23.3725	24.9988	21.0282	2879.53	521.152	46.6312	68.165	1348.35	171.69	739.414	228.542	7.64145	59.9022	159.232	29.3171	16.5605	12.7566	24.2169	21.6918	55	42	28
ASPLENIACEAE	Asplenium cuneatum Lam.	KARST	LuzonMainland	LuzonMainland	3661	36	27	2302.34	62	2302.34	14.5649	16.4005	11.9745	2823.43	548.346	28.0071	71.7859	1362.09	130.17	982.661	147.313	8.43952	62.0268	184.263	20.8986	7.29246	13.6061	16.0136	12.636	54	36	32
ASPLENIACEAE	Asplenium cuneatum Lam.	KARST	LuzonMainland	LuzonMainland	1362	23	33	251.24	73	251.24	25.7781	26.9913	24.0689	3555.04	573.21	166.282	49.1439	1557.24	540.489	683.733	1116.79	6.73247	64.4101	121.646	30.6756	20.2229	10.4527	25.2272	26.1975	50	39	28
ASPLENIACEAE	Asplenium cymbifolium Christ	KARST	LuzonMainland	LuzonMainland	999	21	29	911.188	71	911.188	21.7477	23.5489	19.1397	3366.97	432.763	116.369	39.1879	1204.41	394.855	827.037	706.537	7.52598	57.878	179.597	27.7064	14.7032	13.0032	21.6922	21.2325	54	38	27
ASPLENIACEAE	Asplenium cymbifolium Christ	KARST	LuzonMainland	LuzonMainland	1362	23	33	251.24	73	251.24	25.7781	26.9913	24.0689	3555.04	573.21	166.282	49.1439	1557.24	540.489	683.733	1116.79	6.73247	64.4101	121.646	30.6756	20.2229	10.4527	25.2272	26.1975	50	39	28
ASPLENIACEAE	Asplenium cymbifolium Christ	KARST	LuzonMainland	LuzonMainland	308	27	34	740.893	59	740.893	22.0589	23.871	19.4486	3299.6	439.292	114.105	40.3374	1202.23	381.644	811.357	676.316	7.93539	58.7001	180.311	28.3092	14.7901	13.5191	21.9029	21.5989	52	38	26
ASPLENIACEAE	Asplenium elmeri Christ	KARST	LuzonMainland	LuzonMainland	3661	36	27	2302.34	62	2302.34	14.5649	16.4005	11.9745	2823.43	548.346	28.0071	71.7859	1362.09	130.17	982.661	147.313	8.43952	62.0268	184.263	20.8986	7.29246	13.6061	16.0136	12.636	54	36	32
ASPLENIACEAE	Asplenium exiguum Bedd.	KARST	LuzonMainland	LuzonMainland	3661	36	27	2302.34	62	2302.34	14.5649	16.4005	11.9745	2823.43	548.346	28.0071	71.7859	1362.09	130.17	982.661	147.313	8.43952	62.0268	184.263	20.8986	7.29246	13.6061	16.0136	12.636	54	36	32
ASPLENIACEAE	Asplenium haenkei Copel.	KARST	LuzonMainland	LuzonMainland	1362	23	33	251.24	73	251.24	25.7781	26.9913	24.0689	3555.04	573.21	166.282	49.1439	1557.24	540.489	683.733	1116.79	6.73247	64.4101	121.646	30.6756	20.2229	10.4527	25.2272	26.1975	50	39	28
ASPLENIACEAE	Asplenium insiticium Brack.	KARST	LuzonMainland	LuzonMainland	3661	36	27	2302.34	62	2302.34	14.5649	16.4005	11.9745	2823.43	548.346	28.0071	71.7859	1362.09	130.17	982.661	147.313	8.43952	62.0268	184.263	20.8986	7.29246	13.6061	16.0136	12.636	54	36	32
ASPLENIACEAE	Asplenium laserpitiifolium Lam.	KARST	LuzonMainland	LuzonMainland	1780	22	29	670.247	33	670.247	23.3725	24.9988	21.0282	2879.53	521.152	46.6312	68.165	1348.35	171.69	739.414	228.542	7.64145	59.9022	159.232	29.3171	16.5605	12.7566	24.2169	21.6918	55	42	28
ASPLENIACEAE	Asplenium laserpitiifolium Lam.	KARST	LuzonMainland	LuzonMainland	1522	22	32	93.6887	37	93.6887	26.8726	28.4615	25.1098	2746.63	621.75	9.58239	99.5032	1643.09	48.7472	759.785	48.7472	8.73371	65.1995	131.054	33.5104	20.1149	13.3955	27.6799	25.1098	61	40	34
ASPLENIACEAE	Asplenium laserpitiifolium Lam.	KARST	LuzonMainland	LuzonMainland	809	25	35	100.129	134	100.129	26.5515	27.9487	24.7176	2754.13	388.984	85.8964	47.0826	1112.83	281.162	657.503	639.21	7.31053	62.788	133.056	32.0686	20.4252	11.6434	25.8773	25.9128	52	37	37
ASPLENIACEAE	Asplenium laserpitiifolium Lam.	KARST	LuzonMainland	LuzonMainland	1362	23	33	251.24	73	251.24	25.7781	26.9913	24.0689	3555.04	573.21	166.282	49.1439	1557.24	540.489	683.733	1116.79	6.73247	64.4101	121.646	30.6756	20.2229	10.4527	25.2272	26.1975	50	39	28
ASPLENIACEAE	Asplenium lepturus J.Sm.	KARST	LuzonMainland	LuzonMainland	3085	28	33	56.8611	17	56.8611	26.7838	28.56	24.858	2150.88	459.971	17.3854	87.7853	1182.19	61.4862	511.042	96.6351	7.81703	60.326	143.657	33.2104	20.2521	12.9582	27.1914	25.4389	65	37	29
ASPLENIACEAE	Asplenium lepturus J.Sm.	KARST	LuzonMainland	LuzonMainland	2297	34	30	2356.22	99	2356.22	14.4349	16.3387	11.8112	2865.97	542.456	32.8512	69.6837	1362.36	143.311	995.176	163.396	8.48271	62.3653	189.145	20.7737	7.17206	13.6016	15.9263	12.5328	55	35	35
ASPLENIACEAE	Asplenium lepturus J.Sm.	KARST	LuzonMainland	LuzonMainland	2297	34	30	2356.22	99	2356.22	14.4349	16.3387	11.8112	2865.97	542.456	32.8512	69.6837	1362.36	143.311	995.176	163.396	8.48271	62.3653	189.145	20.7737	7.17206	13.6016	15.9263	12.5328	55	35	35
ASPLENIACEAE	Asplenium lepturus J.Sm.	KARST	LuzonMainland	LuzonMainland	876	24	24	2149.17	60	2149.17	15.2026	16.9706	12.6646	2767.25	551.773	24.9628	73.1809	1342.34	121.707	958.33	135.968	8.57559	62.1943	178.886	21.6207	7.83272	13.788	16.5702	13.2902	50	38	32
ASPLENIACEAE	Asplenium lepturus J.Sm.	KARST	LuzonMainland	LuzonMainland	3661	36	27	2302.34	62	2302.34	14.5649	16.4005	11.9745	2823.43	548.346	28.0071	71.7859	1362.09	130.17	982.661	147.313	8.43952	62.0268	184.263	20.8986	7.29246	13.6061	16.0136	12.636	54	36	32
ASPLENIACEAE	Asplenium lepturus J.Sm.	KARST	LuzonMainland	LuzonMainland	3661	36	27	2302.34	62	2302.34	14.5649	16.4005	11.9745	2823.43	548.346	28.0071	71.7859	1362.09	130.17	982.661	147.313	8.43952	62.0268	184.263	20.8986	7.29246	13.6061	16.0136	12.636	54	36	32
ASPLENIACEAE	Asplenium macrophyllum Sw.	KARST	LuzonMainland	LuzonMainland	3661	36	27	2302.34	62	2302.34	14.5649	16.4005	11.9745	2823.43	548.346	28.0071	71.7859	1362.09	130.17	982.661	147.313	8.43952	62.0268	184.263	20.8986	7.29246	13.6061	16.0136	12.636	54	36	32
ASPLENIACEAE	Asplenium musifolium Mett.	KARST	LuzonMainland	LuzonMainland	1434	33	33	238.821	52	238.821	24.7677	26.5722	22.2103	2756.27	408.704	75.9179	48.6783	1111.07	269.726	619.954	603.491	7.67112	57.1316	176.878	30.9999	17.5723	13.4276	23.8643	24.1012	51	40	28
ASPLENIACEAE	Asplenium nidus L.	KARST	LuzonMainland	LuzonMainland	1434	33	33	238.821	52	238.821	24.7677	26.5722	22.2103	2756.27	408.704	75.9179	48.6783	1111.07	269.726	619.954	603.491	7.67112	57.1316	176.878	30.9999	17.5723	13.4276	23.8643	24.1012	51	40	28
ASPLENIACEAE	Asplenium nidus L.	KARST	LuzonMainland	LuzonMainland	809	25	35	100.129	134	100.129	26.5515	27.9487	24.7176	2754.13	388.984	85.8964	47.0826	1112.83	281.162	657.503	639.21	7.31053	62.788	133.056	32.0686	20.4252	11.6434	25.8773	25.9128	52	37	37
ASPLENIACEAE	Asplenium nidus L.	KARST	LuzonMainland	LuzonMainland	2618	34	29	6.84079	64	6.84079	27.2595	28.4845	25.7012	2138.81	320.819	61.819	53.644	947.54	193.968	492.704	519.721	7.15301	65.7254	114.021	32.4252	21.5418	10.8835	26.7648	26.6681	55	36	33
ASPLENIACEAE	Asplenium normale D.Don	KARST	LuzonMainland	LuzonMainland	2212	23	29	2285.13	62	2285.13	14.6624	16.539	12.0443	2854.67	542.149	31.0103	69.8671	1359.23	140.361	991.868	160.299	8.57865	62.8105	187.657	21.0041	7.34579	13.6583	16.1213	12.7582	53	37	30
ASPLENIACEAE	Asplenium normale D.Don	KARST	LuzonMainland	LuzonMainland	3661	36	27	2302.34	62	2302.34	14.5649	16.4005	11.9745	2823.43	548.346	28.0071	71.7859	1362.09	130.17	982.661	147.313	8.43952	62.0268	184.263	20.8986	7.29246	13.6061	16.0136	12.636	54	36	32
ASPLENIACEAE	Asplenium pellucidum Lam.	KARST	LuzonMainland	LuzonMainland	751	19	32	907.793	57	907.793	22.6412	24.0789	20.6279	2641.24	348.745	53.245	50.7112	1034.4	223.748	607.449	318.304	6.90086	61.2987	139.888	28.0619	16.8036	11.2583	23.4662	21.0659	51	37	31
ASPLENIACEAE	Asplenium pellucidum Lam.	KARST	LuzonMainland	LuzonMainland	1560	20	32	837.912	60	837.912	23.3426	24.8939	21.392	2702.96	422.061	41.4629	62.2031	1220.2	171.67	600.03	294.198	8.1014	61.4924	138.693	29.7375	16.5627	13.1748	24.0539	21.8834	52	40	32
ASPLENIACEAE	Asplenium pellucidum Lam.	KARST	LuzonMainland	LuzonMainland	5763	17	39	460.387	20	460.387	25.2123	26.673	23.6011	2617.82	433.628	33.0873	67.9084	1244.53	137.741	575.22	258.086	8.12176	65.1057	118.856	31.3913	18.9165	12.4748	25.6186	24.0914	56	42	27
ASPLENIACEAE	Asplenium persicifolium J.Sm. ex Mett.	KARST	LuzonMainland	LuzonMainland	1362	23	33	251.24	73	251.24	25.7781	26.9913	24.0689	3555.04	573.21	166.282	49.1439	1557.24	540.489	683.733	1116.79	6.73247	64.4101	121.646	30.6756	20.2229	10.4527	25.2272	26.1975	50	39	28
ASPLENIACEAE	Asplenium phyllitidis D.Don	KARST	LuzonMainland	LuzonMainland	1434	33	33	238.821	52	238.821	24.7677	26.5722	22.2103	2756.27	408.704	75.9179	48.6783	1111.07	269.726	619.954	603.491	7.67112	57.1316	176.878	30.9999	17.5723	13.4276	23.8643	24.1012	51	40	28
ASPLENIACEAE	Asplenium phyllitidis D.Don	KARST	LuzonMainland	LuzonMainland	999	21	29	911.188	71	911.188	21.7477	23.5489	19.1397	3366.97	432.763	116.369	39.1879	1204.41	394.855	827.037	706.537	7.52598	57.878	179.597	27.7064	14.7032	13.0032	21.6922	21.2325	54	38	27
ASPLENIACEAE	Asplenium phyllitidis D.Don	KARST	LuzonMainland	LuzonMainland	1453	38	37	65.0052	171	65.0052	26.6939	27.7789	25.221	3497.37	580.577	152.086	51.4898	1559.1	520.942	648.111	1134.13	6.20929	64.2103	106.395	31.282	21.6111	9.67097	26.2558	26.9867	54	37	30
ASPLENIACEAE	Asplenium scolopendrioides J.Sm.	KARST	LuzonMainland	LuzonMainland	655	16	36	845.672	35	845.672	23.9474	25.3265	22.0257	2623.97	344.101	56.5371	49.6838	1009.89	229.191	616.662	320.786	6.94858	62.004	133.651	29.345	18.1378	11.2072	24.7201	22.4209	52	38	28
ASPLENIACEAE	Asplenium scolopendrioides J.Sm.	KARST	LuzonMainland	LuzonMainland	1060	29	35	203.253	54	203.253	26.117	27.3327	24.4181	3533.77	577.651	161.031	50.073	1560.13	531.919	676.906	1117.85	6.81014	64.1264	121.473	31.0953	20.4756	10.6197	25.5773	26.5146	53	41	30
ASPLENIACEAE	Asplenium scolopendrioides J.Sm.	KARST	LuzonMainland	LuzonMainland	1362	23	33	251.24	73	251.24	25.7781	26.9913	24.0689	3555.04	573.21	166.282	49.1439	1557.24	540.489	683.733	1116.79	6.73247	64.4101	121.646	30.6756	20.2229	10.4527	25.2272	26.1975	50	39	28
ASPLENIACEAE	Asplenium simile Blume	KARST	LuzonMainland	LuzonMainland	546	24	27	91.9625	164	91.9625	26.7885	28.1307	25.0006	2619.06	399.478	78.819	50.7809	1106.23	253.077	590.32	638.226	7.25491	63.1857	129.865	32.2237	20.7418	11.4819	26.1227	26.1769	51	32	37
ASPLENIACEAE	Asplenium stantoni Copel.	KARST	LuzonMainland	LuzonMainland	3661	36	27	2302.34	62	2302.34	14.5649	16.4005	11.9745	2823.43	548.346	28.0071	71.7859	1362.09	130.17	982.661	147.313	8.43952	62.0268	184.263	20.8986	7.29246	13.6061	16.0136	12.636	54	36	32
ASPLENIACEAE	Asplenium steerei Harr.	KARST	LuzonMainland	LuzonMainland	2297	34	30	2356.22	99	2356.22	14.4349	16.3387	11.8112	2865.97	542.456	32.8512	69.6837	1362.36	143.311	995.176	163.396	8.48271	62.3653	189.145	20.7737	7.17206	13.6016	15.9263	12.5328	55	35	35
ASPLENIACEAE	Asplenium steerei Harr.	KARST	LuzonMainland	LuzonMainland	3661	36	27	2302.34	62	2302.34	14.5649	16.4005	11.9745	2823.43	548.346	28.0071	71.7859	1362.09	130.17	982.661	147.313	8.43952	62.0268	184.263	20.8986	7.29246	13.6061	16.0136	12.636	54	36	32
ASPLENIACEAE	Asplenium tenerum G.Forst.	KARST	LuzonMainland	LuzonMainland	1380	30	34	100.271	53	100.271	26.4661	28.6517	23.4669	1579.01	363.403	20.8964	87.2743	847.269	72.3971	344.746	200.267	8.43721	54.9051	212.056	33.634	18.267	15.367	25.1514	25.865	58	45	25
ASPLENIACEAE	Asplenium tenerum G.Forst.	KARST	LuzonMainland	LuzonMainland	3661	36	27	2302.34	62	2302.34	14.5649	16.4005	11.9745	2823.43	548.346	28.0071	71.7859	1362.09	130.17	982.661	147.313	8.43952	62.0268	184.263	20.8986	7.29246	13.6061	16.0136	12.636	54	36	32
ASPLENIACEAE	Asplenium tenerum G.Forst.	KARST	LuzonMainland	LuzonMainland	790	19	32	545.969	45	545.969	23.6623	25.0589	21.6694	2693.15	342.545	63.4052	47.084	1003.12	254.925	702.764	356.436	7.18472	60.8607	138.838	29.3222	17.5161	11.8062	24.4592	22.0715	50	38	30
ASPLENIACEAE	Asplenium tenerum G.Forst.	KARST	LuzonMainland	LuzonMainland	1289	28	33	24.0849	44	24.0849	26.8934	28.34	25.0134	2797.7	401.869	92.8031	46.7284	1147.95	299.723	649.631	671.475	7.33937	61.6754	137.329	32.5779	20.6779	11.9	26.2164	26.1743	53	32	31
ASPLENIACEAE	Asplenium tenerum G.Forst.	KARST	LuzonMainland	LuzonMainland	809	25	35	100.129	134	100.129	26.5515	27.9487	24.7176	2754.13	388.984	85.8964	47.0826	1112.83	281.162	657.503	639.21	7.31053	62.788	133.056	32.0686	20.4252	11.6434	25.8773	25.9128	52	37	37
ASPLENIACEAE	Asplenium tenerum G.Forst.	KARST	LuzonMainland	LuzonMainland	2516	26	29	7.21986	45	7.21986	27.0347	28.4976	25.1724	2652.24	391.175	81.6701	49.1403	1102.73	264.489	609.649	634.68	7.23079	61.4015	137.424	32.6763	20.9	11.7763	26.3613	26.2891	53	35	39
ASPLENIACEAE	Asplenium tenerum G.Forst.	KARST	LuzonMainland	LuzonMainland	5763	17	39	460.387	20	460.387	25.2123	26.673	23.6011	2617.82	433.628	33.0873	67.9084	1244.53	137.741	575.22	258.086	8.12176	65.1057	118.856	31.3913	18.9165	12.4748	25.6186	24.0914	56	42	27
ASPLENIACEAE	Asplenium tenerum G.Forst.	KARST	LuzonMainland	LuzonMainland	1453	38	37	65.0052	171	65.0052	26.6939	27.7789	25.221	3497.37	580.577	152.086	51.4898	1559.1	520.942	648.111	1134.13	6.20929	64.2103	106.395	31.282	21.6111	9.67097	26.2558	26.9867	54	37	30
ASPLENIACEAE	Asplenium tenerum G.Forst.	KARST	LuzonMainland	LuzonMainland	1362	23	33	251.24	73	251.24	25.7781	26.9913	24.0689	3555.04	573.21	166.282	49.1439	1557.24	540.489	683.733	1116.79	6.73247	64.4101	121.646	30.6756	20.2229	10.4527	25.2272	26.1975	50	39	28
ASPLENIACEAE	Asplenium tenuifolium D.Don	KARST	LuzonMainland	LuzonMainland	2212	23	29	2285.13	62	2285.13	14.6624	16.539	12.0443	2854.67	542.149	31.0103	69.8671	1359.23	140.361	991.868	160.299	8.57865	62.8105	187.657	21.0041	7.34579	13.6583	16.1213	12.7582	53	37	30
ASPLENIACEAE	Asplenium truncatilobum (C.Presl) Fée	KARST	LuzonMainland	LuzonMainland	1733	25	29	926.338	79	926.338	22.068	23.6297	20.0531	2715.14	410.442	44.1489	59.7531	1194.85	184.609	603.94	302.958	7.98183	60.9987	142.862	28.3827	15.2976	13.0851	22.8493	20.5459	53	36	36
ASPLENIACEAE	Asplenium yoshinagae Makino	KARST	LuzonMainland	LuzonMainland	3661	36	27	2302.34	62	2302.34	14.5649	16.4005	11.9745	2823.43	548.346	28.0071	71.7859	1362.09	130.17	982.661	147.313	8.43952	62.0268	184.263	20.8986	7.29246	13.6061	16.0136	12.636	54	36	32
ASPLENIACEAE	Hymenasplenium fillipes (Copel) Sugim	KARST	LuzonMainland	LuzonMainland	2212	23	29	2285.13	62	2285.13	14.6624	16.539	12.0443	2854.67	542.149	31.0103	69.8671	1359.23	140.361	991.868	160.299	8.57865	62.8105	187.657	21.0041	7.34579	13.6583	16.1213	12.7582	53	37	30
ASPLENIACEAE	Hymenasplenium subnormale (Copel.) Nakaike	KARST	LuzonMainland	LuzonMainland	2189	25	34	63.6707	14	63.6707	26.4487	28.2949	23.9681	2142.97	449.734	22.819	83.3487	1139.15	83.2917	464.814	153.353	6.8825	54.9804	171.674	32.3181	19.8	12.5181	27.4484	26.1436	60	35	35
ASPLENIACEAE	Hymenasplenium subnormale (Copel.) Nakaike	KARST	LuzonMainland	LuzonMainland	1823	24	33	190.211	38	190.211	25.864	27.7784	23.3092	2294.19	420.098	34.2306	72.4471	1134.55	126.159	486.575	222.582	7.054	55.0254	176.627	31.8511	19.0314	12.8197	26.7038	25.6226	61	35	29
ASPLENIACEAE	Hymenasplenium subnormale (Copel.) Nakaike	KARST	LuzonMainland	LuzonMainland	1522	22	32	93.6887	37	93.6887	26.8726	28.4615	25.1098	2746.63	621.75	9.58239	99.5032	1643.09	48.7472	759.785	48.7472	8.73371	65.1995	131.054	33.5104	20.1149	13.3955	27.6799	25.1098	61	40	34
ASPLENIACEAE	Asplenium aethiopicum (Burm.fil.) Bech.	NONKARST	LuzonMainland	LuzonMainland	1591	22	32	598.125	31	598.125	24.581	25.7753	23.457	2442.25	541.659	11.5987	90.8052	1390.13	56.7426	603.784	79.6814	8.68885	74.9585	92.358	30.4752	18.8839	11.5912	24.598	23.9937	57	41	30
ASPLENIACEAE	Asplenium aethiopicum (Burm.fil.) Bech.	NONKARST	LuzonMainland	LuzonMainland	6823	21	25	1134.66	98	1134.66	21.7882	23.3284	20.0475	2759.67	702.206	8.19695	98.809	1623.07	46.4476	692.616	66.4239	7.98925	65.145	127.402	27.846	15.5823	12.2638	22.1997	20.6799	53	48	23
ASPLENIACEAE	Asplenium affine Sw.	NONKARST	LuzonMainland	LuzonMainland	4014	25	29	2153.5	53	2153.5	15.2616	17.0599	12.6429	2988.36	550.473	34.3458	66.232	1380.18	164.841	1042.46	186.037	9.20331	64.283	183.914	21.8875	7.57101	14.3165	16.672	13.325	55	36	34
ASPLENIACEAE	Asplenium affine Sw.	NONKARST	LuzonMainland	LuzonMainland	2619	25	34	2057.87	50	2057.87	15.5229	17.3526	12.8698	2949.65	545.175	33.6117	66.3411	1367.59	160.806	1024.61	183.67	9.19016	62.6198	185.911	22.3343	7.65796	14.6763	16.9257	13.5417	55	36	31
ASPLENIACEAE	Asplenium affine Sw.	NONKARST	LuzonMainland	LuzonMainland	7975	21	32	710.788	29	710.788	23.7645	25.3271	21.852	2320.35	570.733	5	96.9447	1331.43	35.1648	632.829	35.1648	7.7337	63.2973	134.572	29.7	17.4819	12.2181	24.2465	21.852	55	41	25
ASPLENIACEAE	Asplenium affine Sw.	NONKARST	LuzonMainland	LuzonMainland	6823	21	25	1134.66	98	1134.66	21.7882	23.3284	20.0475	2759.67	702.206	8.19695	98.809	1623.07	46.4476	692.616	66.4239	7.98925	65.145	127.402	27.846	15.5823	12.2638	22.1997	20.6799	53	48	23
ASPLENIACEAE	Asplenium affine Sw.	NONKARST	LuzonMainland	LuzonMainland	8550	21	24	1139.06	96	1139.06	21.8488	23.3833	20.1432	2768.53	707.904	8.14887	99.3408	1635.01	45.343	692.867	63.7182	7.9068	65.4739	125.687	27.8274	15.7511	12.0763	22.2352	20.7637	55	49	22
ASPLENIACEAE	Asplenium affine Sw.	NONKARST	LuzonMainland	LuzonMainland	5363	18	32	892.906	32	892.906	23.2814	24.7384	21.679	2844.01	681.186	12.8511	96.3346	1675.74	57.8221	666.497	104.349	7.27195	63.0546	117.621	29.0537	17.5194	11.5343	23.5757	22.2102	53	41	24
ASPLENIACEAE	Asplenium affine Sw.	NONKARST	LuzonMainland	LuzonMainland	5545	27	34	27.1285	20	27.1285	26.7701	28.0552	25.4715	1974.94	288.325	18.6305	65.643	819.414	85.5908	431.594	196.679	8.54647	70.9325	98.9073	32.8292	20.7803	12.0489	26.9073	26.7436	61	35	30
ASPLENIACEAE	Asplenium affine Sw.	NONKARST	LuzonMainland	LuzonMainland	721	25	29	254.767	46	254.767	25.4652	26.8247	24.2249	2218.31	336.039	32.8614	60.8747	937.399	121.348	461.539	273.313	8.2897	69.1825	100.447	31.5974	19.6139	11.9835	25.4747	25.6936	51	38	30
ASPLENIACEAE	Asplenium affine Sw.	NONKARST	LuzonMainland	LuzonMainland	2219	19	29	583.314	60	583.314	23.6716	25.111	22.2984	2517.97	393.407	42.1651	60.817	1104.32	155.011	538.176	305.21	7.97721	67.8403	108.961	29.6516	17.8902	11.7614	23.7858	23.9108	55	43	28
ASPLENIACEAE	Asplenium affine Sw.	NONKARST	LuzonMainland	LuzonMainland	1039	20	30	810.965	53	810.965	23.1958	24.5885	21.8654	2554.53	400.771	42.1648	61.3379	1129.53	158.385	552.448	300.595	7.97992	69.4264	105.612	29.0338	17.5362	11.4976	23.3095	23.4315	53	43	29
ASPLENIACEAE	Asplenium affine Sw.	NONKARST	LuzonMainland	LuzonMainland	1664	17	30	477.892	51	477.892	24.9212	26.3371	23.2806	2368.63	310.705	55.7737	50.6349	888.796	185.343	449.444	435.08	7.51289	63.7079	119.012	30.7942	19.0013	11.7929	24.6989	24.7275	52	44	27
ASPLENIACEAE	Asplenium affine Sw.	NONKARST	LuzonMainland	LuzonMainland	808	26	28	1443.64	83	1443.64	19.6706	21.2827	17.4756	2820.91	400.217	58.1489	52.7917	1132.12	224.95	615.48	389.193	7.35585	58.689	156.577	25.7491	13.2138	12.5354	20.671	19.1749	50	37	39
ASPLENIACEAE	Asplenium affine Sw.	NONKARST	LuzonMainland	LuzonMainland	1315	30	25	1866.26	102	1866.26	18.6912	20.3337	16.4607	2850.66	417.359	54.1489	55.2539	1181.19	216.452	723.551	349.617	7.3522	59.6086	160.087	24.6687	12.3333	12.3354	19.7462	17.0097	49	38	38
ASPLENIACEAE	Asplenium affine Sw.	NONKARST	LuzonMainland	LuzonMainland	1996	32	22	1844.51	183	1844.51	18.2199	19.8955	15.9467	2879.44	420.179	54.8964	54.971	1191.95	220.967	813.775	353.781	7.28781	59.4374	163.927	24.1515	11.8893	12.2622	19.3311	16.5043	49	39	38
ASPLENIACEAE	Asplenium affine Sw.	NONKARST	LuzonMainland	LuzonMainland	1746	25	20	1502.57	93	1502.57	19.7619	21.3642	17.7133	2772.99	404.906	53.511	55.2458	1146.6	210.618	613.159	344.979	7.29048	61.8893	147.489	25.5227	13.7424	11.7803	20.6046	18.2701	53	42	37
ASPLENIACEAE	Asplenium affine Sw.	NONKARST	LuzonMainland	LuzonMainland	1597	22	28	595.095	56	595.095	24.0153	25.4503	22.3119	2455.45	312.858	58.495	50.265	902.68	193.92	482.846	423.973	7.32309	63.1407	122.306	29.7739	18.1755	11.5984	24.1598	23.8126	52	42	31
ASPLENIACEAE	Asplenium affine Sw.	NONKARST	LuzonMainland	LuzonMainland	1001	31	24	1592.58	76	1592.58	20.7236	22.2833	18.7597	2718.65	394.161	53.4335	54.8241	1112.5	206.903	593.984	350.442	7.34286	62.257	140.752	26.4979	14.7027	11.7952	21.4692	19.777	54	41	35
ASPLENIACEAE	Asplenium affine Sw.	NONKARST	LuzonMainland	LuzonMainland	2378	25	128	12.6472	59	12.6472	27.2055	28.4128	25.6428	2071.89	317.385	57.2525	55.7396	935.898	182.412	452.886	494.539	6.97267	64.2581	112.624	32.4258	21.5748	10.8511	26.6876	26.7139	128	128	128
ASPLENIACEAE	Asplenium affine Sw.	NONKARST	LuzonMainland	LuzonMainland	2784	29	31	39.8316	18	39.8316	27.0096	28.1276	25.9569	1923.05	351.031	11.7475	80.0008	992.794	46.9841	396.022	124.077	7.11356	72.632	84.7849	31.963	22.1686	9.79445	26.9482	26.4972	58	36	27
ASPLENIACEAE	Asplenium affine Sw.	NONKARST	LuzonMainland	LuzonMainland	2362	30	34	6.46195	33	6.46195	27.1785	28.3217	25.7303	3129.58	473.928	140.33	43.3013	1264.38	464.835	542.954	1060.54	7.25002	66.1083	108.373	32.4819	21.5149	10.967	26.1178	28.1115	56	30	33
ASPLENIACEAE	Asplenium affine Sw.	NONKARST	LuzonMainland	LuzonMainland	1836	28	27	1140.47	135	1140.47	21.9909	23.2616	20.0177	3298.81	436.726	144.782	34.4756	1222.07	503.652	698.636	922.742	6.66938	63.3744	137.722	26.8244	16.3008	10.5237	21.248	21.5469	53	39	30
ASPLENIACEAE	Asplenium amboinense Willd.	NONKARST	LuzonMainland	LuzonMainland	858	46	20	1665.65	127	1665.65	19.905	21.4547	17.695	3339.25	438.298	144.611	37.121	1254.24	450.043	803.344	803.595	6.81248	60.7572	157.748	25.2222	14.0086	11.2136	18.9639	19.3763	51	35	40
ASPLENIACEAE	Asplenium anguineum Christ	NONKARST	LuzonMainland	LuzonMainland	2902	27	33	42.3686	20	42.3686	26.8382	27.7874	25.7417	2594.42	535.895	15.5665	87.8563	1454.4	65.3695	562.175	139.21	8.22243	75.6274	79.961	32.1598	21.2867	10.8731	27.0777	26.1386	60	34	31
ASPLENIACEAE	Asplenium anguineum Christ	NONKARST	LuzonMainland	LuzonMainland	1775	18	28	560.858	43	560.858	24.0091	25.4609	22.6214	2466.59	385.862	40.3536	61.0997	1081.7	149.848	525.326	295.614	7.98788	66.9289	109.931	30.067	18.1309	11.9362	24.1237	24.2512	54	42	30
ASPLENIACEAE	Asplenium anguineum Christ	NONKARST	LuzonMainland	LuzonMainland	789	47	27	1487.59	130	1487.59	19.623	21.2024	17.3762	3363.18	440.298	146.467	36.824	1259.58	455.504	839.947	814.487	6.85359	60.7229	160.392	24.9727	13.6854	11.2873	18.6574	19.0845	50	35	39
ASPLENIACEAE	Asplenium callipteris Fée	NONKARST	LuzonMainland	LuzonMainland	364	31	28	2650.37	80	2650.37	11.7664	14.002	8.93291	3025.97	516.029	46.1909	63.8036	1381.06	182.714	1270.75	213.294	9.2118	61.7556	209.368	18.8434	3.92691	14.9165	13.6371	9.51926	49	38	39
ASPLENIACEAE	Asplenium callipteris Fée	NONKARST	LuzonMainland	LuzonMainland	3778	30	36	28.1039	13	28.1039	27.6024	29.1	26.2194	1924.34	412.149	6	92.4192	1096.35	35	489.45	39.181	9.32874	72.3159	111.376	34.1	21.2	12.9	27.55	26.8097	68	25	37
ASPLENIACEAE	Asplenium callipteris Fée	NONKARST	LuzonMainland	LuzonMainland	5254	24	30	6.23633	39	6.23633	27.4381	28.4466	26.3669	2207.81	484.604	9.14887	89.9486	1232.05	41.4307	447.335	108.058	7.42938	77.9601	78.3374	32.0747	22.5418	9.53296	27.5055	26.7197	60	40	30
ASPLENIACEAE	Asplenium callipteris Fée	NONKARST	LuzonMainland	LuzonMainland	721	25	29	254.767	46	254.767	25.4652	26.8247	24.2249	2218.31	336.039	32.8614	60.8747	937.399	121.348	461.539	273.313	8.2897	69.1825	100.447	31.5974	19.6139	11.9835	25.4747	25.6936	51	38	30
ASPLENIACEAE	Asplenium callipteris Fée	NONKARST	LuzonMainland	LuzonMainland	1612	20	33	61.2505	201	61.2505	26.5159	27.7018	24.9393	2264.28	355.686	67.6482	55.0662	1021.43	210.362	359.345	570.334	6.68121	63.7279	112.242	31.6105	21.1264	10.4841	25.9711	26.1029	54	37	35
ASPLENIACEAE	Asplenium callipteris Fée	NONKARST	LuzonMainland	LuzonMainland	1065	16	30	882.345	55	882.345	23.5769	24.8763	22.3372	2481.83	393.724	39.093	62.2148	1103.51	149.229	535.052	284.801	8.0625	70.8335	98.8451	29.3874	18.0029	11.3845	23.6365	23.8634	52	43	24
ASPLENIACEAE	Asplenium callipteris Fée	NONKARST	LuzonMainland	LuzonMainland	1664	17	30	477.892	51	477.892	24.9212	26.3371	23.2806	2368.63	310.705	55.7737	50.6349	888.796	185.343	449.444	435.08	7.51289	63.7079	119.012	30.7942	19.0013	11.7929	24.6989	24.7275	52	44	27
ASPLENIACEAE	Asplenium callipteris Fée	NONKARST	LuzonMainland	LuzonMainland	1315	30	25	1866.26	102	1866.26	18.6912	20.3337	16.4607	2850.66	417.359	54.1489	55.2539	1181.19	216.452	723.551	349.617	7.3522	59.6086	160.087	24.6687	12.3333	12.3354	19.7462	17.0097	49	38	38
ASPLENIACEAE	Asplenium callipteris Fée	NONKARST	LuzonMainland	LuzonMainland	1597	22	28	595.095	56	595.095	24.0153	25.4503	22.3119	2455.45	312.858	58.495	50.265	902.68	193.92	482.846	423.973	7.32309	63.1407	122.306	29.7739	18.1755	11.5984	24.1598	23.8126	52	42	31
ASPLENIACEAE	Asplenium callipteris Fée	NONKARST	LuzonMainland	LuzonMainland	750	21	28	847.977	44	847.977	24.3575	25.7651	22.8027	2377.27	316.684	51.9123	52.7226	898.851	177.941	476.099	366.463	7.41302	64.47	114.068	30.1208	18.6224	11.4984	24.6265	24.3328	53	42	29
ASPLENIACEAE	Asplenium callipteris Fée	NONKARST	LuzonMainland	LuzonMainland	1948	26	31	278.149	22	278.149	26.0757	27.3651	24.6877	2075.52	289.479	42.1489	55.2894	825.074	142.952	404.572	326.617	7.89825	68.5956	102.27	31.833	20.3181	11.5149	26.057	25.9297	57	43	29
ASPLENIACEAE	Asplenium callipteris Fée	NONKARST	LuzonMainland	LuzonMainland	858	46	20	1665.65	127	1665.65	19.905	21.4547	17.695	3339.25	438.298	144.611	37.121	1254.24	450.043	803.344	803.595	6.81248	60.7572	157.748	25.2222	14.0086	11.2136	18.9639	19.3763	51	35	40
ASPLENIACEAE	Asplenium cf. polyodon G.Forst.	NONKARST	LuzonMainland	LuzonMainland	1391	30	33	905.556	77	905.556	22.3544	24.0683	19.6838	3315.75	419.11	114.021	37.9741	1175.59	403.428	825.451	707.663	6.50201	55.3261	181.242	27.7232	15.9711	11.7522	23.3519	21.714	50	39	24
ASPLENIACEAE	Asplenium cf. polyodon G.Forst.	NONKARST	LuzonMainland	LuzonMainland	2054	25	33	561.797	32	561.797	23.8673	25.6764	21.2193	2981.5	407.887	90.6744	42.4551	1104.96	327.729	590.746	571.097	6.99895	54.7612	179.125	29.8015	17.021	12.7806	24.6672	23.5626	55	41	26
ASPLENIACEAE	Asplenium cf. polyodon G.Forst.	NONKARST	LuzonMainland	LuzonMainland	1716	31	34	553.731	45	553.731	23.9722	25.738	21.3359	2998.18	394.674	92.1842	41.0637	1093.25	335.667	574.98	613.36	7.06671	55.1715	178.159	29.8798	17.071	12.8088	24.8175	23.5661	54	35	31
ASPLENIACEAE	Asplenium cf. polyodon G.Forst.	NONKARST	LuzonMainland	LuzonMainland	502	30	34	1011.55	77	1011.55	21.3436	23.0773	18.6686	3506.2	415.058	125.96	36.3516	1204.37	440.598	852.391	775.053	6.48502	55.488	182.141	26.645	14.9576	11.6874	21.9639	20.6047	51	39	25
ASPLENIACEAE	Asplenium cf. polyodon G.Forst.	NONKARST	LuzonMainland	LuzonMainland	631	26	31	1037.06	58	1037.06	20.9385	22.685	18.2461	3525.47	420.914	126.748	36.3251	1213.94	440.731	872.57	758.899	6.47672	55.5488	183.675	26.2164	14.5566	11.6598	21.9961	20.1931	49	39	27
ASPLENIACEAE	Asplenium cf. polyodon G.Forst.	NONKARST	LuzonMainland	LuzonMainland	1759	22	30	66.3843	17	66.3843	26.6936	28.4815	24.6345	2223.76	463.537	16.5824	86.6464	1202.34	58.5661	545.827	87.5499	8.2499	61.5349	149.916	33.2221	19.8149	13.4071	27.1665	25.3791	64	35	30
ASPLENIACEAE	Asplenium cf. polyodon G.Forst.	NONKARST	LuzonMainland	LuzonMainland	737	25	29	1710.25	61	1710.25	17.566	19.4559	14.9794	3187.39	461.052	78.8349	48.6418	1254.61	289.628	1006.23	368.077	7.9931	57.376	182.159	24.0932	10.1618	13.9314	18.9007	15.6502	51	39	34
ASPLENIACEAE	Asplenium cf. polyodon G.Forst.	NONKARST	LuzonMainland	LuzonMainland	1962	28	38	16.4102	23	16.4102	26.4419	28.2946	23.9573	2516.97	474.708	81.9445	63.9235	1255.5	265.471	507.532	574.229	8.04749	57.0085	179.747	33.0984	18.9819	14.1165	25.5743	25.4419	58	35	28
ASPLENIACEAE	Asplenium cf. polyodon G.Forst.	NONKARST	LuzonMainland	LuzonMainland	7975	21	32	710.788	29	710.788	23.7645	25.3271	21.852	2320.35	570.733	5	96.9447	1331.43	35.1648	632.829	35.1648	7.7337	63.2973	134.572	29.7	17.4819	12.2181	24.2465	21.852	55	41	25
ASPLENIACEAE	Asplenium cf. polyodon G.Forst.	NONKARST	LuzonMainland	LuzonMainland	1591	22	32	598.125	31	598.125	24.581	25.7753	23.457	2442.25	541.659	11.5987	90.8052	1390.13	56.7426	603.784	79.6814	8.68885	74.9585	92.358	30.4752	18.8839	11.5912	24.598	23.9937	57	41	30
ASPLENIACEAE	Asplenium cf. polyodon G.Forst.	NONKARST	LuzonMainland	LuzonMainland	1573	22	31	130.73	25	130.73	26.1428	27.1666	25.0065	2658.27	514.84	21.8515	81.6022	1422.74	90.8847	589.5	178.406	8.29956	75.0222	84.6452	31.5715	20.5071	11.0644	26.3764	25.448	55	32	29
ASPLENIACEAE	Asplenium cf. polyodon G.Forst.	NONKARST	LuzonMainland	LuzonMainland	1047	22	35	294.612	27	294.612	26.6661	27.795	25.5327	2639.98	520.296	19.588	83.5229	1430.38	81.6661	583.7	165.97	8.21317	75.1863	88.218	32.1406	21.217	10.9237	26.7979	25.9661	55	36	26
ASPLENIACEAE	Asplenium cf. polyodon G.Forst.	NONKARST	LuzonMainland	LuzonMainland	4026	23	24	550.846	27	550.846	24.6909	26.2091	23.2616	2976.63	806.066	6.58239	108.467	1888.55	30.4724	690.537	54.0707	6.9587	64.7262	113.386	30.1874	19.4363	10.7511	24.7016	23.8188	55	47	23
ASPLENIACEAE	Asplenium cf. polyodon G.Forst.	NONKARST	LuzonMainland	LuzonMainland	5254	24	30	6.23633	39	6.23633	27.4381	28.4466	26.3669	2207.81	484.604	9.14887	89.9486	1232.05	41.4307	447.335	108.058	7.42938	77.9601	78.3374	32.0747	22.5418	9.53296	27.5055	26.7197	60	40	30
ASPLENIACEAE	Asplenium cf. polyodon G.Forst.	NONKARST	LuzonMainland	LuzonMainland	6668	23	29	9.97906	32	9.97906	27.5889	29.0791	26.2181	2189.24	464.383	10	87.788	1202.13	46.4013	436.548	118.258	8.07341	68.9107	109.186	33.5582	21.8418	11.7165	27.6194	26.6851	54	37	30
ASPLENIACEAE	Asplenium cf. polyodon G.Forst.	NONKARST	LuzonMainland	LuzonMainland	2449	28	24	307.25	22	307.25	25.88	27.3168	24.4798	2823.31	733.282	8.65418	106.631	1791.54	36.2313	604.633	76.9014	6.99249	64.3009	108.452	31.4154	20.5407	10.8748	25.9462	25.0089	56	44	25
ASPLENIACEAE	Asplenium cf. polyodon G.Forst.	NONKARST	LuzonMainland	LuzonMainland	5363	18	32	892.906	32	892.906	23.2814	24.7384	21.679	2844.01	681.186	12.8511	96.3346	1675.74	57.8221	666.497	104.349	7.27195	63.0546	117.621	29.0537	17.5194	11.5343	23.5757	22.2102	53	41	24
ASPLENIACEAE	Asplenium cf. polyodon G.Forst.	NONKARST	LuzonMainland	LuzonMainland	3571	22	27	937.835	41	937.835	23.0683	24.56	21.5081	2821.58	666.129	13.133	95.2744	1649.16	58.2635	667.49	100.529	7.04616	63.6571	117.424	28.672	17.6021	11.0699	23.286	22.0595	53	43	25
ASPLENIACEAE	Asplenium cf. polyodon G.Forst.	NONKARST	LuzonMainland	LuzonMainland	NA	NA	128	8.81368	NA	8.81368	27.1782	28.4434	25.5453	2192.95	318.912	56.819	54.5967	944.226	177.385	505.638	485.236	6.92079	64.0814	117.561	32.3434	21.5434	10.8	26.5799	26.6861	128	128	128
ASPLENIACEAE	Asplenium cf. polyodon G.Forst.	NONKARST	LuzonMainland	LuzonMainland	863	19	32	1053.55	50	1053.55	24.2451	25.6514	22.7389	2398.72	331.557	49.3136	54.2332	934.117	173.135	493.681	346.51	7.55983	65.2627	112.195	30.0652	18.4817	11.5835	24.5315	24.2705	52	42	28
ASPLENIACEAE	Asplenium cf. polyodon G.Forst.	NONKARST	LuzonMainland	LuzonMainland	1389	23	31	234.143	51	234.143	25.5803	26.8089	23.7999	3388.79	520.434	148.763	45.6649	1436.35	479.054	719.543	975.772	6.82069	63.7448	125.094	30.5816	19.8816	10.7	25.0005	25.0061	50	39	32
ASPLENIACEAE	Asplenium cf. polyodon G.Forst.	NONKARST	LuzonMainland	LuzonMainland	2495	34	38	5.63359	50	5.63359	27.1613	28.2158	25.7824	3258.18	507.032	163.851	43.5981	1359.42	552.002	617.159	980.939	7.013	67.6465	100.711	32.1237	21.7566	10.367	26.767	26.576	57	30	28
ASPLENIACEAE	Asplenium cf. polyodon G.Forst.	NONKARST	LuzonMainland	LuzonMainland	1836	28	27	1140.47	135	1140.47	21.9909	23.2616	20.0177	3298.81	436.726	144.782	34.4756	1222.07	503.652	698.636	922.742	6.66938	63.3744	137.722	26.8244	16.3008	10.5237	21.248	21.5469	53	39	30
ASPLENIACEAE	Asplenium colubrinum Christ	NONKARST	LuzonMainland	LuzonMainland	960	20	31	1012.63	25	1012.63	22.3427	24.074	19.7828	3037.93	413.924	89.891	46.0518	1132.18	309.498	892.069	464.28	7.7803	58.3357	175.622	28.4706	15.1336	13.337	23.1645	21.8439	53	41	24
ASPLENIACEAE	Asplenium colubrinum Christ	NONKARST	LuzonMainland	LuzonMainland	987	28	28	1766.12	67	1766.12	16.7727	18.7302	14.1407	3420.2	479.552	98.0159	45.1211	1298.06	347.093	1056.73	447.011	8.03834	57.618	186.677	23.3371	9.386	13.9511	18.2208	14.744	49	39	30
ASPLENIACEAE	Asplenium colubrinum Christ	NONKARST	LuzonMainland	LuzonMainland	723	26	27	1691.18	54	1691.18	17.1993	19.0832	14.6071	3187.93	476.459	76.3299	50.2784	1280.1	277.33	1015.88	350.005	7.74469	58.2684	183.646	23.3589	10.0626	13.2963	18.5463	15.3329	52	36	34
ASPLENIACEAE	Asplenium colubrinum Christ	NONKARST	LuzonMainland	LuzonMainland	737	25	29	1710.25	61	1710.25	17.566	19.4559	14.9794	3187.39	461.052	78.8349	48.6418	1254.61	289.628	1006.23	368.077	7.9931	57.376	182.159	24.0932	10.1618	13.9314	18.9007	15.6502	51	39	34
ASPLENIACEAE	Asplenium colubrinum Christ	NONKARST	LuzonMainland	LuzonMainland	310	23	29	1687.62	58	1687.62	16.8215	18.76	14.1891	3127.33	491.389	68.8805	53.5903	1302.1	250.628	1023.25	313.729	8.17059	58.7479	186.685	23.3241	9.4164	13.9077	18.2259	14.8033	49	41	29
ASPLENIACEAE	Asplenium colubrinum Christ	NONKARST	LuzonMainland	LuzonMainland	504	23	29	1650.69	50	1650.69	16.9317	18.8575	14.2681	3084.27	501.665	63.7853	55.5703	1306.45	233.163	1015.89	289.64	8.18348	58.6979	187.669	23.4039	9.46214	13.9418	18.3276	14.8997	51	40	30
ASPLENIACEAE	Asplenium colubrinum Christ	NONKARST	LuzonMainland	LuzonMainland	777	22	33	1295.27	42	1295.27	20.5012	22.2491	18.0469	3073.1	469.109	78.1877	51.1021	1261.1	289.156	968.702	338.845	8.0371	60.9434	172.417	26.5813	13.3946	13.1867	21.6555	18.7638	54	33	30
ASPLENIACEAE	Asplenium colubrinum Christ	NONKARST	LuzonMainland	LuzonMainland	1821	20	35	198.674	98	198.674	25.7311	27.165	23.7914	2907.28	411.036	118.809	36.0233	1070.21	419.443	792.945	512.288	7.68632	64.0709	138.843	31.3716	19.3748	11.9968	25.9235	24.0777	50	38	30
ASPLENIACEAE	Asplenium colubrinum Christ	NONKARST	LuzonMainland	LuzonMainland	1464	21	33	669.537	41	669.537	22.8515	24.3992	20.8619	2757.87	413.244	47	58.4775	1202.49	198.266	607.819	332.708	7.79535	61.896	140.248	28.9556	16.3612	12.5944	23.5771	21.6729	53	38	33
ASPLENIACEAE	Asplenium colubrinum Christ	NONKARST	LuzonMainland	LuzonMainland	1039	20	30	810.965	53	810.965	23.1958	24.5885	21.8654	2554.53	400.771	42.1648	61.3379	1129.53	158.385	552.448	300.595	7.97992	69.4264	105.612	29.0338	17.5362	11.4976	23.3095	23.4315	53	43	29
ASPLENIACEAE	Asplenium crinicaule Hance	NONKARST	LuzonMainland	LuzonMainland	386	24	29	1802.06	52	1802.06	17.1306	19.0307	14.3966	3467.59	528.051	106.463	47.5375	1367.08	354.64	1076.54	450.715	7.61213	58.0068	191.869	23.1302	10.006	13.1242	18.5924	15.0826	51	38	31
ASPLENIACEAE	Asplenium cuneatum Lam.	NONKARST	LuzonMainland	LuzonMainland	1799	31	31	850.108	63	850.108	22.0777	23.8019	19.4108	3397.93	405.653	118.896	37.2209	1175.02	419.612	811.97	758.726	6.73911	55.6476	181.033	27.5949	15.4845	12.1104	23.0709	21.4064	48	38	26
ASPLENIACEAE	Asplenium cuneatum Lam.	NONKARST	LuzonMainland	LuzonMainland	603	22	35	980.355	22	980.355	20.775	22.5763	18.223	3178.97	451.677	74.3879	49.8048	1239.9	285.478	1040.1	369.297	8.03678	58.5486	176.87	27.169	13.4421	13.7269	21.993	18.8922	53	38	27
ASPLENIACEAE	Asplenium cuneatum Lam.	NONKARST	LuzonMainland	LuzonMainland	364	31	28	2650.37	80	2650.37	11.7664	14.002	8.93291	3025.97	516.029	46.1909	63.8036	1381.06	182.714	1270.75	213.294	9.2118	61.7556	209.368	18.8434	3.92691	14.9165	13.6371	9.51926	49	38	39
ASPLENIACEAE	Asplenium cuneatum Lam.	NONKARST	LuzonMainland	LuzonMainland	3718	21	33	1432.74	43	1432.74	19.8955	21.496	17.6833	2297.95	635.309	7.74752	100.328	1300.32	49.6598	611.259	54.6043	7.26129	61.5155	154.364	25.4518	13.6473	11.8045	20.5299	18.3293	57	37	25
ASPLENIACEAE	Asplenium cuneatum Lam.	NONKARST	LuzonMainland	LuzonMainland	2046	23	36	1442.23	40	1442.23	19.8895	21.4835	17.6622	2279.98	631.907	7	100.55	1291.85	48.3299	604.196	52.2659	7.14831	61.9738	155.168	25.3332	13.7987	11.5346	20.5535	18.3022	53	38	25
ASPLENIACEAE	Asplenium cuneatum Lam.	NONKARST	LuzonMainland	LuzonMainland	1810	22	25	1986.37	50	1986.37	17.6671	19.3658	15.2937	2435.84	597.852	11.5021	91.4293	1302.82	61.2377	701.669	72.2769	7.41949	62.3025	170.261	23.2383	11.3282	11.91	18.6117	15.9622	52	42	30
ASPLENIACEAE	Asplenium cuneatum Lam.	NONKARST	LuzonMainland	LuzonMainland	4347	18	33	518.244	31	518.244	24.9408	26.3916	23.3538	2607.5	430.595	33.3076	67.6508	1235.39	138.066	576.072	254.379	8.10773	65.2621	117.339	31.1193	18.6951	12.4243	25.3157	23.8466	58	43	28
ASPLENIACEAE	Asplenium cuneatum Lam.	NONKARST	LuzonMainland	LuzonMainland	721	25	29	254.767	46	254.767	25.4652	26.8247	24.2249	2218.31	336.039	32.8614	60.8747	937.399	121.348	461.539	273.313	8.2897	69.1825	100.447	31.5974	19.6139	11.9835	25.4747	25.6936	51	38	30
ASPLENIACEAE	Asplenium cuneatum Lam.	NONKARST	LuzonMainland	LuzonMainland	1039	20	30	810.965	53	810.965	23.1958	24.5885	21.8654	2554.53	400.771	42.1648	61.3379	1129.53	158.385	552.448	300.595	7.97992	69.4264	105.612	29.0338	17.5362	11.4976	23.3095	23.4315	53	43	29
ASPLENIACEAE	Asplenium cuneatum Lam.	NONKARST	LuzonMainland	LuzonMainland	1597	22	28	595.095	56	595.095	24.0153	25.4503	22.3119	2455.45	312.858	58.495	50.265	902.68	193.92	482.846	423.973	7.32309	63.1407	122.306	29.7739	18.1755	11.5984	24.1598	23.8126	52	42	31
ASPLENIACEAE	Asplenium cuneatum Lam.	NONKARST	LuzonMainland	LuzonMainland	1679	24	34	1164.36	57	1164.36	23.609	24.9682	21.6291	3192.42	434.072	134.747	38.5345	1233.51	438.896	581.262	846.025	6.89571	60.8564	138.385	28.9562	17.6248	11.3314	22.919	23.1177	49	43	31
ASPLENIACEAE	Asplenium cuneatum Lam.	NONKARST	LuzonMainland	LuzonMainland	1499	25	34	183.57	52	183.57	26.3132	27.4969	24.7606	2959.83	430.067	125.984	40.39	1160.26	433.535	560.294	943.157	7.37688	66.3625	115.083	31.7164	20.6	11.1165	25.8636	26.4872	51	36	30
ASPLENIACEAE	Asplenium cymbifolium Christ	NONKARST	LuzonMainland	LuzonMainland	2218	17	35	856.487	79	856.487	23.3648	24.8036	21.4942	2801.1	370.495	64.0933	49.2353	1071.66	239.224	586.445	444.061	6.89037	61.473	132.253	28.8358	17.6271	11.2088	24.0779	23.017	50	39	27
ASPLENIACEAE	Asplenium cymbifolium Christ	NONKARST	LuzonMainland	LuzonMainland	4026	23	24	550.846	27	550.846	24.6909	26.2091	23.2616	2976.63	806.066	6.58239	108.467	1888.55	30.4724	690.537	54.0707	6.9587	64.7262	113.386	30.1874	19.4363	10.7511	24.7016	23.8188	55	47	23
ASPLENIACEAE	Asplenium cymbifolium Christ	NONKARST	LuzonMainland	LuzonMainland	5488	19	36	204.421	16	204.421	26.7611	28.1808	25.4929	2453.99	460.202	17.9837	79.9031	1279.98	79.5336	529.591	168.682	8.19252	71.379	103.88	32.6386	21.1599	11.4787	26.7646	25.9563	60	39	27
ASPLENIACEAE	Asplenium cymbifolium Christ	NONKARST	LuzonMainland	LuzonMainland	5363	18	32	892.906	32	892.906	23.2814	24.7384	21.679	2844.01	681.186	12.8511	96.3346	1675.74	57.8221	666.497	104.349	7.27195	63.0546	117.621	29.0537	17.5194	11.5343	23.5757	22.2102	53	41	24
ASPLENIACEAE	Asplenium cymbifolium Christ	NONKARST	LuzonMainland	LuzonMainland	3571	22	27	937.835	41	937.835	23.0683	24.56	21.5081	2821.58	666.129	13.133	95.2744	1649.16	58.2635	667.49	100.529	7.04616	63.6571	117.424	28.672	17.6021	11.0699	23.286	22.0595	53	43	25
ASPLENIACEAE	Asplenium cymbifolium Christ	NONKARST	LuzonMainland	LuzonMainland	5545	27	34	27.1285	20	27.1285	26.7701	28.0552	25.4715	1974.94	288.325	18.6305	65.643	819.414	85.5908	431.594	196.679	8.54647	70.9325	98.9073	32.8292	20.7803	12.0489	26.9073	26.7436	61	35	30
ASPLENIACEAE	Asplenium cymbifolium Christ	NONKARST	LuzonMainland	LuzonMainland	721	25	29	254.767	46	254.767	25.4652	26.8247	24.2249	2218.31	336.039	32.8614	60.8747	937.399	121.348	461.539	273.313	8.2897	69.1825	100.447	31.5974	19.6139	11.9835	25.4747	25.6936	51	38	30
ASPLENIACEAE	Asplenium cymbifolium Christ	NONKARST	LuzonMainland	LuzonMainland	2219	19	29	583.314	60	583.314	23.6716	25.111	22.2984	2517.97	393.407	42.1651	60.817	1104.32	155.011	538.176	305.21	7.97721	67.8403	108.961	29.6516	17.8902	11.7614	23.7858	23.9108	55	43	28
ASPLENIACEAE	Asplenium cymbifolium Christ	NONKARST	LuzonMainland	LuzonMainland	1065	16	30	882.345	55	882.345	23.5769	24.8763	22.3372	2481.83	393.724	39.093	62.2148	1103.51	149.229	535.052	284.801	8.0625	70.8335	98.8451	29.3874	18.0029	11.3845	23.6365	23.8634	52	43	24
ASPLENIACEAE	Asplenium cymbifolium Christ	NONKARST	LuzonMainland	LuzonMainland	1775	18	28	560.858	43	560.858	24.0091	25.4609	22.6214	2466.59	385.862	40.3536	61.0997	1081.7	149.848	525.326	295.614	7.98788	66.9289	109.931	30.067	18.1309	11.9362	24.1237	24.2512	54	42	30
ASPLENIACEAE	Asplenium cymbifolium Christ	NONKARST	LuzonMainland	LuzonMainland	2104	18	32	425.121	42	425.121	25.1704	26.5734	23.5614	2349.27	311.856	54.5987	50.9863	887.95	181.631	446.343	430.992	7.53333	63.8418	116.919	31.055	19.255	11.8	24.9926	24.9981	55	42	27
ASPLENIACEAE	Asplenium cymbifolium Christ	NONKARST	LuzonMainland	LuzonMainland	1664	17	30	477.892	51	477.892	24.9212	26.3371	23.2806	2368.63	310.705	55.7737	50.6349	888.796	185.343	449.444	435.08	7.51289	63.7079	119.012	30.7942	19.0013	11.7929	24.6989	24.7275	52	44	27
ASPLENIACEAE	Asplenium cymbifolium Christ	NONKARST	LuzonMainland	LuzonMainland	1630	21	28	997.666	145	997.666	20.8752	22.445	18.7611	2747.91	380.774	58.7634	51.7156	1076.2	216.823	585.913	406.664	7.4503	59.0184	150.16	27.0113	14.3876	12.6237	21.7811	20.4094	49	40	35
ASPLENIACEAE	Asplenium cymbifolium Christ	NONKARST	LuzonMainland	LuzonMainland	808	26	28	1443.64	83	1443.64	19.6706	21.2827	17.4756	2820.91	400.217	58.1489	52.7917	1132.12	224.95	615.48	389.193	7.35585	58.689	156.577	25.7491	13.2138	12.5354	20.671	19.1749	50	37	39
ASPLENIACEAE	Asplenium cymbifolium Christ	NONKARST	LuzonMainland	LuzonMainland	1996	32	22	1844.51	183	1844.51	18.2199	19.8955	15.9467	2879.44	420.179	54.8964	54.971	1191.95	220.967	813.775	353.781	7.28781	59.4374	163.927	24.1515	11.8893	12.2622	19.3311	16.5043	49	39	38
ASPLENIACEAE	Asplenium cymbifolium Christ	NONKARST	LuzonMainland	LuzonMainland	1267	22	33	1002.25	95	1002.25	22.9529	24.3763	20.994	3050.86	438.182	116.537	45.118	1252.8	354.439	550.163	771.923	7.50757	61.5998	138.358	28.805	16.6169	12.188	22.2201	22.5045	49	34	31
ASPLENIACEAE	Asplenium cymbifolium Christ	NONKARST	LuzonMainland	LuzonMainland	1035	20	32	544.391	75	544.391	25.0815	26.3584	23.3223	2834.89	429.393	101.912	49.0073	1217.05	313.973	491.268	734.163	7.33583	63.5697	124.235	30.6215	19.0813	11.5401	24.4628	24.6584	50	40	35
ASPLENIACEAE	Asplenium cymbifolium Christ	NONKARST	LuzonMainland	LuzonMainland	2987	23	31	335.498	137	335.498	25.6383	26.8871	24.2155	2162.97	304.566	51.9841	52.2025	853.898	174.551	401.439	393.595	7.29326	65.5661	103.625	31.1835	20.0598	11.1237	25.4923	25.4527	52	46	34
ASPLENIACEAE	Asplenium cymbifolium Christ	NONKARST	LuzonMainland	LuzonMainland	593	20	32	616.517	71	616.517	25.2045	26.4784	23.3488	3348.82	504.532	146.149	44.5427	1402.38	467.106	725.409	940.069	6.77365	61.0352	130.095	30.4287	19.3303	11.0984	24.6075	24.6327	51	42	27
ASPLENIACEAE	Asplenium elmeri Christ	NONKARST	LuzonMainland	LuzonMainland	634	21	33	1359.37	20	1359.37	19.5709	21.235	17.1189	2845.75	524.542	47.6379	63.3094	1282.01	189.206	735.745	205.387	7.60028	60.7282	169.606	25.3284	12.8067	12.5218	20.7087	17.8055	53	38	26
ASPLENIACEAE	Asplenium elmeri Christ	NONKARST	LuzonMainland	LuzonMainland	162	24	28	2282.29	64	2282.29	15.2219	17.241	12.5297	3220.11	485.324	73.5824	52.4984	1326.45	263.819	1057.43	331.715	8.30733	58.9797	193.16	21.8518	7.76669	14.0851	16.7755	13.1424	50	41	35
ASPLENIACEAE	Asplenium elmeri Christ	NONKARST	LuzonMainland	LuzonMainland	4014	25	29	2153.5	53	2153.5	15.2616	17.0599	12.6429	2988.36	550.473	34.3458	66.232	1380.18	164.841	1042.46	186.037	9.20331	64.283	183.914	21.8875	7.57101	14.3165	16.672	13.325	55	36	34
ASPLENIACEAE	Asplenium elmeri Christ	NONKARST	LuzonMainland	LuzonMainland	3033	28	28	2165.67	54	2165.67	14.8724	16.732	12.1822	2994.02	541.34	38.7316	64.9551	1374.51	171.974	1036.7	199.304	9.17455	62.81	189.153	21.6246	7.01747	14.6071	16.3445	12.8571	54	36	35
ASPLENIACEAE	Asplenium elmeri Christ	NONKARST	LuzonMainland	LuzonMainland	2695	25	29	2135.61	47	2135.61	14.9862	16.843	12.3001	2982.64	541.424	37.797	65.2293	1372.49	169.578	1033.65	196.216	9.15976	62.5148	188.848	21.7735	7.12086	14.6527	16.4439	12.9683	53	36	33
ASPLENIACEAE	Asplenium elmeri Christ	NONKARST	LuzonMainland	LuzonMainland	986	31	32	2460.52	69	2460.52	13.2858	15.379	10.4478	3007.6	521.651	46.6082	63.5641	1369.6	181.433	1094.91	220.076	9.19152	61.6506	205.325	20.2771	5.36772	14.9093	15.0089	11.0548	50	40	35
ASPLENIACEAE	Asplenium elmeri Christ	NONKARST	LuzonMainland	LuzonMainland	364	31	28	2650.37	80	2650.37	11.7664	14.002	8.93291	3025.97	516.029	46.1909	63.8036	1381.06	182.714	1270.75	213.294	9.2118	61.7556	209.368	18.8434	3.92691	14.9165	13.6371	9.51926	49	38	39
ASPLENIACEAE	Asplenium elmeri Christ	NONKARST	LuzonMainland	LuzonMainland	2159	17	32	1637.65	49	1637.65	18.9628	20.6081	16.7167	2320.27	591.919	11.0714	91.7097	1249.15	64.3953	610.818	70.1369	7.59781	63.8471	158.799	24.5682	12.6682	11.9	19.5836	17.4207	52	36	27
ASPLENIACEAE	Asplenium elmeri Christ	NONKARST	LuzonMainland	LuzonMainland	3718	21	33	1432.74	43	1432.74	19.8955	21.496	17.6833	2297.95	635.309	7.74752	100.328	1300.32	49.6598	611.259	54.6043	7.26129	61.5155	154.364	25.4518	13.6473	11.8045	20.5299	18.3293	57	37	25
ASPLENIACEAE	Asplenium elmeri Christ	NONKARST	LuzonMainland	LuzonMainland	1810	22	25	1986.37	50	1986.37	17.6671	19.3658	15.2937	2435.84	597.852	11.5021	91.4293	1302.82	61.2377	701.669	72.2769	7.41949	62.3025	170.261	23.2383	11.3282	11.91	18.6117	15.9622	52	42	30
ASPLENIACEAE	Asplenium elmeri Christ	NONKARST	LuzonMainland	LuzonMainland	1681	21	30	1831.75	37	1831.75	18.058	19.7111	15.7256	2393.8	600.052	10.4569	93.0939	1295.8	57.8275	628.475	68.883	7.66166	62.7267	166.015	23.8508	11.634	12.2168	18.8299	16.3681	52	39	32
ASPLENIACEAE	Asplenium elmeri Christ	NONKARST	LuzonMainland	LuzonMainland	5363	18	32	892.906	32	892.906	23.2814	24.7384	21.679	2844.01	681.186	12.8511	96.3346	1675.74	57.8221	666.497	104.349	7.27195	63.0546	117.621	29.0537	17.5194	11.5343	23.5757	22.2102	53	41	24
ASPLENIACEAE	Asplenium elmeri Christ	NONKARST	LuzonMainland	LuzonMainland	1664	17	30	477.892	51	477.892	24.9212	26.3371	23.2806	2368.63	310.705	55.7737	50.6349	888.796	185.343	449.444	435.08	7.51289	63.7079	119.012	30.7942	19.0013	11.7929	24.6989	24.7275	52	44	27
ASPLENIACEAE	Asplenium elmeri Christ	NONKARST	LuzonMainland	LuzonMainland	1315	30	25	1866.26	102	1866.26	18.6912	20.3337	16.4607	2850.66	417.359	54.1489	55.2539	1181.19	216.452	723.551	349.617	7.3522	59.6086	160.087	24.6687	12.3333	12.3354	19.7462	17.0097	49	38	38
ASPLENIACEAE	Asplenium elmeri Christ	NONKARST	LuzonMainland	LuzonMainland	1127	27	23	1758.87	119	1758.87	18.9124	20.5466	16.7418	2833.05	411.664	54.7313	54.7459	1166.95	218.491	632.148	353.979	7.26037	60.9518	156.29	24.7106	12.7973	11.9133	19.9084	17.301	49	42	35
ASPLENIACEAE	Asplenium exiguum Bedd.	NONKARST	LuzonMainland	LuzonMainland	1879	21	36	1525.48	33	1525.48	18.5455	20.2863	16.0171	2923.91	525.754	53.6598	60.3806	1286.66	203.226	951.513	235.931	7.21483	60.5097	176.57	23.9648	12.0372	11.9277	19.779	16.7301	53	39	27
ASPLENIACEAE	Asplenium exiguum Bedd.	NONKARST	LuzonMainland	LuzonMainland	737	25	29	1710.25	61	1710.25	17.566	19.4559	14.9794	3187.39	461.052	78.8349	48.6418	1254.61	289.628	1006.23	368.077	7.9931	57.376	182.159	24.0932	10.1618	13.9314	18.9007	15.6502	51	39	34
ASPLENIACEAE	Asplenium exiguum Bedd.	NONKARST	LuzonMainland	LuzonMainland	1581	16	31	952.539	20	952.539	21.8081	23.4003	19.5344	2543.4	503.679	25.9183	75.0983	1263.03	110.254	676.71	110.254	7.60174	63.113	156.268	27.3756	15.3298	12.0458	22.7245	19.5344	56	37	28
ASPLENIACEAE	Asplenium exiguum Bedd.	NONKARST	LuzonMainland	LuzonMainland	2619	25	34	2057.87	50	2057.87	15.5229	17.3526	12.8698	2949.65	545.175	33.6117	66.3411	1367.59	160.806	1024.61	183.67	9.19016	62.6198	185.911	22.3343	7.65796	14.6763	16.9257	13.5417	55	36	31
ASPLENIACEAE	Asplenium exiguum Bedd.	NONKARST	LuzonMainland	LuzonMainland	539	19	34	1270.94	30	1270.94	19.6386	21.3057	17.2641	2179.52	499.151	14.819	78.6688	1084.45	88.1563	541.363	88.1563	8.73045	62.6358	164.612	26.1125	12.1719	13.9407	20.6609	17.2641	53	33	31
ASPLENIACEAE	Asplenium exiguum Bedd.	NONKARST	LuzonMainland	LuzonMainland	1694	16	35	1165.29	32	1165.29	20.6249	22.2754	18.3619	2254.73	516.828	15.819	79.7235	1153.17	82.5124	555.831	82.5124	7.69433	64.6702	157.6	26.0542	14.1603	11.8939	21.5325	18.3619	54	35	30
ASPLENIACEAE	Asplenium exiguum Bedd.	NONKARST	LuzonMainland	LuzonMainland	364	31	28	2650.37	80	2650.37	11.7664	14.002	8.93291	3025.97	516.029	46.1909	63.8036	1381.06	182.714	1270.75	213.294	9.2118	61.7556	209.368	18.8434	3.92691	14.9165	13.6371	9.51926	49	38	39
ASPLENIACEAE	Asplenium exiguum Bedd.	NONKARST	LuzonMainland	LuzonMainland	729	30	27	1926.5	53	1926.5	15.9887	17.9126	13.3597	2707.74	484.38	34.8487	65.8986	1255.81	146.17	915.774	183.397	8.77276	60.0505	186.899	22.8539	8.24512	14.6088	17.4221	13.9042	52	40	35
ASPLENIACEAE	Asplenium exiguum Bedd.	NONKARST	LuzonMainland	LuzonMainland	2159	17	32	1637.65	49	1637.65	18.9628	20.6081	16.7167	2320.27	591.919	11.0714	91.7097	1249.15	64.3953	610.818	70.1369	7.59781	63.8471	158.799	24.5682	12.6682	11.9	19.5836	17.4207	52	36	27
ASPLENIACEAE	Asplenium exiguum Bedd.	NONKARST	LuzonMainland	LuzonMainland	7975	21	32	710.788	29	710.788	23.7645	25.3271	21.852	2320.35	570.733	5	96.9447	1331.43	35.1648	632.829	35.1648	7.7337	63.2973	134.572	29.7	17.4819	12.2181	24.2465	21.852	55	41	25
ASPLENIACEAE	Asplenium exiguum Bedd.	NONKARST	LuzonMainland	LuzonMainland	10097	18	33	1241.23	30	1241.23	20.8803	22.4636	18.7218	2286.47	639.704	6.43352	100.869	1286.81	44.4597	611.539	44.7122	7.52131	63.3866	149.905	26.5307	14.6647	11.866	21.5399	18.8859	52	37	31
ASPLENIACEAE	Asplenium exiguum Bedd.	NONKARST	LuzonMainland	LuzonMainland	3718	21	33	1432.74	43	1432.74	19.8955	21.496	17.6833	2297.95	635.309	7.74752	100.328	1300.32	49.6598	611.259	54.6043	7.26129	61.5155	154.364	25.4518	13.6473	11.8045	20.5299	18.3293	57	37	25
ASPLENIACEAE	Asplenium exiguum Bedd.	NONKARST	LuzonMainland	LuzonMainland	3394	25	31	229.32	25	229.32	26.3238	27.8609	24.8256	2214.58	547.222	5	104.97	1364.77	25.5824	580.568	25.7634	7.95912	65.3654	116.553	32.4488	20.2724	12.1763	26.3715	24.9222	55	39	31
ASPLENIACEAE	Asplenium exiguum Bedd.	NONKARST	LuzonMainland	LuzonMainland	2046	23	36	1442.23	40	1442.23	19.8895	21.4835	17.6622	2279.98	631.907	7	100.55	1291.85	48.3299	604.196	52.2659	7.14831	61.9738	155.168	25.3332	13.7987	11.5346	20.5535	18.3022	53	38	25
ASPLENIACEAE	Asplenium exiguum Bedd.	NONKARST	LuzonMainland	LuzonMainland	4221	20	27	491.504	31	491.504	24.9275	26.2675	23.7359	2351.86	451.259	19.2263	81.5431	1251.98	75.4498	516.097	150.588	7.25212	70.1098	97.7806	30.28	19.9343	10.3457	24.9122	24.2223	57	45	24
ASPLENIACEAE	Asplenium griseum Copel.	NONKARST	LuzonMainland	LuzonMainland	364	31	28	2650.37	80	2650.37	11.7664	14.002	8.93291	3025.97	516.029	46.1909	63.8036	1381.06	182.714	1270.75	213.294	9.2118	61.7556	209.368	18.8434	3.92691	14.9165	13.6371	9.51926	49	38	39
ASPLENIACEAE	Asplenium griseum Copel.	NONKARST	LuzonMainland	LuzonMainland	1836	28	27	1140.47	135	1140.47	21.9909	23.2616	20.0177	3298.81	436.726	144.782	34.4756	1222.07	503.652	698.636	922.742	6.66938	63.3744	137.722	26.8244	16.3008	10.5237	21.248	21.5469	53	39	30
ASPLENIACEAE	Asplenium griseum Copel.	NONKARST	LuzonMainland	LuzonMainland	1862	29	30	143.194	57	143.194	26.5482	27.7269	25.045	3022.74	445.566	129.896	41.7581	1196.82	443.349	581.442	989.188	7.61573	67.4979	112.084	32.0444	20.7609	11.2835	26.1016	26.6879	51	37	33
ASPLENIACEAE	Asplenium griseum Copel.	NONKARST	LuzonMainland	LuzonMainland	2865	30	32	56.2165	25	56.2165	27.065	28.2531	25.6123	2974.06	436.194	126.33	41.4414	1176.74	432.66	550.569	966.372	7.61132	68.1594	110.744	32.5088	21.3418	11.167	26.6125	27.3046	57	30	31
ASPLENIACEAE	Asplenium griseum Copel.	NONKARST	LuzonMainland	LuzonMainland	1499	25	34	183.57	52	183.57	26.3132	27.4969	24.7606	2959.83	430.067	125.984	40.39	1160.26	433.535	560.294	943.157	7.37688	66.3625	115.083	31.7164	20.6	11.1165	25.8636	26.4872	51	36	30
ASPLENIACEAE	Asplenium haenkei Copel.	NONKARST	LuzonMainland	LuzonMainland	5545	27	34	27.1285	20	27.1285	26.7701	28.0552	25.4715	1974.94	288.325	18.6305	65.643	819.414	85.5908	431.594	196.679	8.54647	70.9325	98.9073	32.8292	20.7803	12.0489	26.9073	26.7436	61	35	30
ASPLENIACEAE	Asplenium haenkei Copel.	NONKARST	LuzonMainland	LuzonMainland	2219	19	29	583.314	60	583.314	23.6716	25.111	22.2984	2517.97	393.407	42.1651	60.817	1104.32	155.011	538.176	305.21	7.97721	67.8403	108.961	29.6516	17.8902	11.7614	23.7858	23.9108	55	43	28
ASPLENIACEAE	Asplenium haenkei Copel.	NONKARST	LuzonMainland	LuzonMainland	1039	20	30	810.965	53	810.965	23.1958	24.5885	21.8654	2554.53	400.771	42.1648	61.3379	1129.53	158.385	552.448	300.595	7.97992	69.4264	105.612	29.0338	17.5362	11.4976	23.3095	23.4315	53	43	29
ASPLENIACEAE	Asplenium haenkei Copel.	NONKARST	LuzonMainland	LuzonMainland	858	46	20	1665.65	127	1665.65	19.905	21.4547	17.695	3339.25	438.298	144.611	37.121	1254.24	450.043	803.344	803.595	6.81248	60.7572	157.748	25.2222	14.0086	11.2136	18.9639	19.3763	51	35	40
ASPLENIACEAE	Asplenium haenkei Copel.	NONKARST	LuzonMainland	LuzonMainland	2362	30	34	6.46195	33	6.46195	27.1785	28.3217	25.7303	3129.58	473.928	140.33	43.3013	1264.38	464.835	542.954	1060.54	7.25002	66.1083	108.373	32.4819	21.5149	10.967	26.1178	28.1115	56	30	33
ASPLENIACEAE	Asplenium haenkei Copel.	NONKARST	LuzonMainland	LuzonMainland	1836	28	27	1140.47	135	1140.47	21.9909	23.2616	20.0177	3298.81	436.726	144.782	34.4756	1222.07	503.652	698.636	922.742	6.66938	63.3744	137.722	26.8244	16.3008	10.5237	21.248	21.5469	53	39	30
ASPLENIACEAE	Asplenium haenkei Copel.	NONKARST	LuzonMainland	LuzonMainland	2865	30	32	56.2165	25	56.2165	27.065	28.2531	25.6123	2974.06	436.194	126.33	41.4414	1176.74	432.66	550.569	966.372	7.61132	68.1594	110.744	32.5088	21.3418	11.167	26.6125	27.3046	57	30	31
ASPLENIACEAE	Asplenium horridum Kaulf.	NONKARST	LuzonMainland	LuzonMainland	670	19	33	1073.76	25	1073.76	21.1098	22.8869	18.6775	3061.66	477.547	70.3511	53.9809	1281.28	263.076	764.304	303.043	8.80108	61.6153	170.643	27.7872	13.5031	14.2841	22.1099	19.5287	51	40	30
ASPLENIACEAE	Asplenium horridum Kaulf.	NONKARST	LuzonMainland	LuzonMainland	364	31	28	2650.37	80	2650.37	11.7664	14.002	8.93291	3025.97	516.029	46.1909	63.8036	1381.06	182.714	1270.75	213.294	9.2118	61.7556	209.368	18.8434	3.92691	14.9165	13.6371	9.51926	49	38	39
ASPLENIACEAE	Asplenium horridum Kaulf.	NONKARST	LuzonMainland	LuzonMainland	2159	17	32	1637.65	49	1637.65	18.9628	20.6081	16.7167	2320.27	591.919	11.0714	91.7097	1249.15	64.3953	610.818	70.1369	7.59781	63.8471	158.799	24.5682	12.6682	11.9	19.5836	17.4207	52	36	27
ASPLENIACEAE	Asplenium horridum Kaulf.	NONKARST	LuzonMainland	LuzonMainland	6173	21	32	1200.51	51	1200.51	21.2137	22.7708	19.1189	2313.56	645.513	6.81896	100.94	1298.13	44.4569	617.348	44.7094	7.4292	63.2638	145.528	26.8158	15.0725	11.7434	21.8109	19.4205	52	41	25
ASPLENIACEAE	Asplenium horridum Kaulf.	NONKARST	LuzonMainland	LuzonMainland	7624	26	28	201.694	16	201.694	26.5058	27.7338	25.4812	2351.18	546.764	7.43352	97.694	1388.86	38.0159	596.782	49.5209	8.85789	74.2886	90.4556	32.6418	20.7165	11.9253	26.3838	25.9824	56	40	23
ASPLENIACEAE	Asplenium horridum Kaulf.	NONKARST	LuzonMainland	LuzonMainland	4805	26	35	45.3402	16	45.3402	27.2334	28.4981	26.0192	2701.63	567.344	16.3299	90.1614	1539.08	67.4074	628.547	138.423	8.27941	74.2116	96.2846	32.8237	21.667	11.1566	27.3596	26.4944	64	32	32
ASPLENIACEAE	Asplenium horridum Kaulf.	NONKARST	LuzonMainland	LuzonMainland	2902	27	33	42.3686	20	42.3686	26.8382	27.7874	25.7417	2594.42	535.895	15.5665	87.8563	1454.4	65.3695	562.175	139.21	8.22243	75.6274	79.961	32.1598	21.2867	10.8731	27.0777	26.1386	60	34	31
ASPLENIACEAE	Asplenium horridum Kaulf.	NONKARST	LuzonMainland	LuzonMainland	6118	23	30	29.7766	10	29.7766	27.5509	29.1052	26.1104	2473.56	531.79	11.5665	90.4161	1404.68	52.7154	506.521	124.848	8.12801	67.7574	114.289	33.6495	21.6505	11.9989	27.5833	26.6378	56	38	33
ASPLENIACEAE	Asplenium horridum Kaulf.	NONKARST	LuzonMainland	LuzonMainland	6118	23	30	29.7766	10	29.7766	27.5509	29.1052	26.1104	2473.56	531.79	11.5665	90.4161	1404.68	52.7154	506.521	124.848	8.12801	67.7574	114.289	33.6495	21.6505	11.9989	27.5833	26.6378	56	38	33
ASPLENIACEAE	Asplenium horridum Kaulf.	NONKARST	LuzonMainland	LuzonMainland	2625	27	32	178.844	19	178.844	25.8531	26.9374	24.6187	2530.45	457.144	22.9944	76.2282	1288.48	97.6751	552.568	196.685	8.26381	72.6929	90.6933	31.4248	20.0527	11.3721	26.1573	25.0857	55	36	30
ASPLENIACEAE	Asplenium horridum Kaulf.	NONKARST	LuzonMainland	LuzonMainland	3046	23	29	510.278	41	510.278	25.0673	26.4486	23.5491	2538.13	415.292	33.0389	67.0971	1191.15	132.864	551.811	250.887	8.07907	66.1328	111.731	31.1544	18.9379	12.2165	25.4364	23.9686	55	46	27
ASPLENIACEAE	Asplenium horridum Kaulf.	NONKARST	LuzonMainland	LuzonMainland	2378	25	128	12.6472	59	12.6472	27.2055	28.4128	25.6428	2071.89	317.385	57.2525	55.7396	935.898	182.412	452.886	494.539	6.97267	64.2581	112.624	32.4258	21.5748	10.8511	26.6876	26.7139	128	128	128
ASPLENIACEAE	Asplenium horridum Kaulf.	NONKARST	LuzonMainland	LuzonMainland	1836	28	27	1140.47	135	1140.47	21.9909	23.2616	20.0177	3298.81	436.726	144.782	34.4756	1222.07	503.652	698.636	922.742	6.66938	63.3744	137.722	26.8244	16.3008	10.5237	21.248	21.5469	53	39	30
ASPLENIACEAE	Asplenium horridum Kaulf.	NONKARST	LuzonMainland	LuzonMainland	2865	30	32	56.2165	25	56.2165	27.065	28.2531	25.6123	2974.06	436.194	126.33	41.4414	1176.74	432.66	550.569	966.372	7.61132	68.1594	110.744	32.5088	21.3418	11.167	26.6125	27.3046	57	30	31
ASPLENIACEAE	Asplenium insiticium Brack.	NONKARST	LuzonMainland	LuzonMainland	321	17	36	111.195	22	111.195	26.6895	28.8826	23.8859	1835.46	275.045	32.7634	60.7015	777.179	107.077	389.723	178.556	9.59673	56.6514	204.948	34.7835	17.8434	16.9401	27.3108	24.8849	62	39	29
ASPLENIACEAE	Asplenium insiticium Brack.	NONKARST	LuzonMainland	LuzonMainland	723	26	27	1691.18	54	1691.18	17.1993	19.0832	14.6071	3187.93	476.459	76.3299	50.2784	1280.1	277.33	1015.88	350.005	7.74469	58.2684	183.646	23.3589	10.0626	13.2963	18.5463	15.3329	52	36	34
ASPLENIACEAE	Asplenium insiticium Brack.	NONKARST	LuzonMainland	LuzonMainland	7975	21	32	710.788	29	710.788	23.7645	25.3271	21.852	2320.35	570.733	5	96.9447	1331.43	35.1648	632.829	35.1648	7.7337	63.2973	134.572	29.7	17.4819	12.2181	24.2465	21.852	55	41	25
ASPLENIACEAE	Asplenium insiticium Brack.	NONKARST	LuzonMainland	LuzonMainland	1681	21	30	1831.75	37	1831.75	18.058	19.7111	15.7256	2393.8	600.052	10.4569	93.0939	1295.8	57.8275	628.475	68.883	7.66166	62.7267	166.015	23.8508	11.634	12.2168	18.8299	16.3681	52	39	32
ASPLENIACEAE	Asplenium laserpitiifolium Lam.	NONKARST	LuzonMainland	LuzonMainland	NA	NA	128	567.928	NA	567.928	22.5799	24.634	19.5761	3223.66	414.126	115.12	35.3387	1138.55	437.267	860.277	774.357	4.84434	45.6283	212.725	27.288	16.672	10.6159	23.3385	21.1818	128	128	128
ASPLENIACEAE	Asplenium laserpitiifolium Lam.	NONKARST	LuzonMainland	LuzonMainland	1799	31	31	850.108	63	850.108	22.0777	23.8019	19.4108	3397.93	405.653	118.896	37.2209	1175.02	419.612	811.97	758.726	6.73911	55.6476	181.033	27.5949	15.4845	12.1104	23.0709	21.4064	48	38	26
ASPLENIACEAE	Asplenium laserpitiifolium Lam.	NONKARST	LuzonMainland	LuzonMainland	1320	21	32	1607.59	52	1607.59	17.2413	19.1159	14.6193	3286.36	510.119	81.7793	51.2867	1327.88	286.866	1063.52	353.464	7.73757	57.0404	183.615	23.5387	9.97327	13.5654	18.6234	15.1944	48	38	28
ASPLENIACEAE	Asplenium laserpitiifolium Lam.	NONKARST	LuzonMainland	LuzonMainland	737	25	29	1710.25	61	1710.25	17.566	19.4559	14.9794	3187.39	461.052	78.8349	48.6418	1254.61	289.628	1006.23	368.077	7.9931	57.376	182.159	24.0932	10.1618	13.9314	18.9007	15.6502	51	39	34
ASPLENIACEAE	Asplenium laserpitiifolium Lam.	NONKARST	LuzonMainland	LuzonMainland	7975	21	32	710.788	29	710.788	23.7645	25.3271	21.852	2320.35	570.733	5	96.9447	1331.43	35.1648	632.829	35.1648	7.7337	63.2973	134.572	29.7	17.4819	12.2181	24.2465	21.852	55	41	25
ASPLENIACEAE	Asplenium laserpitiifolium Lam.	NONKARST	LuzonMainland	LuzonMainland	3718	21	33	1432.74	43	1432.74	19.8955	21.496	17.6833	2297.95	635.309	7.74752	100.328	1300.32	49.6598	611.259	54.6043	7.26129	61.5155	154.364	25.4518	13.6473	11.8045	20.5299	18.3293	57	37	25
ASPLENIACEAE	Asplenium laserpitiifolium Lam.	NONKARST	LuzonMainland	LuzonMainland	1626	18	35	1294.94	30	1294.94	20.6832	22.2845	18.5231	2251.68	612.661	7	97.5642	1251.43	48.628	588.992	49.1012	7.52688	61.4675	150.702	26.4869	14.242	12.2449	21.3156	18.6808	52	37	26
ASPLENIACEAE	Asplenium laserpitiifolium Lam.	NONKARST	LuzonMainland	LuzonMainland	4326	21	23	1183.14	29	1183.14	21.5268	23.113	19.5018	2323.12	643.712	6.43352	101.194	1313.87	42.7238	622.864	44.0636	7.2498	63.2704	142.417	27.0761	15.6178	11.4583	22.0773	19.9654	53	41	28
ASPLENIACEAE	Asplenium laserpitiifolium Lam.	NONKARST	LuzonMainland	LuzonMainland	1810	22	25	1986.37	50	1986.37	17.6671	19.3658	15.2937	2435.84	597.852	11.5021	91.4293	1302.82	61.2377	701.669	72.2769	7.41949	62.3025	170.261	23.2383	11.3282	11.91	18.6117	15.9622	52	42	30
ASPLENIACEAE	Asplenium laserpitiifolium Lam.	NONKARST	LuzonMainland	LuzonMainland	2212	25	35	93.7159	17	93.7159	27.2373	28.6727	25.8179	1935.18	398.088	7.58239	87.0761	1059.79	48.1648	488.907	53.1648	9.31548	72.4483	109.08	33.6	20.7418	12.8582	27.3249	26.3209	60	29	31
ASPLENIACEAE	Asplenium laserpitiifolium Lam.	NONKARST	LuzonMainland	LuzonMainland	1102	21	38	562.733	23	562.733	24.3662	25.9659	22.667	1996.67	383.166	14.7634	73.7513	984.64	81.1093	501.913	88.6916	9.05647	66.8956	129.632	31.0095	17.471	13.5385	24.7075	23.3922	56	38	25
ASPLENIACEAE	Asplenium laserpitiifolium Lam.	NONKARST	LuzonMainland	LuzonMainland	7036	19	30	13.5256	25	13.5256	27.3783	28.6773	26.3135	3011.92	870.522	5	113.44	1936.8	27.7634	760.495	34	7.91239	73.0925	92.9847	32.9	22.0748	10.8252	27.3801	26.6758	60	42	26
ASPLENIACEAE	Asplenium laserpitiifolium Lam.	NONKARST	LuzonMainland	LuzonMainland	7624	26	28	201.694	16	201.694	26.5058	27.7338	25.4812	2351.18	546.764	7.43352	97.694	1388.86	38.0159	596.782	49.5209	8.85789	74.2886	90.4556	32.6418	20.7165	11.9253	26.3838	25.9824	56	40	23
ASPLENIACEAE	Asplenium laserpitiifolium Lam.	NONKARST	LuzonMainland	LuzonMainland	6823	21	25	1134.66	98	1134.66	21.7882	23.3284	20.0475	2759.67	702.206	8.19695	98.809	1623.07	46.4476	692.616	66.4239	7.98925	65.145	127.402	27.846	15.5823	12.2638	22.1997	20.6799	53	48	23
ASPLENIACEAE	Asplenium laserpitiifolium Lam.	NONKARST	LuzonMainland	LuzonMainland	8550	21	24	1139.06	96	1139.06	21.8488	23.3833	20.1432	2768.53	707.904	8.14887	99.3408	1635.01	45.343	692.867	63.7182	7.9068	65.4739	125.687	27.8274	15.7511	12.0763	22.2352	20.7637	55	49	22
ASPLENIACEAE	Asplenium laserpitiifolium Lam.	NONKARST	LuzonMainland	LuzonMainland	4256	25	34	40.2616	17	40.2616	27.2417	28.5094	26.0385	2718.63	574.097	16	90.7299	1554.15	66.3299	633.384	136.676	8.27644	74.5625	95.685	32.8	21.7	11.1	27.3537	26.4997	62	33	32
ASPLENIACEAE	Asplenium laserpitiifolium Lam.	NONKARST	LuzonMainland	LuzonMainland	6923	26	33	36.2474	27	36.2474	27.1474	28.179	26.0219	2566.62	515.189	16	85.352	1403.21	68.4013	558.635	149.534	8.34264	75.7419	84.0604	32.5582	21.5434	11.0149	27.3656	26.4369	59	38	29
ASPLENIACEAE	Asplenium laserpitiifolium Lam.	NONKARST	LuzonMainland	LuzonMainland	2902	27	33	42.3686	20	42.3686	26.8382	27.7874	25.7417	2594.42	535.895	15.5665	87.8563	1454.4	65.3695	562.175	139.21	8.22243	75.6274	79.961	32.1598	21.2867	10.8731	27.0777	26.1386	60	34	31
ASPLENIACEAE	Asplenium laserpitiifolium Lam.	NONKARST	LuzonMainland	LuzonMainland	4347	18	33	518.244	31	518.244	24.9408	26.3916	23.3538	2607.5	430.595	33.3076	67.6508	1235.39	138.066	576.072	254.379	8.10773	65.2621	117.339	31.1193	18.6951	12.4243	25.3157	23.8466	58	43	28
ASPLENIACEAE	Asplenium laserpitiifolium Lam.	NONKARST	LuzonMainland	LuzonMainland	2714	24	35	219.07	26	219.07	26.0563	27.1557	24.8881	2512.8	457.636	22.2818	76.7011	1284.89	95.5291	545.799	193.157	8.23967	74.0632	88.9547	31.5689	20.4436	11.1252	26.2684	25.359	56	37	26
ASPLENIACEAE	Asplenium laserpitiifolium Lam.	NONKARST	LuzonMainland	LuzonMainland	5254	24	30	6.23633	39	6.23633	27.4381	28.4466	26.3669	2207.81	484.604	9.14887	89.9486	1232.05	41.4307	447.335	108.058	7.42938	77.9601	78.3374	32.0747	22.5418	9.53296	27.5055	26.7197	60	40	30
ASPLENIACEAE	Asplenium laserpitiifolium Lam.	NONKARST	LuzonMainland	LuzonMainland	3927	32	29	7.50548	5	7.50548	27.5009	28.7581	26.2681	2161.24	467.383	9	88.7512	1192.6	42.7313	432.949	111.967	7.77519	72.3593	94.551	32.933	22.1835	10.7494	27.5525	26.6806	61	39	30
ASPLENIACEAE	Asplenium laserpitiifolium Lam.	NONKARST	LuzonMainland	LuzonMainland	3106	20	37	209.753	19	209.753	26.7618	28.0638	25.5613	2413.36	452.466	17.2422	79.9081	1257.79	76.623	517.328	165.464	8.14375	73.2359	96.6718	32.4205	21.2955	11.125	26.7881	25.9968	58	33	27
ASPLENIACEAE	Asplenium laserpitiifolium Lam.	NONKARST	LuzonMainland	LuzonMainland	4940	20	28	1101.57	48	1101.57	22.5554	24.0553	20.9418	2831.76	663.359	13.6146	93.9349	1638.1	61.5138	675.224	106.727	7.07037	63.5023	120.057	28.1569	17.021	11.1359	22.8376	21.5172	51	41	26
ASPLENIACEAE	Asplenium laserpitiifolium Lam.	NONKARST	LuzonMainland	LuzonMainland	5363	18	32	892.906	32	892.906	23.2814	24.7384	21.679	2844.01	681.186	12.8511	96.3346	1675.74	57.8221	666.497	104.349	7.27195	63.0546	117.621	29.0537	17.5194	11.5343	23.5757	22.2102	53	41	24
ASPLENIACEAE	Asplenium laserpitiifolium Lam.	NONKARST	LuzonMainland	LuzonMainland	6910	28	30	27.6233	20	27.6233	27.2134	28.4456	26.1812	2649.01	705.471	6.56648	109.997	1723.8	25.1171	517.689	65.7391	7.26528	71.563	88.4383	32.4748	22.3181	10.1567	27.0384	26.6418	60	34	31
ASPLENIACEAE	Asplenium laserpitiifolium Lam.	NONKARST	LuzonMainland	LuzonMainland	3571	22	27	937.835	41	937.835	23.0683	24.56	21.5081	2821.58	666.129	13.133	95.2744	1649.16	58.2635	667.49	100.529	7.04616	63.6571	117.424	28.672	17.6021	11.0699	23.286	22.0595	53	43	25
ASPLENIACEAE	Asplenium laserpitiifolium Lam.	NONKARST	LuzonMainland	LuzonMainland	1654	29	34	18.3234	13	18.3234	26.8887	28.0637	25.3833	2143.14	288.117	27.5824	61.1908	845.471	104.928	443.189	272.417	8.30177	71.4226	107.829	32.4237	20.8	11.6237	27.2792	26.7211	61	34	34
ASPLENIACEAE	Asplenium laserpitiifolium Lam.	NONKARST	LuzonMainland	LuzonMainland	4350	23	31	304.779	19	304.779	25.7337	27.1861	24.4568	2288.75	462.598	16.0159	84.381	1246.85	68.6142	491.197	138.976	7.64913	68.1792	105.44	31.5181	20.2984	11.2197	25.6912	24.9693	56	49	21
ASPLENIACEAE	Asplenium laserpitiifolium Lam.	NONKARST	LuzonMainland	LuzonMainland	3301	24	30	312.689	24	312.689	25.7299	27.2105	24.4178	2290.67	462.67	16.2525	84.4468	1249.52	68.7733	491.553	139.026	7.62152	67.1906	107.906	31.6	20.2566	11.3434	25.6977	24.9333	55	44	21
ASPLENIACEAE	Asplenium laserpitiifolium Lam.	NONKARST	LuzonMainland	LuzonMainland	5545	27	34	27.1285	20	27.1285	26.7701	28.0552	25.4715	1974.94	288.325	18.6305	65.643	819.414	85.5908	431.594	196.679	8.54647	70.9325	98.9073	32.8292	20.7803	12.0489	26.9073	26.7436	61	35	30
ASPLENIACEAE	Asplenium laserpitiifolium Lam.	NONKARST	LuzonMainland	LuzonMainland	5505	33	34	24.5516	17	24.5516	26.747	28.0257	25.4138	2028.19	293.565	20.181	64.6183	820.107	89.6146	449.373	211.238	8.53779	70.6238	100.045	32.7715	20.6819	12.0896	26.9522	26.8898	62	30	31
ASPLENIACEAE	Asplenium laserpitiifolium Lam.	NONKARST	LuzonMainland	LuzonMainland	721	25	29	254.767	46	254.767	25.4652	26.8247	24.2249	2218.31	336.039	32.8614	60.8747	937.399	121.348	461.539	273.313	8.2897	69.1825	100.447	31.5974	19.6139	11.9835	25.4747	25.6936	51	38	30
ASPLENIACEAE	Asplenium laserpitiifolium Lam.	NONKARST	LuzonMainland	LuzonMainland	1065	16	30	882.345	55	882.345	23.5769	24.8763	22.3372	2481.83	393.724	39.093	62.2148	1103.51	149.229	535.052	284.801	8.0625	70.8335	98.8451	29.3874	18.0029	11.3845	23.6365	23.8634	52	43	24
ASPLENIACEAE	Asplenium laserpitiifolium Lam.	NONKARST	LuzonMainland	LuzonMainland	1775	18	28	560.858	43	560.858	24.0091	25.4609	22.6214	2466.59	385.862	40.3536	61.0997	1081.7	149.848	525.326	295.614	7.98788	66.9289	109.931	30.067	18.1309	11.9362	24.1237	24.2512	54	42	30
ASPLENIACEAE	Asplenium laserpitiifolium Lam.	NONKARST	LuzonMainland	LuzonMainland	2548	18	30	516.996	19	516.996	25.0453	26.5039	23.7099	2391.88	452.495	22.4335	78.565	1244.76	89.7952	524.899	172.646	7.61669	66.189	108.525	30.9314	19.4237	11.5077	25.0566	24.2497	56	51	25
ASPLENIACEAE	Asplenium laserpitiifolium Lam.	NONKARST	LuzonMainland	LuzonMainland	1664	17	30	477.892	51	477.892	24.9212	26.3371	23.2806	2368.63	310.705	55.7737	50.6349	888.796	185.343	449.444	435.08	7.51289	63.7079	119.012	30.7942	19.0013	11.7929	24.6989	24.7275	52	44	27
ASPLENIACEAE	Asplenium laserpitiifolium Lam.	NONKARST	LuzonMainland	LuzonMainland	2046	26	32	339.645	33	339.645	25.9363	27.3329	24.4797	2171.02	286.566	41.3458	55.6543	838.896	143.779	431.984	323.87	7.89654	65.359	109.443	32.0221	19.9402	12.0819	25.8011	25.9657	55	43	32
ASPLENIACEAE	Asplenium laserpitiifolium Lam.	NONKARST	LuzonMainland	LuzonMainland	1315	30	25	1866.26	102	1866.26	18.6912	20.3337	16.4607	2850.66	417.359	54.1489	55.2539	1181.19	216.452	723.551	349.617	7.3522	59.6086	160.087	24.6687	12.3333	12.3354	19.7462	17.0097	49	38	38
ASPLENIACEAE	Asplenium laserpitiifolium Lam.	NONKARST	LuzonMainland	LuzonMainland	1728	19	28	743.35	46	743.35	24.5224	25.9429	22.9556	2359.97	312.17	51.3299	52.7515	886.26	175.463	472.633	364.375	7.48058	64.3061	115.121	30.3301	18.6971	11.633	24.8601	24.4832	54	46	29
ASPLENIACEAE	Asplenium laserpitiifolium Lam.	NONKARST	LuzonMainland	LuzonMainland	4083	24	32	158.808	35	158.808	26.6092	27.7615	25.1066	2124.28	330.819	50	55.4954	928.188	176.133	364.777	450.188	7.42968	66.8479	107.328	31.9582	20.8434	11.1149	26.006	26.3461	55	39	29
ASPLENIACEAE	Asplenium laserpitiifolium Lam.	NONKARST	LuzonMainland	LuzonMainland	3473.5	34	128	15.6111	31	15.6111	27.2089	28.4488	25.6449	2422.22	376.095	75.819	53.195	1080.57	239.622	545.25	625.062	7.10899	65.3286	115.403	32.3819	21.5	10.8819	26.7616	26.5243	128	128	128
ASPLENIACEAE	Asplenium laserpitiifolium Lam.	NONKARST	LuzonMainland	LuzonMainland	1765	26	34	145.883	19	145.883	26.7519	28.0704	25.4628	1904.6	279.127	28.4173	60.925	777.743	107.323	371.072	240.647	7.18852	68.5626	99.6637	32.0346	21.5495	10.4851	26.8129	25.9834	56	37	29
ASPLENIACEAE	Asplenium laserpitiifolium Lam.	NONKARST	LuzonMainland	LuzonMainland	4653	29	35	85.8195	31	85.8195	26.9608	28.0363	25.5186	3070.17	435.039	126.165	40.3543	1205.9	425.983	648.492	835.424	8.02464	69.1888	103.475	32.5907	20.9923	11.5984	26.4572	26.5312	60	35	30
ASPLENIACEAE	Asplenium laserpitiifolium Lam.	NONKARST	LuzonMainland	LuzonMainland	1836	28	27	1140.47	135	1140.47	21.9909	23.2616	20.0177	3298.81	436.726	144.782	34.4756	1222.07	503.652	698.636	922.742	6.66938	63.3744	137.722	26.8244	16.3008	10.5237	21.248	21.5469	53	39	30
ASPLENIACEAE	Asplenium laserpitiifolium Lam.	NONKARST	LuzonMainland	LuzonMainland	2865	30	32	56.2165	25	56.2165	27.065	28.2531	25.6123	2974.06	436.194	126.33	41.4414	1176.74	432.66	550.569	966.372	7.61132	68.1594	110.744	32.5088	21.3418	11.167	26.6125	27.3046	57	30	31
ASPLENIACEAE	Asplenium laserpitiifolium Lam.	NONKARST	LuzonMainland	LuzonMainland	1499	25	34	183.57	52	183.57	26.3132	27.4969	24.7606	2959.83	430.067	125.984	40.39	1160.26	433.535	560.294	943.157	7.37688	66.3625	115.083	31.7164	20.6	11.1165	25.8636	26.4872	51	36	30
ASPLENIACEAE	Asplenium lepturus J.Sm.	NONKARST	LuzonMainland	LuzonMainland	335	26	29	2069.7	105	2069.7	16.884	18.7973	14.1007	3477.77	524.106	107.391	47.0239	1362.72	360.213	1077.48	459.093	7.67804	56.5628	194.163	23.1107	9.53653	13.5742	18.3859	14.7221	50	38	34
ASPLENIACEAE	Asplenium lepturus J.Sm.	NONKARST	LuzonMainland	LuzonMainland	251	20	33	1670.04	45	1670.04	18.1555	19.9266	15.5418	3387.47	532.171	97	50.4949	1365.41	323.194	1080.27	403.571	7.58242	61.2304	181.722	23.7946	11.4111	12.3835	19.4567	16.251	52	41	29
ASPLENIACEAE	Asplenium lepturus J.Sm.	NONKARST	LuzonMainland	LuzonMainland	386	24	29	1802.06	52	1802.06	17.1306	19.0307	14.3966	3467.59	528.051	106.463	47.5375	1367.08	354.64	1076.54	450.715	7.61213	58.0068	191.869	23.1302	10.006	13.1242	18.5924	15.0826	51	38	31
ASPLENIACEAE	Asplenium lepturus J.Sm.	NONKARST	LuzonMainland	LuzonMainland	1320	21	32	1607.59	52	1607.59	17.2413	19.1159	14.6193	3286.36	510.119	81.7793	51.2867	1327.88	286.866	1063.52	353.464	7.73757	57.0404	183.615	23.5387	9.97327	13.5654	18.6234	15.1944	48	38	28
ASPLENIACEAE	Asplenium lepturus J.Sm.	NONKARST	LuzonMainland	LuzonMainland	260	23	32	1771.18	54	1771.18	16.3253	18.2248	13.6734	3323.56	522.395	81.5824	52.4008	1359.3	281.659	1090.11	343.02	7.71763	57.2717	186.52	22.5709	9.09512	13.4757	17.7739	14.2574	50	39	31
ASPLENIACEAE	Asplenium lepturus J.Sm.	NONKARST	LuzonMainland	LuzonMainland	634	21	33	1359.37	20	1359.37	19.5709	21.235	17.1189	2845.75	524.542	47.6379	63.3094	1282.01	189.206	735.745	205.387	7.60028	60.7282	169.606	25.3284	12.8067	12.5218	20.7087	17.8055	53	38	26
ASPLENIACEAE	Asplenium lepturus J.Sm.	NONKARST	LuzonMainland	LuzonMainland	737	25	29	1710.25	61	1710.25	17.566	19.4559	14.9794	3187.39	461.052	78.8349	48.6418	1254.61	289.628	1006.23	368.077	7.9931	57.376	182.159	24.0932	10.1618	13.9314	18.9007	15.6502	51	39	34
ASPLENIACEAE	Asplenium lepturus J.Sm.	NONKARST	LuzonMainland	LuzonMainland	237	23	27	1941.62	53	1941.62	16.6734	18.6326	14.0237	3154.49	480.553	72.1648	52.0503	1290.83	261.88	1024.38	327.275	8.33826	58.6164	187.565	23.3674	9.14215	14.2253	18.0958	14.6371	50	39	34
ASPLENIACEAE	Asplenium lepturus J.Sm.	NONKARST	LuzonMainland	LuzonMainland	504	23	29	1650.69	50	1650.69	16.9317	18.8575	14.2681	3084.27	501.665	63.7853	55.5703	1306.45	233.163	1015.89	289.64	8.18348	58.6979	187.669	23.4039	9.46214	13.9418	18.3276	14.8997	51	40	30
ASPLENIACEAE	Asplenium lepturus J.Sm.	NONKARST	LuzonMainland	LuzonMainland	504	23	29	1650.69	50	1650.69	16.9317	18.8575	14.2681	3084.27	501.665	63.7853	55.5703	1306.45	233.163	1015.89	289.64	8.18348	58.6979	187.669	23.4039	9.46214	13.9418	18.3276	14.8997	51	40	30
ASPLENIACEAE	Asplenium lepturus J.Sm.	NONKARST	LuzonMainland	LuzonMainland	2619	25	34	2057.87	50	2057.87	15.5229	17.3526	12.8698	2949.65	545.175	33.6117	66.3411	1367.59	160.806	1024.61	183.67	9.19016	62.6198	185.911	22.3343	7.65796	14.6763	16.9257	13.5417	55	36	31
ASPLENIACEAE	Asplenium lepturus J.Sm.	NONKARST	LuzonMainland	LuzonMainland	986	31	32	2460.52	69	2460.52	13.2858	15.379	10.4478	3007.6	521.651	46.6082	63.5641	1369.6	181.433	1094.91	220.076	9.19152	61.6506	205.325	20.2771	5.36772	14.9093	15.0089	11.0548	50	40	35
ASPLENIACEAE	Asplenium lepturus J.Sm.	NONKARST	LuzonMainland	LuzonMainland	1987	20	33	1549.89	34	1549.89	18.5888	20.2661	16.1663	2415.45	532.135	19.9841	76.3582	1177.34	104.008	622.069	110.591	8.3235	64.4282	168.356	24.5289	11.6032	12.9257	19.6809	16.8763	55	35	32
ASPLENIACEAE	Asplenium lepturus J.Sm.	NONKARST	LuzonMainland	LuzonMainland	364	31	28	2650.37	80	2650.37	11.7664	14.002	8.93291	3025.97	516.029	46.1909	63.8036	1381.06	182.714	1270.75	213.294	9.2118	61.7556	209.368	18.8434	3.92691	14.9165	13.6371	9.51926	49	38	39
ASPLENIACEAE	Asplenium lepturus J.Sm.	NONKARST	LuzonMainland	LuzonMainland	364	31	28	2650.37	80	2650.37	11.7664	14.002	8.93291	3025.97	516.029	46.1909	63.8036	1381.06	182.714	1270.75	213.294	9.2118	61.7556	209.368	18.8434	3.92691	14.9165	13.6371	9.51926	49	38	39
ASPLENIACEAE	Asplenium lepturus J.Sm.	NONKARST	LuzonMainland	LuzonMainland	2159	17	32	1637.65	49	1637.65	18.9628	20.6081	16.7167	2320.27	591.919	11.0714	91.7097	1249.15	64.3953	610.818	70.1369	7.59781	63.8471	158.799	24.5682	12.6682	11.9	19.5836	17.4207	52	36	27
ASPLENIACEAE	Asplenium lepturus J.Sm.	NONKARST	LuzonMainland	LuzonMainland	6173	21	32	1200.51	51	1200.51	21.2137	22.7708	19.1189	2313.56	645.513	6.81896	100.94	1298.13	44.4569	617.348	44.7094	7.4292	63.2638	145.528	26.8158	15.0725	11.7434	21.8109	19.4205	52	41	25
ASPLENIACEAE	Asplenium lepturus J.Sm.	NONKARST	LuzonMainland	LuzonMainland	3718	21	33	1432.74	43	1432.74	19.8955	21.496	17.6833	2297.95	635.309	7.74752	100.328	1300.32	49.6598	611.259	54.6043	7.26129	61.5155	154.364	25.4518	13.6473	11.8045	20.5299	18.3293	57	37	25
ASPLENIACEAE	Asplenium lepturus J.Sm.	NONKARST	LuzonMainland	LuzonMainland	3718	21	33	1432.74	43	1432.74	19.8955	21.496	17.6833	2297.95	635.309	7.74752	100.328	1300.32	49.6598	611.259	54.6043	7.26129	61.5155	154.364	25.4518	13.6473	11.8045	20.5299	18.3293	57	37	25
ASPLENIACEAE	Asplenium lepturus J.Sm.	NONKARST	LuzonMainland	LuzonMainland	5584	24	34	1431.67	41	1431.67	19.81	21.3909	17.5809	2298.97	641.835	7	101.635	1310.18	47.5824	613.931	53.1036	7.1694	61.7833	155.391	25.2777	13.6731	11.6045	20.4868	18.2142	56	39	26
ASPLENIACEAE	Asplenium lepturus J.Sm.	NONKARST	LuzonMainland	LuzonMainland	1810	22	25	1986.37	50	1986.37	17.6671	19.3658	15.2937	2435.84	597.852	11.5021	91.4293	1302.82	61.2377	701.669	72.2769	7.41949	62.3025	170.261	23.2383	11.3282	11.91	18.6117	15.9622	52	42	30
ASPLENIACEAE	Asplenium lepturus J.Sm.	NONKARST	LuzonMainland	LuzonMainland	1810	22	25	1986.37	50	1986.37	17.6671	19.3658	15.2937	2435.84	597.852	11.5021	91.4293	1302.82	61.2377	701.669	72.2769	7.41949	62.3025	170.261	23.2383	11.3282	11.91	18.6117	15.9622	52	42	30
ASPLENIACEAE	Asplenium lepturus J.Sm.	NONKARST	LuzonMainland	LuzonMainland	1681	21	30	1831.75	37	1831.75	18.058	19.7111	15.7256	2393.8	600.052	10.4569	93.0939	1295.8	57.8275	628.475	68.883	7.66166	62.7267	166.015	23.8508	11.634	12.2168	18.8299	16.3681	52	39	32
ASPLENIACEAE	Asplenium lepturus J.Sm.	NONKARST	LuzonMainland	LuzonMainland	1681	21	30	1831.75	37	1831.75	18.058	19.7111	15.7256	2393.8	600.052	10.4569	93.0939	1295.8	57.8275	628.475	68.883	7.66166	62.7267	166.015	23.8508	11.634	12.2168	18.8299	16.3681	52	39	32
ASPLENIACEAE	Asplenium lepturus J.Sm.	NONKARST	LuzonMainland	LuzonMainland	1591	22	32	598.125	31	598.125	24.581	25.7753	23.457	2442.25	541.659	11.5987	90.8052	1390.13	56.7426	603.784	79.6814	8.68885	74.9585	92.358	30.4752	18.8839	11.5912	24.598	23.9937	57	41	30
ASPLENIACEAE	Asplenium lepturus J.Sm.	NONKARST	LuzonMainland	LuzonMainland	7624	26	28	201.694	16	201.694	26.5058	27.7338	25.4812	2351.18	546.764	7.43352	97.694	1388.86	38.0159	596.782	49.5209	8.85789	74.2886	90.4556	32.6418	20.7165	11.9253	26.3838	25.9824	56	40	23
ASPLENIACEAE	Asplenium lepturus J.Sm.	NONKARST	LuzonMainland	LuzonMainland	6823	21	25	1134.66	98	1134.66	21.7882	23.3284	20.0475	2759.67	702.206	8.19695	98.809	1623.07	46.4476	692.616	66.4239	7.98925	65.145	127.402	27.846	15.5823	12.2638	22.1997	20.6799	53	48	23
ASPLENIACEAE	Asplenium lepturus J.Sm.	NONKARST	LuzonMainland	LuzonMainland	6823	21	25	1134.66	98	1134.66	21.7882	23.3284	20.0475	2759.67	702.206	8.19695	98.809	1623.07	46.4476	692.616	66.4239	7.98925	65.145	127.402	27.846	15.5823	12.2638	22.1997	20.6799	53	48	23
ASPLENIACEAE	Asplenium lepturus J.Sm.	NONKARST	LuzonMainland	LuzonMainland	8550	21	24	1139.06	96	1139.06	21.8488	23.3833	20.1432	2768.53	707.904	8.14887	99.3408	1635.01	45.343	692.867	63.7182	7.9068	65.4739	125.687	27.8274	15.7511	12.0763	22.2352	20.7637	55	49	22
ASPLENIACEAE	Asplenium lepturus J.Sm.	NONKARST	LuzonMainland	LuzonMainland	1471	26	30	259.315	37	259.315	26.2524	27.6355	24.843	2182.49	297.582	43.3617	55.1668	858.817	145.503	418.271	355.485	7.98152	65.7356	106.427	32.3638	20.2221	12.1418	26.1387	26.279	55	40	29
ASPLENIACEAE	Asplenium lepturus J.Sm.	NONKARST	LuzonMainland	LuzonMainland	1471	26	30	259.315	37	259.315	26.2524	27.6355	24.843	2182.49	297.582	43.3617	55.1668	858.817	145.503	418.271	355.485	7.98152	65.7356	106.427	32.3638	20.2221	12.1418	26.1387	26.279	55	40	29
ASPLENIACEAE	Asplenium lepturus J.Sm.	NONKARST	LuzonMainland	LuzonMainland	1734	22	30	280.37	24	280.37	26.1073	27.4905	24.6999	2201.73	297.582	44.7793	54.5745	860.511	149.575	423.553	362.111	7.95698	65.6317	106.318	32.2221	20.0984	12.1237	25.9987	26.1402	57	39	32
ASPLENIACEAE	Asplenium lepturus J.Sm.	NONKARST	LuzonMainland	LuzonMainland	2104	18	32	425.121	42	425.121	25.1704	26.5734	23.5614	2349.27	311.856	54.5987	50.9863	887.95	181.631	446.343	430.992	7.53333	63.8418	116.919	31.055	19.255	11.8	24.9926	24.9981	55	42	27
ASPLENIACEAE	Asplenium lepturus J.Sm.	NONKARST	LuzonMainland	LuzonMainland	1664	17	30	477.892	51	477.892	24.9212	26.3371	23.2806	2368.63	310.705	55.7737	50.6349	888.796	185.343	449.444	435.08	7.51289	63.7079	119.012	30.7942	19.0013	11.7929	24.6989	24.7275	52	44	27
ASPLENIACEAE	Asplenium lepturus J.Sm.	NONKARST	LuzonMainland	LuzonMainland	1664	17	30	477.892	51	477.892	24.9212	26.3371	23.2806	2368.63	310.705	55.7737	50.6349	888.796	185.343	449.444	435.08	7.51289	63.7079	119.012	30.7942	19.0013	11.7929	24.6989	24.7275	52	44	27
ASPLENIACEAE	Asplenium lepturus J.Sm.	NONKARST	LuzonMainland	LuzonMainland	1630	21	28	997.666	145	997.666	20.8752	22.445	18.7611	2747.91	380.774	58.7634	51.7156	1076.2	216.823	585.913	406.664	7.4503	59.0184	150.16	27.0113	14.3876	12.6237	21.7811	20.4094	49	40	35
ASPLENIACEAE	Asplenium lepturus J.Sm.	NONKARST	LuzonMainland	LuzonMainland	808	26	28	1443.64	83	1443.64	19.6706	21.2827	17.4756	2820.91	400.217	58.1489	52.7917	1132.12	224.95	615.48	389.193	7.35585	58.689	156.577	25.7491	13.2138	12.5354	20.671	19.1749	50	37	39
ASPLENIACEAE	Asplenium lepturus J.Sm.	NONKARST	LuzonMainland	LuzonMainland	808	26	28	1443.64	83	1443.64	19.6706	21.2827	17.4756	2820.91	400.217	58.1489	52.7917	1132.12	224.95	615.48	389.193	7.35585	58.689	156.577	25.7491	13.2138	12.5354	20.671	19.1749	50	37	39
ASPLENIACEAE	Asplenium lepturus J.Sm.	NONKARST	LuzonMainland	LuzonMainland	1315	30	25	1866.26	102	1866.26	18.6912	20.3337	16.4607	2850.66	417.359	54.1489	55.2539	1181.19	216.452	723.551	349.617	7.3522	59.6086	160.087	24.6687	12.3333	12.3354	19.7462	17.0097	49	38	38
ASPLENIACEAE	Asplenium lepturus J.Sm.	NONKARST	LuzonMainland	LuzonMainland	580	32	24	1716.35	106	1716.35	18.3	19.9709	16.0301	2883.07	418.603	55.9678	54.3925	1186.64	226.264	721.722	363.139	7.27357	59.7219	163.397	24.1963	12.0154	12.1809	19.3986	16.5925	49	40	39
ASPLENIACEAE	Asplenium lepturus J.Sm.	NONKARST	LuzonMainland	LuzonMainland	673	31	22	1499.45	71	1499.45	18.8224	20.457	16.6549	2852.68	413.365	56.1489	54.3047	1170.97	224.431	636.137	361.553	7.21066	61.1021	156.564	24.5691	12.7662	11.8029	19.8285	17.2158	48	39	40
ASPLENIACEAE	Asplenium lepturus J.Sm.	NONKARST	LuzonMainland	LuzonMainland	863	19	32	1053.55	50	1053.55	24.2451	25.6514	22.7389	2398.72	331.557	49.3136	54.2332	934.117	173.135	493.681	346.51	7.55983	65.2627	112.195	30.0652	18.4817	11.5835	24.5315	24.2705	52	42	28
ASPLENIACEAE	Asplenium lepturus J.Sm.	NONKARST	LuzonMainland	LuzonMainland	1746	25	20	1502.57	93	1502.57	19.7619	21.3642	17.7133	2772.99	404.906	53.511	55.2458	1146.6	210.618	613.159	344.979	7.29048	61.8893	147.489	25.5227	13.7424	11.7803	20.6046	18.2701	53	42	37
ASPLENIACEAE	Asplenium lepturus J.Sm.	NONKARST	LuzonMainland	LuzonMainland	1597	22	28	595.095	56	595.095	24.0153	25.4503	22.3119	2455.45	312.858	58.495	50.265	902.68	193.92	482.846	423.973	7.32309	63.1407	122.306	29.7739	18.1755	11.5984	24.1598	23.8126	52	42	31
ASPLENIACEAE	Asplenium lepturus J.Sm.	NONKARST	LuzonMainland	LuzonMainland	1597	22	28	595.095	56	595.095	24.0153	25.4503	22.3119	2455.45	312.858	58.495	50.265	902.68	193.92	482.846	423.973	7.32309	63.1407	122.306	29.7739	18.1755	11.5984	24.1598	23.8126	52	42	31
ASPLENIACEAE	Asplenium lepturus J.Sm.	NONKARST	LuzonMainland	LuzonMainland	771	21	26	1227.57	57	1227.57	23.0103	24.4769	21.2807	2535.79	353.158	53.819	53.2544	994.177	192.018	527.881	366.313	7.34088	63.5312	124.36	28.7306	17.1756	11.5551	23.5011	22.8926	52	41	29
ASPLENIACEAE	Asplenium lepturus J.Sm.	NONKARST	LuzonMainland	LuzonMainland	2987	23	31	335.498	137	335.498	25.6383	26.8871	24.2155	2162.97	304.566	51.9841	52.2025	853.898	174.551	401.439	393.595	7.29326	65.5661	103.625	31.1835	20.0598	11.1237	25.4923	25.4527	52	46	34
ASPLENIACEAE	Asplenium lobulatum Mett.	NONKARST	LuzonMainland	LuzonMainland	187	22	35	995.972	29	995.972	21.5562	23.2847	19.1866	3022.96	480.839	65.302	56.7167	1298.01	245.404	767.501	278.008	8.68782	61.7573	165.825	28.1396	14.0713	14.0683	22.5211	19.9938	55	34	29
ASPLENIACEAE	Asplenium lobulatum Mett.	NONKARST	LuzonMainland	LuzonMainland	1515	21	36	1648.46	50	1648.46	17.5446	19.4509	14.913	3092.71	477.684	70.1489	51.8817	1261.7	259.835	988.525	321.967	8.49324	58.9683	185.262	24.2843	9.88108	14.4032	18.9113	15.5336	53	42	29
ASPLENIACEAE	Asplenium lobulatum Mett.	NONKARST	LuzonMainland	LuzonMainland	504	23	29	1650.69	50	1650.69	16.9317	18.8575	14.2681	3084.27	501.665	63.7853	55.5703	1306.45	233.163	1015.89	289.64	8.18348	58.6979	187.669	23.4039	9.46214	13.9418	18.3276	14.8997	51	40	30
ASPLENIACEAE	Asplenium lobulatum Mett.	NONKARST	LuzonMainland	LuzonMainland	777	22	33	1295.27	42	1295.27	20.5012	22.2491	18.0469	3073.1	469.109	78.1877	51.1021	1261.1	289.156	968.702	338.845	8.0371	60.9434	172.417	26.5813	13.3946	13.1867	21.6555	18.7638	54	33	30
ASPLENIACEAE	Asplenium lobulatum Mett.	NONKARST	LuzonMainland	LuzonMainland	1383	30	29	2282.97	55	2282.97	14.0807	16.0921	11.3116	2935.39	521.231	40.3829	65.4286	1354.87	164.034	1020.4	195.622	9.19517	61.7524	198.216	21.0505	6.15987	14.8907	15.6723	11.9322	51	38	35
ASPLENIACEAE	Asplenium lobulatum Mett.	NONKARST	LuzonMainland	LuzonMainland	2159	17	32	1637.65	49	1637.65	18.9628	20.6081	16.7167	2320.27	591.919	11.0714	91.7097	1249.15	64.3953	610.818	70.1369	7.59781	63.8471	158.799	24.5682	12.6682	11.9	19.5836	17.4207	52	36	27
ASPLENIACEAE	Asplenium lobulatum Mett.	NONKARST	LuzonMainland	LuzonMainland	7975	21	32	710.788	29	710.788	23.7645	25.3271	21.852	2320.35	570.733	5	96.9447	1331.43	35.1648	632.829	35.1648	7.7337	63.2973	134.572	29.7	17.4819	12.2181	24.2465	21.852	55	41	25
ASPLENIACEAE	Asplenium lobulatum Mett.	NONKARST	LuzonMainland	LuzonMainland	3718	21	33	1432.74	43	1432.74	19.8955	21.496	17.6833	2297.95	635.309	7.74752	100.328	1300.32	49.6598	611.259	54.6043	7.26129	61.5155	154.364	25.4518	13.6473	11.8045	20.5299	18.3293	57	37	25
ASPLENIACEAE	Asplenium lobulatum Mett.	NONKARST	LuzonMainland	LuzonMainland	2831	20	32	1517.54	33	1517.54	19.5911	21.2347	17.3559	2283.35	621.208	8	98.8132	1285.61	51.3299	603.562	56.9897	7.27977	60.9242	156.979	25.2428	13.2939	11.9489	20.2114	18.042	52	39	26
ASPLENIACEAE	Asplenium lobulatum Mett.	NONKARST	LuzonMainland	LuzonMainland	11410	23	31	1435.6	44	1435.6	19.7228	21.3081	17.4538	2287.32	640.67	7	101.925	1306.54	46.6598	608.526	51.5562	7.23515	61.7903	157.781	25.2239	13.5143	11.7097	20.439	18.069	54	40	23
ASPLENIACEAE	Asplenium lobulatum Mett.	NONKARST	LuzonMainland	LuzonMainland	1810	22	25	1986.37	50	1986.37	17.6671	19.3658	15.2937	2435.84	597.852	11.5021	91.4293	1302.82	61.2377	701.669	72.2769	7.41949	62.3025	170.261	23.2383	11.3282	11.91	18.6117	15.9622	52	42	30
ASPLENIACEAE	Asplenium lobulatum Mett.	NONKARST	LuzonMainland	LuzonMainland	1591	22	32	598.125	31	598.125	24.581	25.7753	23.457	2442.25	541.659	11.5987	90.8052	1390.13	56.7426	603.784	79.6814	8.68885	74.9585	92.358	30.4752	18.8839	11.5912	24.598	23.9937	57	41	30
ASPLENIACEAE	Asplenium lobulatum Mett.	NONKARST	LuzonMainland	LuzonMainland	7624	26	28	201.694	16	201.694	26.5058	27.7338	25.4812	2351.18	546.764	7.43352	97.694	1388.86	38.0159	596.782	49.5209	8.85789	74.2886	90.4556	32.6418	20.7165	11.9253	26.3838	25.9824	56	40	23
ASPLENIACEAE	Asplenium lobulatum Mett.	NONKARST	LuzonMainland	LuzonMainland	8550	21	24	1139.06	96	1139.06	21.8488	23.3833	20.1432	2768.53	707.904	8.14887	99.3408	1635.01	45.343	692.867	63.7182	7.9068	65.4739	125.687	27.8274	15.7511	12.0763	22.2352	20.7637	55	49	22
ASPLENIACEAE	Asplenium lobulatum Mett.	NONKARST	LuzonMainland	LuzonMainland	1664	17	30	477.892	51	477.892	24.9212	26.3371	23.2806	2368.63	310.705	55.7737	50.6349	888.796	185.343	449.444	435.08	7.51289	63.7079	119.012	30.7942	19.0013	11.7929	24.6989	24.7275	52	44	27
ASPLENIACEAE	Asplenium lobulatum Mett.	NONKARST	LuzonMainland	LuzonMainland	808	26	28	1443.64	83	1443.64	19.6706	21.2827	17.4756	2820.91	400.217	58.1489	52.7917	1132.12	224.95	615.48	389.193	7.35585	58.689	156.577	25.7491	13.2138	12.5354	20.671	19.1749	50	37	39
ASPLENIACEAE	Asplenium lobulatum Mett.	NONKARST	LuzonMainland	LuzonMainland	1315	30	25	1866.26	102	1866.26	18.6912	20.3337	16.4607	2850.66	417.359	54.1489	55.2539	1181.19	216.452	723.551	349.617	7.3522	59.6086	160.087	24.6687	12.3333	12.3354	19.7462	17.0097	49	38	38
ASPLENIACEAE	Asplenium lobulatum Mett.	NONKARST	LuzonMainland	LuzonMainland	863	19	32	1053.55	50	1053.55	24.2451	25.6514	22.7389	2398.72	331.557	49.3136	54.2332	934.117	173.135	493.681	346.51	7.55983	65.2627	112.195	30.0652	18.4817	11.5835	24.5315	24.2705	52	42	28
ASPLENIACEAE	Asplenium lobulatum Mett.	NONKARST	LuzonMainland	LuzonMainland	1001	31	24	1592.58	76	1592.58	20.7236	22.2833	18.7597	2718.65	394.161	53.4335	54.8241	1112.5	206.903	593.984	350.442	7.34286	62.257	140.752	26.4979	14.7027	11.7952	21.4692	19.777	54	41	35
ASPLENIACEAE	Asplenium longissimum Blume	NONKARST	LuzonMainland	LuzonMainland	4014	25	29	2153.5	53	2153.5	15.2616	17.0599	12.6429	2988.36	550.473	34.3458	66.232	1380.18	164.841	1042.46	186.037	9.20331	64.283	183.914	21.8875	7.57101	14.3165	16.672	13.325	55	36	34
ASPLENIACEAE	Asplenium longissimum Blume	NONKARST	LuzonMainland	LuzonMainland	1625	25	35	221.891	16	221.891	26.2225	28.2637	23.814	1946.23	306.638	43	45.4721	753.486	226.175	423.763	319.355	9.34807	60.3101	175.794	33.7	18.2	15.5	26.5625	24.7594	61	36	30
ASPLENIACEAE	Asplenium longissimum Blume	NONKARST	LuzonMainland	LuzonMainland	1471	26	30	259.315	37	259.315	26.2524	27.6355	24.843	2182.49	297.582	43.3617	55.1668	858.817	145.503	418.271	355.485	7.98152	65.7356	106.427	32.3638	20.2221	12.1418	26.1387	26.279	55	40	29
ASPLENIACEAE	Asplenium longissimum Blume	NONKARST	LuzonMainland	LuzonMainland	1612	20	33	61.2505	201	61.2505	26.5159	27.7018	24.9393	2264.28	355.686	67.6482	55.0662	1021.43	210.362	359.345	570.334	6.68121	63.7279	112.242	31.6105	21.1264	10.4841	25.9711	26.1029	54	37	35
ASPLENIACEAE	Asplenium longissimum Blume	NONKARST	LuzonMainland	LuzonMainland	2495	20	31	634.36	148	634.36	24.3059	25.7948	22.5291	2416.2	309.472	55.4494	51.2666	894.548	183.665	475.801	406.433	7.63227	62.9783	127.762	30.3114	18.1917	12.1197	24.5498	24.0893	53	42	32
ASPLENIACEAE	Asplenium longissimum Blume	NONKARST	LuzonMainland	LuzonMainland	775	23	34	1079.34	86	1079.34	21.8214	23.3279	20.0538	2662.07	385.705	52.0159	55.0119	1086.3	198.309	578.985	351.518	7.38529	64.4842	128.188	27.4989	16.0455	11.4534	22.3613	21.7214	53	39	32
ASPLENIACEAE	Asplenium longissimum Blume	NONKARST	LuzonMainland	LuzonMainland	3730	23	31	146.903	31	146.903	26.5798	27.7272	25.0886	2137.97	331.11	50	55.2708	929.77	176.968	369.623	450.809	7.46594	67.1637	106.783	31.9418	20.8252	11.1165	25.9623	26.3357	54	37	28
ASPLENIACEAE	Asplenium longissimum Blume	NONKARST	LuzonMainland	LuzonMainland	1608	26	34	378.666	45	378.666	26.3375	27.4584	24.84	2807.71	393.423	101.792	43.5357	1095.87	313.831	678.318	662.534	7.78373	69.0784	107.93	31.7609	20.4923	11.2686	25.8152	25.8512	55	34	33
ASPLENIACEAE	Asplenium longissimum Blume	NONKARST	LuzonMainland	LuzonMainland	1836	28	27	1140.47	135	1140.47	21.9909	23.2616	20.0177	3298.81	436.726	144.782	34.4756	1222.07	503.652	698.636	922.742	6.66938	63.3744	137.722	26.8244	16.3008	10.5237	21.248	21.5469	53	39	30
ASPLENIACEAE	Asplenium longissimum Blume	NONKARST	LuzonMainland	LuzonMainland	2865	30	32	56.2165	25	56.2165	27.065	28.2531	25.6123	2974.06	436.194	126.33	41.4414	1176.74	432.66	550.569	966.372	7.61132	68.1594	110.744	32.5088	21.3418	11.167	26.6125	27.3046	57	30	31
ASPLENIACEAE	Asplenium longissimum Blume	NONKARST	LuzonMainland	LuzonMainland	1499	25	34	183.57	52	183.57	26.3132	27.4969	24.7606	2959.83	430.067	125.984	40.39	1160.26	433.535	560.294	943.157	7.37688	66.3625	115.083	31.7164	20.6	11.1165	25.8636	26.4872	51	36	30
ASPLENIACEAE	Asplenium macrophyllum Sw.	NONKARST	LuzonMainland	LuzonMainland	NA	NA	128	163.293	NA	163.293	25.5954	27.8446	22.4333	2934.06	372.152	76.3168	43.854	1101.74	311.562	625.434	763.674	6.66358	50.266	220.345	31.5731	18.3165	13.2566	24.4813	26.4849	128	128	128
ASPLENIACEAE	Asplenium macrophyllum Sw.	NONKARST	LuzonMainland	LuzonMainland	1224	32	33	195.947	67	195.947	25.0884	26.7783	22.5102	2918.58	367.088	93.2033	41.757	1062.06	332.086	627.914	736.609	6.75882	55.0622	175.124	30.6825	18.4078	12.2748	24.3644	25.2285	52	36	29
ASPLENIACEAE	Asplenium macrophyllum Sw.	NONKARST	LuzonMainland	LuzonMainland	1962	28	38	16.4102	23	16.4102	26.4419	28.2946	23.9573	2516.97	474.708	81.9445	63.9235	1255.5	265.471	507.532	574.229	8.04749	57.0085	179.747	33.0984	18.9819	14.1165	25.5743	25.4419	58	35	28
ASPLENIACEAE	Asplenium macrophyllum Sw.	NONKARST	LuzonMainland	LuzonMainland	2619	25	34	2057.87	50	2057.87	15.5229	17.3526	12.8698	2949.65	545.175	33.6117	66.3411	1367.59	160.806	1024.61	183.67	9.19016	62.6198	185.911	22.3343	7.65796	14.6763	16.9257	13.5417	55	36	31
ASPLENIACEAE	Asplenium macrophyllum Sw.	NONKARST	LuzonMainland	LuzonMainland	7975	21	32	710.788	29	710.788	23.7645	25.3271	21.852	2320.35	570.733	5	96.9447	1331.43	35.1648	632.829	35.1648	7.7337	63.2973	134.572	29.7	17.4819	12.2181	24.2465	21.852	55	41	25
ASPLENIACEAE	Asplenium macrophyllum Sw.	NONKARST	LuzonMainland	LuzonMainland	6010	17	35	1343.25	31	1343.25	20.3579	21.9994	18.1624	2218.33	616.12	7	99.2982	1246.73	48.873	580.507	49.0541	7.7405	62.1786	153.763	26.2765	13.8276	12.4489	20.9272	18.2831	52	36	27
ASPLENIACEAE	Asplenium macrophyllum Sw.	NONKARST	LuzonMainland	LuzonMainland	1979	23	40	396.634	17	396.634	25.4091	27.2451	23.2543	1731.1	254.418	31.489	55.4629	720.307	120.89	415.812	162.395	8.99599	62.8053	156.319	32.3907	18.067	14.3237	26.0253	24.0582	62	35	28
ASPLENIACEAE	Asplenium macrophyllum Sw.	NONKARST	LuzonMainland	LuzonMainland	1126	23	38	453.654	23	453.654	24.8046	26.5834	22.6775	1740.38	278.04	23.4494	59.0476	748.609	108.048	416.511	142.931	8.8631	63.2016	153.174	31.6434	17.6197	14.0237	25.4275	23.4605	59	37	29
ASPLENIACEAE	Asplenium macrophyllum Sw.	NONKARST	LuzonMainland	LuzonMainland	2902	27	33	42.3686	20	42.3686	26.8382	27.7874	25.7417	2594.42	535.895	15.5665	87.8563	1454.4	65.3695	562.175	139.21	8.22243	75.6274	79.961	32.1598	21.2867	10.8731	27.0777	26.1386	60	34	31
ASPLENIACEAE	Asplenium macrophyllum Sw.	NONKARST	LuzonMainland	LuzonMainland	1573	22	31	130.73	25	130.73	26.1428	27.1666	25.0065	2658.27	514.84	21.8515	81.6022	1422.74	90.8847	589.5	178.406	8.29956	75.0222	84.6452	31.5715	20.5071	11.0644	26.3764	25.448	55	32	29
ASPLENIACEAE	Asplenium macrophyllum Sw.	NONKARST	LuzonMainland	LuzonMainland	4026	23	24	550.846	27	550.846	24.6909	26.2091	23.2616	2976.63	806.066	6.58239	108.467	1888.55	30.4724	690.537	54.0707	6.9587	64.7262	113.386	30.1874	19.4363	10.7511	24.7016	23.8188	55	47	23
ASPLENIACEAE	Asplenium macrophyllum Sw.	NONKARST	LuzonMainland	LuzonMainland	7310	21	22	9.3846	26	9.3846	27.4038	28.3375	26.3709	2253.73	497.563	9.32991	90.577	1267.84	42.3299	457.98	108.66	7.40477	78.9874	74.181	31.9	22.5252	9.37475	27.4736	26.7042	59	43	30
ASPLENIACEAE	Asplenium macrophyllum Sw.	NONKARST	LuzonMainland	LuzonMainland	6668	23	29	9.97906	32	9.97906	27.5889	29.0791	26.2181	2189.24	464.383	10	87.788	1202.13	46.4013	436.548	118.258	8.07341	68.9107	109.186	33.5582	21.8418	11.7165	27.6194	26.6851	54	37	30
ASPLENIACEAE	Asplenium macrophyllum Sw.	NONKARST	LuzonMainland	LuzonMainland	5363	18	32	892.906	32	892.906	23.2814	24.7384	21.679	2844.01	681.186	12.8511	96.3346	1675.74	57.8221	666.497	104.349	7.27195	63.0546	117.621	29.0537	17.5194	11.5343	23.5757	22.2102	53	41	24
ASPLENIACEAE	Asplenium macrophyllum Sw.	NONKARST	LuzonMainland	LuzonMainland	NA	NA	128	8.81368	NA	8.81368	27.1782	28.4434	25.5453	2192.95	318.912	56.819	54.5967	944.226	177.385	505.638	485.236	6.92079	64.0814	117.561	32.3434	21.5434	10.8	26.5799	26.6861	128	128	128
ASPLENIACEAE	Asplenium macrophyllum Sw.	NONKARST	LuzonMainland	LuzonMainland	5073	27	33	6.65372	28	6.65372	27.5181	28.8474	26.3695	1987.65	309.599	14.6701	69.8651	875.568	73.0877	440.089	169.324	8.77844	74.4041	97.2108	33.5819	21.7819	11.8	27.4964	26.8589	61	32	32
ASPLENIACEAE	Asplenium macrophyllum Sw.	NONKARST	LuzonMainland	LuzonMainland	1612	20	33	61.2505	201	61.2505	26.5159	27.7018	24.9393	2264.28	355.686	67.6482	55.0662	1021.43	210.362	359.345	570.334	6.68121	63.7279	112.242	31.6105	21.1264	10.4841	25.9711	26.1029	54	37	35
ASPLENIACEAE	Asplenium macrophyllum Sw.	NONKARST	LuzonMainland	LuzonMainland	1039	20	30	810.965	53	810.965	23.1958	24.5885	21.8654	2554.53	400.771	42.1648	61.3379	1129.53	158.385	552.448	300.595	7.97992	69.4264	105.612	29.0338	17.5362	11.4976	23.3095	23.4315	53	43	29
ASPLENIACEAE	Asplenium macrophyllum Sw.	NONKARST	LuzonMainland	LuzonMainland	2232	29	33	42.1183	145	42.1183	26.9595	28.2062	25.3704	2052.47	310.418	60.2366	54.2127	914.128	187.308	464.963	480.396	7.2254	65.6854	115.375	32.2165	21.2165	11	26.4062	26.4577	53	40	33
ASPLENIACEAE	Asplenium macrophyllum Sw.	NONKARST	LuzonMainland	LuzonMainland	1608	26	34	378.666	45	378.666	26.3375	27.4584	24.84	2807.71	393.423	101.792	43.5357	1095.87	313.831	678.318	662.534	7.78373	69.0784	107.93	31.7609	20.4923	11.2686	25.8152	25.8512	55	34	33
ASPLENIACEAE	Asplenium macrophyllum Sw.	NONKARST	LuzonMainland	LuzonMainland	4653	29	35	85.8195	31	85.8195	26.9608	28.0363	25.5186	3070.17	435.039	126.165	40.3543	1205.9	425.983	648.492	835.424	8.02464	69.1888	103.475	32.5907	20.9923	11.5984	26.4572	26.5312	60	35	30
ASPLENIACEAE	Asplenium macrophyllum Sw.	NONKARST	LuzonMainland	LuzonMainland	2008	28	36	1.4173	37	1.4173	27.0406	28.2333	25.3319	3335.32	505.33	156	43.7332	1359.66	505.165	596.702	1143.66	6.91181	63.1702	121.867	32.2	21.2582	10.9418	25.7652	28.0542	55	26	32
ASPLENIACEAE	Asplenium macrophyllum Sw.	NONKARST	LuzonMainland	LuzonMainland	1836	28	27	1140.47	135	1140.47	21.9909	23.2616	20.0177	3298.81	436.726	144.782	34.4756	1222.07	503.652	698.636	922.742	6.66938	63.3744	137.722	26.8244	16.3008	10.5237	21.248	21.5469	53	39	30
ASPLENIACEAE	Asplenium macrophyllum Sw.	NONKARST	LuzonMainland	LuzonMainland	2865	30	32	56.2165	25	56.2165	27.065	28.2531	25.6123	2974.06	436.194	126.33	41.4414	1176.74	432.66	550.569	966.372	7.61132	68.1594	110.744	32.5088	21.3418	11.167	26.6125	27.3046	57	30	31
ASPLENIACEAE	Asplenium musifolium Mett.	NONKARST	LuzonMainland	LuzonMainland	608	23	31	1388.6	41	1388.6	18.045	19.8916	15.4318	3242.73	496.267	80.8511	50.4513	1296.75	289.181	1035.72	359.872	7.79272	56.9498	181.754	24.3925	10.709	13.6835	19.3831	16.0152	50	37	29
ASPLENIACEAE	Asplenium musifolium Mett.	NONKARST	LuzonMainland	LuzonMainland	1515	21	36	1648.46	50	1648.46	17.5446	19.4509	14.913	3092.71	477.684	70.1489	51.8817	1261.7	259.835	988.525	321.967	8.49324	58.9683	185.262	24.2843	9.88108	14.4032	18.9113	15.5336	53	42	29
ASPLENIACEAE	Asplenium musifolium Mett.	NONKARST	LuzonMainland	LuzonMainland	1039	20	30	810.965	53	810.965	23.1958	24.5885	21.8654	2554.53	400.771	42.1648	61.3379	1129.53	158.385	552.448	300.595	7.97992	69.4264	105.612	29.0338	17.5362	11.4976	23.3095	23.4315	53	43	29
ASPLENIACEAE	Asplenium musifolium Mett.	NONKARST	LuzonMainland	LuzonMainland	1039	20	30	810.965	53	810.965	23.1958	24.5885	21.8654	2554.53	400.771	42.1648	61.3379	1129.53	158.385	552.448	300.595	7.97992	69.4264	105.612	29.0338	17.5362	11.4976	23.3095	23.4315	53	43	29
ASPLENIACEAE	Asplenium musifolium Mett.	NONKARST	LuzonMainland	LuzonMainland	1664	17	30	477.892	51	477.892	24.9212	26.3371	23.2806	2368.63	310.705	55.7737	50.6349	888.796	185.343	449.444	435.08	7.51289	63.7079	119.012	30.7942	19.0013	11.7929	24.6989	24.7275	52	44	27
ASPLENIACEAE	Asplenium musifolium Mett.	NONKARST	LuzonMainland	LuzonMainland	1597	22	28	595.095	56	595.095	24.0153	25.4503	22.3119	2455.45	312.858	58.495	50.265	902.68	193.92	482.846	423.973	7.32309	63.1407	122.306	29.7739	18.1755	11.5984	24.1598	23.8126	52	42	31
ASPLENIACEAE	Asplenium musifolium Mett.	NONKARST	LuzonMainland	LuzonMainland	3730	23	31	146.903	31	146.903	26.5798	27.7272	25.0886	2137.97	331.11	50	55.2708	929.77	176.968	369.623	450.809	7.46594	67.1637	106.783	31.9418	20.8252	11.1165	25.9623	26.3357	54	37	28
ASPLENIACEAE	Asplenium musifolium Mett.	NONKARST	LuzonMainland	LuzonMainland	593	20	32	616.517	71	616.517	25.2045	26.4784	23.3488	3348.82	504.532	146.149	44.5427	1402.38	467.106	725.409	940.069	6.77365	61.0352	130.095	30.4287	19.3303	11.0984	24.6075	24.6327	51	42	27
ASPLENIACEAE	Asplenium nidus L.	NONKARST	LuzonMainland	LuzonMainland	NA	NA	128	641.262	NA	641.262	23.5316	25.6424	20.5426	3022.28	397.272	102.525	36.8454	1088.23	400.324	795.699	728.105	5.1194	46.18	212.908	28.5057	17.4221	11.0836	24.2651	22.1163	128	128	128
ASPLENIACEAE	Asplenium nidus L.	NONKARST	LuzonMainland	LuzonMainland	NA	NA	128	122.056	NA	122.056	25.6771	27.5717	22.9973	2393.81	439.454	50.9572	63.1484	1149.7	225.824	462.516	553.049	6.65928	53.0904	189.696	31.479	18.9356	12.5434	24.8629	24.6098	128	128	128
ASPLENIACEAE	Asplenium nidus L.	NONKARST	LuzonMainland	LuzonMainland	967	28	35	3.85104	35	3.85104	26.6917	28.8295	23.7858	2233.62	371.726	40.6542	59.3583	961.326	161.26	512.936	398.954	7.36326	53.1965	205.176	33.1	19.2582	13.8418	26.84	25.8712	60	35	26
ASPLENIACEAE	Asplenium nidus L.	NONKARST	LuzonMainland	LuzonMainland	335	26	29	2069.7	105	2069.7	16.884	18.7973	14.1007	3477.77	524.106	107.391	47.0239	1362.72	360.213	1077.48	459.093	7.67804	56.5628	194.163	23.1107	9.53653	13.5742	18.3859	14.7221	50	38	34
ASPLENIACEAE	Asplenium nidus L.	NONKARST	LuzonMainland	LuzonMainland	251	20	33	1670.04	45	1670.04	18.1555	19.9266	15.5418	3387.47	532.171	97	50.4949	1365.41	323.194	1080.27	403.571	7.58242	61.2304	181.722	23.7946	11.4111	12.3835	19.4567	16.251	52	41	29
ASPLENIACEAE	Asplenium nidus L.	NONKARST	LuzonMainland	LuzonMainland	1250	24	35	330.609	34	330.609	25.9669	28.0517	23.0592	1841.3	352.578	26.6432	69.4115	872.163	115.985	437.963	242.986	8.67609	55.9785	205.828	33.2104	17.7104	15.5	25.8547	25.5481	59	40	28
ASPLENIACEAE	Asplenium nidus L.	NONKARST	LuzonMainland	LuzonMainland	1313	23	34	76.6015	25	76.6015	26.6778	28.1096	25.2717	2671.62	692.308	5.07143	111.026	1713.67	26.2302	696.191	26.2302	7.66244	66.4397	110.226	32.5243	20.9913	11.533	26.9987	25.2717	63	34	34
ASPLENIACEAE	Asplenium nidus L.	NONKARST	LuzonMainland	LuzonMainland	608	23	31	1388.6	41	1388.6	18.045	19.8916	15.4318	3242.73	496.267	80.8511	50.4513	1296.75	289.181	1035.72	359.872	7.79272	56.9498	181.754	24.3925	10.709	13.6835	19.3831	16.0152	50	37	29
ASPLENIACEAE	Asplenium nidus L.	NONKARST	LuzonMainland	LuzonMainland	836	20	35	1116.07	32	1116.07	20.8366	22.6079	18.3436	3060	483.346	70.7217	54.3644	1290.24	264.67	759.225	299.819	7.79427	60.0743	174.613	26.8059	13.833	12.9729	21.9475	19.1531	54	39	27
ASPLENIACEAE	Asplenium nidus L.	NONKARST	LuzonMainland	LuzonMainland	504	23	29	1650.69	50	1650.69	16.9317	18.8575	14.2681	3084.27	501.665	63.7853	55.5703	1306.45	233.163	1015.89	289.64	8.18348	58.6979	187.669	23.4039	9.46214	13.9418	18.3276	14.8997	51	40	30
ASPLENIACEAE	Asplenium nidus L.	NONKARST	LuzonMainland	LuzonMainland	2720	24	34	63.1326	23	63.1326	27.0478	29.1145	24.3484	1887.62	281.032	45	55.9238	793.048	138.016	380.646	246.048	10.2339	58.7302	195.032	35.4434	18.0181	17.4252	26.805	25.2668	59	35	35
ASPLENIACEAE	Asplenium nidus L.	NONKARST	LuzonMainland	LuzonMainland	777	22	33	1295.27	42	1295.27	20.5012	22.2491	18.0469	3073.1	469.109	78.1877	51.1021	1261.1	289.156	968.702	338.845	8.0371	60.9434	172.417	26.5813	13.3946	13.1867	21.6555	18.7638	54	33	30
ASPLENIACEAE	Asplenium nidus L.	NONKARST	LuzonMainland	LuzonMainland	2695	25	29	2135.61	47	2135.61	14.9862	16.843	12.3001	2982.64	541.424	37.797	65.2293	1372.49	169.578	1033.65	196.216	9.15976	62.5148	188.848	21.7735	7.12086	14.6527	16.4439	12.9683	53	36	33
ASPLENIACEAE	Asplenium nidus L.	NONKARST	LuzonMainland	LuzonMainland	3558	23	35	81.1523	16	81.1523	26.8569	28.9149	24.2716	1979.62	269.566	55.4335	49.3582	789.473	179.883	401.094	301.883	10.2092	59.0645	188.621	35.2	17.9149	17.2851	26.5683	25.0716	60	36	37
ASPLENIACEAE	Asplenium nidus L.	NONKARST	LuzonMainland	LuzonMainland	364	31	28	2650.37	80	2650.37	11.7664	14.002	8.93291	3025.97	516.029	46.1909	63.8036	1381.06	182.714	1270.75	213.294	9.2118	61.7556	209.368	18.8434	3.92691	14.9165	13.6371	9.51926	49	38	39
ASPLENIACEAE	Asplenium nidus L.	NONKARST	LuzonMainland	LuzonMainland	2159	17	32	1637.65	49	1637.65	18.9628	20.6081	16.7167	2320.27	591.919	11.0714	91.7097	1249.15	64.3953	610.818	70.1369	7.59781	63.8471	158.799	24.5682	12.6682	11.9	19.5836	17.4207	52	36	27
ASPLENIACEAE	Asplenium nidus L.	NONKARST	LuzonMainland	LuzonMainland	7975	21	32	710.788	29	710.788	23.7645	25.3271	21.852	2320.35	570.733	5	96.9447	1331.43	35.1648	632.829	35.1648	7.7337	63.2973	134.572	29.7	17.4819	12.2181	24.2465	21.852	55	41	25
ASPLENIACEAE	Asplenium nidus L.	NONKARST	LuzonMainland	LuzonMainland	3718	21	33	1432.74	43	1432.74	19.8955	21.496	17.6833	2297.95	635.309	7.74752	100.328	1300.32	49.6598	611.259	54.6043	7.26129	61.5155	154.364	25.4518	13.6473	11.8045	20.5299	18.3293	57	37	25
ASPLENIACEAE	Asplenium nidus L.	NONKARST	LuzonMainland	LuzonMainland	5584	24	34	1431.67	41	1431.67	19.81	21.3909	17.5809	2298.97	641.835	7	101.635	1310.18	47.5824	613.931	53.1036	7.1694	61.7833	155.391	25.2777	13.6731	11.6045	20.4868	18.2142	56	39	26
ASPLENIACEAE	Asplenium nidus L.	NONKARST	LuzonMainland	LuzonMainland	1979	23	40	396.634	17	396.634	25.4091	27.2451	23.2543	1731.1	254.418	31.489	55.4629	720.307	120.89	415.812	162.395	8.99599	62.8053	156.319	32.3907	18.067	14.3237	26.0253	24.0582	62	35	28
ASPLENIACEAE	Asplenium nidus L.	NONKARST	LuzonMainland	LuzonMainland	3679	20	22	606.243	30	606.243	24.9214	26.3343	23.6445	2662.85	767.912	3	110.42	1646.31	24.2528	710.538	24.2528	7.61308	69.8986	105.408	30.4769	19.5846	10.8923	24.8179	23.8394	54	50	26
ASPLENIACEAE	Asplenium nidus L.	NONKARST	LuzonMainland	LuzonMainland	7624	26	28	201.694	16	201.694	26.5058	27.7338	25.4812	2351.18	546.764	7.43352	97.694	1388.86	38.0159	596.782	49.5209	8.85789	74.2886	90.4556	32.6418	20.7165	11.9253	26.3838	25.9824	56	40	23
ASPLENIACEAE	Asplenium nidus L.	NONKARST	LuzonMainland	LuzonMainland	12112	25	30	221.178	16	221.178	26.4338	27.7079	25.4057	2385.46	559.784	8	98.0437	1412.88	39.0933	603.302	67.0321	8.82065	73.8206	92.3695	32.6237	20.6731	11.9505	26.3186	25.9171	57	44	22
ASPLENIACEAE	Asplenium nidus L.	NONKARST	LuzonMainland	LuzonMainland	7064	28	33	257.024	17	257.024	26.2861	27.7067	25.1451	2413.85	578.855	8	99.3035	1444.39	38.5824	604.884	112.627	8.72397	71.2443	103.076	32.6237	20.3747	12.2489	26.1753	25.7338	58	38	26
ASPLENIACEAE	Asplenium nidus L.	NONKARST	LuzonMainland	LuzonMainland	6823	21	25	1134.66	98	1134.66	21.7882	23.3284	20.0475	2759.67	702.206	8.19695	98.809	1623.07	46.4476	692.616	66.4239	7.98925	65.145	127.402	27.846	15.5823	12.2638	22.1997	20.6799	53	48	23
ASPLENIACEAE	Asplenium nidus L.	NONKARST	LuzonMainland	LuzonMainland	8550	21	24	1139.06	96	1139.06	21.8488	23.3833	20.1432	2768.53	707.904	8.14887	99.3408	1635.01	45.343	692.867	63.7182	7.9068	65.4739	125.687	27.8274	15.7511	12.0763	22.2352	20.7637	55	49	22
ASPLENIACEAE	Asplenium nidus L.	NONKARST	LuzonMainland	LuzonMainland	3326	19	31	18.1761	13	18.1761	27.4194	28.7594	26.1807	2457.2	518.348	12.2525	91.4426	1407.96	53.2362	582.558	104.835	8.55262	73.5803	99.054	33.3	21.6763	11.6237	27.4791	26.6016	61	33	34
ASPLENIACEAE	Asplenium nidus L.	NONKARST	LuzonMainland	LuzonMainland	4256	25	34	40.2616	17	40.2616	27.2417	28.5094	26.0385	2718.63	574.097	16	90.7299	1554.15	66.3299	633.384	136.676	8.27644	74.5625	95.685	32.8	21.7	11.1	27.3537	26.4997	62	33	32
ASPLENIACEAE	Asplenium nidus L.	NONKARST	LuzonMainland	LuzonMainland	4478	28	30	44.9642	12	44.9642	27.1513	28.3415	25.9751	2749.64	578.964	17	90.0899	1566.54	70.5824	637.161	143.676	8.2484	74.2122	92.9105	32.6819	21.567	11.1149	27.3106	26.4515	61	32	32
ASPLENIACEAE	Asplenium nidus L.	NONKARST	LuzonMainland	LuzonMainland	2392	24	34	5.30798	35	5.30798	27.4297	28.4833	26.3916	2497.46	611.159	8	101.597	1539.18	34	543.218	70.819	8.07032	77.5372	79.4966	32.6237	22.2149	10.4088	27.4483	26.7249	59	32	34
ASPLENIACEAE	Asplenium nidus L.	NONKARST	LuzonMainland	LuzonMainland	4607	23	27	14.9173	16	14.9173	27.4687	28.6896	26.3374	2591.37	582.181	12	94.9593	1527.57	49	570.22	106.33	7.96447	73.7702	89.7783	32.9149	22.1181	10.7968	27.4912	26.701	64	40	31
ASPLENIACEAE	Asplenium nidus L.	NONKARST	LuzonMainland	LuzonMainland	3850	27	27	43.3606	22	43.3606	27.4442	28.9558	26.0264	2629.06	561.056	13.819	90.4348	1497.75	59.4569	560.81	134.188	8.21292	68.8708	111.943	33.5	21.5748	11.9252	27.4722	26.5597	57	36	33
ASPLENIACEAE	Asplenium nidus L.	NONKARST	LuzonMainland	LuzonMainland	3256	25	33	81.1173	28	81.1173	27.3178	28.8762	25.8806	2612.1	542.952	14.819	88.3989	1464.77	63.2203	557.761	140.819	8.2945	68.3542	114.694	33.5104	21.3748	12.1356	27.3505	26.4045	60	40	29
ASPLENIACEAE	Asplenium nidus L.	NONKARST	LuzonMainland	LuzonMainland	2426	28	25	270.73	24	270.73	25.468	26.6416	24.0999	2621.83	479.806	25.4438	76.4483	1346.04	106.946	579.624	205.72	8.18355	70.7027	98.7319	31.1349	19.5556	11.5792	25.8202	24.5721	57	39	31
ASPLENIACEAE	Asplenium nidus L.	NONKARST	LuzonMainland	LuzonMainland	3366	24	29	471.195	34	471.195	25.5763	26.9647	24.0526	2524.31	425.952	28.7472	70.1819	1218.34	118.422	547.422	230.603	8.20899	66.0755	112.496	31.7907	19.367	12.4237	25.9623	24.4645	56	45	28
ASPLENIACEAE	Asplenium nidus L.	NONKARST	LuzonMainland	LuzonMainland	3784	34	24	8.18109	45	8.18109	27.4319	28.4839	26.3105	2287.9	501.785	10	90.3201	1286.93	44.7313	465.098	112.236	7.46523	76.8899	82.0878	32.155	22.4434	9.71167	27.5037	26.6879	58	38	28
ASPLENIACEAE	Asplenium nidus L.	NONKARST	LuzonMainland	LuzonMainland	5790	24	33	25.6217	30	25.6217	27.4942	29.1239	25.9978	2359	487.352	11.819	87.0644	1300.37	55.2044	480.413	131.683	8.42291	67.1679	119.937	33.8835	21.3434	12.5401	27.5487	26.5675	60	39	28
ASPLENIACEAE	Asplenium nidus L.	NONKARST	LuzonMainland	LuzonMainland	5488	19	36	204.421	16	204.421	26.7611	28.1808	25.4929	2453.99	460.202	17.9837	79.9031	1279.98	79.5336	529.591	168.682	8.19252	71.379	103.88	32.6386	21.1599	11.4787	26.7646	25.9563	60	39	27
ASPLENIACEAE	Asplenium nidus L.	NONKARST	LuzonMainland	LuzonMainland	2877	26	36	199.833	22	199.833	26.2817	27.2526	25.2625	2331.18	428.019	17.2422	78.2527	1197.32	76.7426	494.091	166.615	8.14071	76.5336	76.4276	31.5197	20.8803	10.6394	26.4166	25.6447	58	34	24
ASPLENIACEAE	Asplenium nidus L.	NONKARST	LuzonMainland	LuzonMainland	5363	18	32	892.906	32	892.906	23.2814	24.7384	21.679	2844.01	681.186	12.8511	96.3346	1675.74	57.8221	666.497	104.349	7.27195	63.0546	117.621	29.0537	17.5194	11.5343	23.5757	22.2102	53	41	24
ASPLENIACEAE	Asplenium nidus L.	NONKARST	LuzonMainland	LuzonMainland	6222	22	30	8.0005	19	8.0005	27.515	28.7467	26.3151	1991.26	432.495	6.76343	89.8212	1103.26	34.9441	388.092	96.2896	7.6337	73.8933	92.0581	32.6763	22.3402	10.3361	27.5497	26.7234	58	43	27
ASPLENIACEAE	Asplenium nidus L.	NONKARST	LuzonMainland	LuzonMainland	2549	28	33	15.1213	18	15.1213	26.9434	28.3188	25.3912	2124.92	343.628	19	70.2993	985.868	84.8964	434.838	192.99	8.31993	66.0312	114.042	33.2104	20.6104	12.6	27.4003	25.7566	60	37	25
ASPLENIACEAE	Asplenium nidus L.	NONKARST	LuzonMainland	LuzonMainland	6692	21	28	29.7682	29	29.7682	27.5247	29.0206	26.1694	2056.2	419.819	9	86.0409	1104.01	43.505	412.279	116.417	8.03148	69.7419	109.618	33.3582	21.8418	11.5165	27.4855	27.8194	56	44	33
ASPLENIACEAE	Asplenium nidus L.	NONKARST	LuzonMainland	LuzonMainland	6359	32	30	18.8946	17	18.8946	27.5489	29.0097	26.2483	2047.81	427.984	8	88.0177	1119.09	40.7634	413.378	105.66	7.89424	70.9505	106.532	33.2252	22.0984	11.1268	27.4855	26.7483	62	40	31
ASPLENIACEAE	Asplenium nidus L.	NONKARST	LuzonMainland	LuzonMainland	5211	33	29	23.2836	34	23.2836	27.4988	29.011	26.1488	2046.56	407.221	9.23657	84.8551	1085.63	44.7097	417.072	113.898	8.18832	69.8458	110.289	33.5	21.7763	11.7237	27.4477	26.6782	58	38	32
ASPLENIACEAE	Asplenium nidus L.	NONKARST	LuzonMainland	LuzonMainland	3541	42	33	1.77297	245	1.77297	27.1375	28.45	25.4667	2889.38	526.923	106	58.0108	1377.92	343.539	536.384	874.923	6.725	62.2685	123.217	32.3	21.5	10.8	26.6167	26.4	55	27	39
ASPLENIACEAE	Asplenium nidus L.	NONKARST	LuzonMainland	LuzonMainland	4509	25	34	90.4031	17	90.4031	27.0242	28.2223	25.9422	2052.44	358.945	13	76.7052	1010.93	63.867	447.219	142.779	8.28484	75.0924	90.762	32.6479	21.6149	11.033	27.0091	26.4106	64	41	28
ASPLENIACEAE	Asplenium nidus L.	NONKARST	LuzonMainland	LuzonMainland	1039	20	30	810.965	53	810.965	23.1958	24.5885	21.8654	2554.53	400.771	42.1648	61.3379	1129.53	158.385	552.448	300.595	7.97992	69.4264	105.612	29.0338	17.5362	11.4976	23.3095	23.4315	53	43	29
ASPLENIACEAE	Asplenium nidus L.	NONKARST	LuzonMainland	LuzonMainland	2104	18	32	425.121	42	425.121	25.1704	26.5734	23.5614	2349.27	311.856	54.5987	50.9863	887.95	181.631	446.343	430.992	7.53333	63.8418	116.919	31.055	19.255	11.8	24.9926	24.9981	55	42	27
ASPLENIACEAE	Asplenium nidus L.	NONKARST	LuzonMainland	LuzonMainland	4289	29	32	121.294	22	121.294	26.5795	28.0236	25.2908	1960.3	332.074	13.7154	73.8217	940.433	64.3826	425.681	145.154	7.96223	66.5839	104.543	32.7301	20.7718	11.9582	26.5791	25.7344	57	35	29
ASPLENIACEAE	Asplenium nidus L.	NONKARST	LuzonMainland	LuzonMainland	1664	17	30	477.892	51	477.892	24.9212	26.3371	23.2806	2368.63	310.705	55.7737	50.6349	888.796	185.343	449.444	435.08	7.51289	63.7079	119.012	30.7942	19.0013	11.7929	24.6989	24.7275	52	44	27
ASPLENIACEAE	Asplenium nidus L.	NONKARST	LuzonMainland	LuzonMainland	5139	29	30	54.235	21	54.235	27.0344	28.0985	26.3331	2173.53	461.535	9	91.7443	1240.35	39.0159	177.582	100.598	7.55093	76.9973	74.4785	32.2252	22.4181	9.80714	26.6116	26.8079	59	38	26
ASPLENIACEAE	Asplenium nidus L.	NONKARST	LuzonMainland	LuzonMainland	1630	21	28	997.666	145	997.666	20.8752	22.445	18.7611	2747.91	380.774	58.7634	51.7156	1076.2	216.823	585.913	406.664	7.4503	59.0184	150.16	27.0113	14.3876	12.6237	21.7811	20.4094	49	40	35
ASPLENIACEAE	Asplenium nidus L.	NONKARST	LuzonMainland	LuzonMainland	1315	30	25	1866.26	102	1866.26	18.6912	20.3337	16.4607	2850.66	417.359	54.1489	55.2539	1181.19	216.452	723.551	349.617	7.3522	59.6086	160.087	24.6687	12.3333	12.3354	19.7462	17.0097	49	38	38
ASPLENIACEAE	Asplenium nidus L.	NONKARST	LuzonMainland	LuzonMainland	5077	31	32	93.934	16	93.934	26.7664	27.8388	25.5465	2004.49	277.835	27.5824	60.0797	786.165	107.582	424.385	250.819	8.40098	75.1247	89.7444	32.2418	21.0582	11.1835	26.5831	26.8371	59	38	28
ASPLENIACEAE	Asplenium nidus L.	NONKARST	LuzonMainland	LuzonMainland	1597	22	28	595.095	56	595.095	24.0153	25.4503	22.3119	2455.45	312.858	58.495	50.265	902.68	193.92	482.846	423.973	7.32309	63.1407	122.306	29.7739	18.1755	11.5984	24.1598	23.8126	52	42	31
ASPLENIACEAE	Asplenium nidus L.	NONKARST	LuzonMainland	LuzonMainland	1538	19	29	618.812	146	618.812	24.3429	25.7287	22.4234	2982.51	458.351	111.197	48.4412	1278.93	341.795	513.894	795.308	7.61088	61.8263	135.541	30.2503	17.9399	12.3104	23.6473	23.8695	51	40	34
ASPLENIACEAE	Asplenium nidus L.	NONKARST	LuzonMainland	LuzonMainland	2987	23	31	335.498	137	335.498	25.6383	26.8871	24.2155	2162.97	304.566	51.9841	52.2025	853.898	174.551	401.439	393.595	7.29326	65.5661	103.625	31.1835	20.0598	11.1237	25.4923	25.4527	52	46	34
ASPLENIACEAE	Asplenium nidus L.	NONKARST	LuzonMainland	LuzonMainland	2163	19	31	369.523	19	369.523	25.6767	27.0515	24.4073	2134.75	338	30.7634	62.9851	931.274	115.692	445.992	239.63	7.54428	66.2834	101.728	31.5237	20.1418	11.3819	25.6709	25.8834	54	46	23
ASPLENIACEAE	Asplenium nidus L.	NONKARST	LuzonMainland	LuzonMainland	5377	23	29	27.523	13	27.523	27.2225	28.5653	25.9513	1867.23	312.526	15.819	70.3362	867.712	67.2203	360.672	178.654	7.19496	71.1809	99.5429	32.3104	22.2016	10.1088	27.2531	26.4664	58	44	26
ASPLENIACEAE	Asplenium nidus L.	NONKARST	LuzonMainland	LuzonMainland	3747	29	36	31.8232	16	31.8232	27.323	28.6145	26.0831	1841.06	291.59	19.5824	66.2534	807.95	80.1648	351.375	201.071	7.24822	71.4599	97.1973	32.367	22.2237	10.1434	27.4146	26.5506	61	31	27
ASPLENIACEAE	Asplenium nidus L.	NONKARST	LuzonMainland	LuzonMainland	2274	23	30	77.1061	31	77.1061	27.105	28.1296	25.7373	3224.67	470.417	146.149	38.9558	1259.97	485.447	649.457	972.385	7.09495	67.785	98.4197	32.167	21.7	10.467	26.6806	27.5281	56	34	31
ASPLENIACEAE	Asplenium nidus L.	NONKARST	LuzonMainland	LuzonMainland	2362	30	34	6.46195	33	6.46195	27.1785	28.3217	25.7303	3129.58	473.928	140.33	43.3013	1264.38	464.835	542.954	1060.54	7.25002	66.1083	108.373	32.4819	21.5149	10.967	26.1178	28.1115	56	30	33
ASPLENIACEAE	Asplenium nidus L.	NONKARST	LuzonMainland	LuzonMainland	1677	22	31	558.156	75	558.156	24.5829	25.6997	22.9611	3118.85	436.9	131.479	37.8673	1195.56	465.102	653.694	924.719	6.96876	66.6721	115.492	29.4526	19.0005	10.4521	24.0916	24.9343	49	47	28
ASPLENIACEAE	Asplenium nidus L.	NONKARST	LuzonMainland	LuzonMainland	1836	28	27	1140.47	135	1140.47	21.9909	23.2616	20.0177	3298.81	436.726	144.782	34.4756	1222.07	503.652	698.636	922.742	6.66938	63.3744	137.722	26.8244	16.3008	10.5237	21.248	21.5469	53	39	30
ASPLENIACEAE	Asplenium nidus L.	NONKARST	LuzonMainland	LuzonMainland	2865	30	32	56.2165	25	56.2165	27.065	28.2531	25.6123	2974.06	436.194	126.33	41.4414	1176.74	432.66	550.569	966.372	7.61132	68.1594	110.744	32.5088	21.3418	11.167	26.6125	27.3046	57	30	31
ASPLENIACEAE	Asplenium nidus L.	NONKARST	LuzonMainland	LuzonMainland	1499	25	34	183.57	52	183.57	26.3132	27.4969	24.7606	2959.83	430.067	125.984	40.39	1160.26	433.535	560.294	943.157	7.37688	66.3625	115.083	31.7164	20.6	11.1165	25.8636	26.4872	51	36	30
ASPLENIACEAE	Asplenium normale D.Don	NONKARST	LuzonMainland	LuzonMainland	386	24	29	1802.06	52	1802.06	17.1306	19.0307	14.3966	3467.59	528.051	106.463	47.5375	1367.08	354.64	1076.54	450.715	7.61213	58.0068	191.869	23.1302	10.006	13.1242	18.5924	15.0826	51	38	31
ASPLENIACEAE	Asplenium normale D.Don	NONKARST	LuzonMainland	LuzonMainland	260	23	32	1771.18	54	1771.18	16.3253	18.2248	13.6734	3323.56	522.395	81.5824	52.4008	1359.3	281.659	1090.11	343.02	7.71763	57.2717	186.52	22.5709	9.09512	13.4757	17.7739	14.2574	50	39	31
ASPLENIACEAE	Asplenium normale D.Don	NONKARST	LuzonMainland	LuzonMainland	634	21	33	1359.37	20	1359.37	19.5709	21.235	17.1189	2845.75	524.542	47.6379	63.3094	1282.01	189.206	735.745	205.387	7.60028	60.7282	169.606	25.3284	12.8067	12.5218	20.7087	17.8055	53	38	26
ASPLENIACEAE	Asplenium normale D.Don	NONKARST	LuzonMainland	LuzonMainland	670	19	33	1073.76	25	1073.76	21.1098	22.8869	18.6775	3061.66	477.547	70.3511	53.9809	1281.28	263.076	764.304	303.043	8.80108	61.6153	170.643	27.7872	13.5031	14.2841	22.1099	19.5287	51	40	30
ASPLENIACEAE	Asplenium normale D.Don	NONKARST	LuzonMainland	LuzonMainland	737	25	29	1710.25	61	1710.25	17.566	19.4559	14.9794	3187.39	461.052	78.8349	48.6418	1254.61	289.628	1006.23	368.077	7.9931	57.376	182.159	24.0932	10.1618	13.9314	18.9007	15.6502	51	39	34
ASPLENIACEAE	Asplenium normale D.Don	NONKARST	LuzonMainland	LuzonMainland	836	20	35	1116.07	32	1116.07	20.8366	22.6079	18.3436	3060	483.346	70.7217	54.3644	1290.24	264.67	759.225	299.819	7.79427	60.0743	174.613	26.8059	13.833	12.9729	21.9475	19.1531	54	39	27
ASPLENIACEAE	Asplenium normale D.Don	NONKARST	LuzonMainland	LuzonMainland	917	20	28	1836.81	40	1836.81	17.231	19.1657	14.5785	3109.95	478.008	70.3458	52.0054	1271.21	259.061	1000.69	322.902	8.47288	58.6688	186.868	24.0157	9.57391	14.4418	18.628	15.1865	51	35	36
ASPLENIACEAE	Asplenium normale D.Don	NONKARST	LuzonMainland	LuzonMainland	504	23	29	1650.69	50	1650.69	16.9317	18.8575	14.2681	3084.27	501.665	63.7853	55.5703	1306.45	233.163	1015.89	289.64	8.18348	58.6979	187.669	23.4039	9.46214	13.9418	18.3276	14.8997	51	40	30
ASPLENIACEAE	Asplenium normale D.Don	NONKARST	LuzonMainland	LuzonMainland	2695	25	29	2135.61	47	2135.61	14.9862	16.843	12.3001	2982.64	541.424	37.797	65.2293	1372.49	169.578	1033.65	196.216	9.15976	62.5148	188.848	21.7735	7.12086	14.6527	16.4439	12.9683	53	36	33
ASPLENIACEAE	Asplenium normale D.Don	NONKARST	LuzonMainland	LuzonMainland	986	31	32	2460.52	69	2460.52	13.2858	15.379	10.4478	3007.6	521.651	46.6082	63.5641	1369.6	181.433	1094.91	220.076	9.19152	61.6506	205.325	20.2771	5.36772	14.9093	15.0089	11.0548	50	40	35
ASPLENIACEAE	Asplenium normale D.Don	NONKARST	LuzonMainland	LuzonMainland	364	31	28	2650.37	80	2650.37	11.7664	14.002	8.93291	3025.97	516.029	46.1909	63.8036	1381.06	182.714	1270.75	213.294	9.2118	61.7556	209.368	18.8434	3.92691	14.9165	13.6371	9.51926	49	38	39
ASPLENIACEAE	Asplenium normale D.Don	NONKARST	LuzonMainland	LuzonMainland	2159	17	32	1637.65	49	1637.65	18.9628	20.6081	16.7167	2320.27	591.919	11.0714	91.7097	1249.15	64.3953	610.818	70.1369	7.59781	63.8471	158.799	24.5682	12.6682	11.9	19.5836	17.4207	52	36	27
ASPLENIACEAE	Asplenium normale D.Don	NONKARST	LuzonMainland	LuzonMainland	3718	21	33	1432.74	43	1432.74	19.8955	21.496	17.6833	2297.95	635.309	7.74752	100.328	1300.32	49.6598	611.259	54.6043	7.26129	61.5155	154.364	25.4518	13.6473	11.8045	20.5299	18.3293	57	37	25
ASPLENIACEAE	Asplenium normale D.Don	NONKARST	LuzonMainland	LuzonMainland	5584	24	34	1431.67	41	1431.67	19.81	21.3909	17.5809	2298.97	641.835	7	101.635	1310.18	47.5824	613.931	53.1036	7.1694	61.7833	155.391	25.2777	13.6731	11.6045	20.4868	18.2142	56	39	26
ASPLENIACEAE	Asplenium normale D.Don	NONKARST	LuzonMainland	LuzonMainland	1810	22	25	1986.37	50	1986.37	17.6671	19.3658	15.2937	2435.84	597.852	11.5021	91.4293	1302.82	61.2377	701.669	72.2769	7.41949	62.3025	170.261	23.2383	11.3282	11.91	18.6117	15.9622	52	42	30
ASPLENIACEAE	Asplenium normale D.Don	NONKARST	LuzonMainland	LuzonMainland	1681	21	30	1831.75	37	1831.75	18.058	19.7111	15.7256	2393.8	600.052	10.4569	93.0939	1295.8	57.8275	628.475	68.883	7.66166	62.7267	166.015	23.8508	11.634	12.2168	18.8299	16.3681	52	39	32
ASPLENIACEAE	Asplenium normale D.Don	NONKARST	LuzonMainland	LuzonMainland	6823	21	25	1134.66	98	1134.66	21.7882	23.3284	20.0475	2759.67	702.206	8.19695	98.809	1623.07	46.4476	692.616	66.4239	7.98925	65.145	127.402	27.846	15.5823	12.2638	22.1997	20.6799	53	48	23
ASPLENIACEAE	Asplenium normale D.Don	NONKARST	LuzonMainland	LuzonMainland	8550	21	24	1139.06	96	1139.06	21.8488	23.3833	20.1432	2768.53	707.904	8.14887	99.3408	1635.01	45.343	692.867	63.7182	7.9068	65.4739	125.687	27.8274	15.7511	12.0763	22.2352	20.7637	55	49	22
ASPLENIACEAE	Asplenium normale D.Don	NONKARST	LuzonMainland	LuzonMainland	1315	30	25	1866.26	102	1866.26	18.6912	20.3337	16.4607	2850.66	417.359	54.1489	55.2539	1181.19	216.452	723.551	349.617	7.3522	59.6086	160.087	24.6687	12.3333	12.3354	19.7462	17.0097	49	38	38
ASPLENIACEAE	Asplenium normale D.Don	NONKARST	LuzonMainland	LuzonMainland	673	31	22	1499.45	71	1499.45	18.8224	20.457	16.6549	2852.68	413.365	56.1489	54.3047	1170.97	224.431	636.137	361.553	7.21066	61.1021	156.564	24.5691	12.7662	11.8029	19.8285	17.2158	48	39	40
ASPLENIACEAE	Asplenium normale D.Don	NONKARST	LuzonMainland	LuzonMainland	1746	25	20	1502.57	93	1502.57	19.7619	21.3642	17.7133	2772.99	404.906	53.511	55.2458	1146.6	210.618	613.159	344.979	7.29048	61.8893	147.489	25.5227	13.7424	11.7803	20.6046	18.2701	53	42	37
ASPLENIACEAE	Asplenium normale D.Don	NONKARST	LuzonMainland	LuzonMainland	1001	31	24	1592.58	76	1592.58	20.7236	22.2833	18.7597	2718.65	394.161	53.4335	54.8241	1112.5	206.903	593.984	350.442	7.34286	62.257	140.752	26.4979	14.7027	11.7952	21.4692	19.777	54	41	35
ASPLENIACEAE	Asplenium normale D.Don	NONKARST	LuzonMainland	LuzonMainland	771	21	26	1227.57	57	1227.57	23.0103	24.4769	21.2807	2535.79	353.158	53.819	53.2544	994.177	192.018	527.881	366.313	7.34088	63.5312	124.36	28.7306	17.1756	11.5551	23.5011	22.8926	52	41	29
ASPLENIACEAE	Asplenium pellucidum Lam.	NONKARST	LuzonMainland	LuzonMainland	502	30	34	1011.55	77	1011.55	21.3436	23.0773	18.6686	3506.2	415.058	125.96	36.3516	1204.37	440.598	852.391	775.053	6.48502	55.488	182.141	26.645	14.9576	11.6874	21.9639	20.6047	51	39	25
ASPLENIACEAE	Asplenium pellucidum Lam.	NONKARST	LuzonMainland	LuzonMainland	631	26	31	1037.06	58	1037.06	20.9385	22.685	18.2461	3525.47	420.914	126.748	36.3251	1213.94	440.731	872.57	758.899	6.47672	55.5488	183.675	26.2164	14.5566	11.6598	21.9961	20.1931	49	39	27
ASPLENIACEAE	Asplenium pellucidum Lam.	NONKARST	LuzonMainland	LuzonMainland	1799	31	31	850.108	63	850.108	22.0777	23.8019	19.4108	3397.93	405.653	118.896	37.2209	1175.02	419.612	811.97	758.726	6.73911	55.6476	181.033	27.5949	15.4845	12.1104	23.0709	21.4064	48	38	26
ASPLENIACEAE	Asplenium pellucidum Lam.	NONKARST	LuzonMainland	LuzonMainland	919	27	30	1883.38	64	1883.38	16.744	18.7049	14.0591	3302.91	499.708	83.5824	49.6734	1321.17	297.039	1050.44	376.574	7.8881	57.7162	190.007	23.105	9.43794	13.667	18.2092	14.6878	49	38	32
ASPLENIACEAE	Asplenium pellucidum Lam.	NONKARST	LuzonMainland	LuzonMainland	670	19	33	1073.76	25	1073.76	21.1098	22.8869	18.6775	3061.66	477.547	70.3511	53.9809	1281.28	263.076	764.304	303.043	8.80108	61.6153	170.643	27.7872	13.5031	14.2841	22.1099	19.5287	51	40	30
ASPLENIACEAE	Asplenium pellucidum Lam.	NONKARST	LuzonMainland	LuzonMainland	1294	21	31	978.783	78	978.783	22.05	23.7948	19.5445	3174.08	523.093	128.115	48.9054	1382.91	418.839	683.508	711.778	6.91885	57.9836	173.833	27.5319	15.5994	11.9324	21.1057	21.3824	53	41	27
ASPLENIACEAE	Asplenium pellucidum Lam.	NONKARST	LuzonMainland	LuzonMainland	1962	28	38	16.4102	23	16.4102	26.4419	28.2946	23.9573	2516.97	474.708	81.9445	63.9235	1255.5	265.471	507.532	574.229	8.04749	57.0085	179.747	33.0984	18.9819	14.1165	25.5743	25.4419	58	35	28
ASPLENIACEAE	Asplenium pellucidum Lam.	NONKARST	LuzonMainland	LuzonMainland	768	22	37	311.873	29	311.873	25.7951	27.7995	23.392	2034.57	309.237	49.511	45.7725	782.479	219.598	452.212	313.093	9.20558	60.2607	174.178	33.1835	17.9071	15.2763	26.1229	24.3214	60	39	30
ASPLENIACEAE	Asplenium pellucidum Lam.	NONKARST	LuzonMainland	LuzonMainland	3718	21	33	1432.74	43	1432.74	19.8955	21.496	17.6833	2297.95	635.309	7.74752	100.328	1300.32	49.6598	611.259	54.6043	7.26129	61.5155	154.364	25.4518	13.6473	11.8045	20.5299	18.3293	57	37	25
ASPLENIACEAE	Asplenium pellucidum Lam.	NONKARST	LuzonMainland	LuzonMainland	1591	22	32	598.125	31	598.125	24.581	25.7753	23.457	2442.25	541.659	11.5987	90.8052	1390.13	56.7426	603.784	79.6814	8.68885	74.9585	92.358	30.4752	18.8839	11.5912	24.598	23.9937	57	41	30
ASPLENIACEAE	Asplenium pellucidum Lam.	NONKARST	LuzonMainland	LuzonMainland	7624	26	28	201.694	16	201.694	26.5058	27.7338	25.4812	2351.18	546.764	7.43352	97.694	1388.86	38.0159	596.782	49.5209	8.85789	74.2886	90.4556	32.6418	20.7165	11.9253	26.3838	25.9824	56	40	23
ASPLENIACEAE	Asplenium pellucidum Lam.	NONKARST	LuzonMainland	LuzonMainland	12112	25	30	221.178	16	221.178	26.4338	27.7079	25.4057	2385.46	559.784	8	98.0437	1412.88	39.0933	603.302	67.0321	8.82065	73.8206	92.3695	32.6237	20.6731	11.9505	26.3186	25.9171	57	44	22
ASPLENIACEAE	Asplenium pellucidum Lam.	NONKARST	LuzonMainland	LuzonMainland	6823	21	25	1134.66	98	1134.66	21.7882	23.3284	20.0475	2759.67	702.206	8.19695	98.809	1623.07	46.4476	692.616	66.4239	7.98925	65.145	127.402	27.846	15.5823	12.2638	22.1997	20.6799	53	48	23
ASPLENIACEAE	Asplenium pellucidum Lam.	NONKARST	LuzonMainland	LuzonMainland	8550	21	24	1139.06	96	1139.06	21.8488	23.3833	20.1432	2768.53	707.904	8.14887	99.3408	1635.01	45.343	692.867	63.7182	7.9068	65.4739	125.687	27.8274	15.7511	12.0763	22.2352	20.7637	55	49	22
ASPLENIACEAE	Asplenium pellucidum Lam.	NONKARST	LuzonMainland	LuzonMainland	2902	27	33	42.3686	20	42.3686	26.8382	27.7874	25.7417	2594.42	535.895	15.5665	87.8563	1454.4	65.3695	562.175	139.21	8.22243	75.6274	79.961	32.1598	21.2867	10.8731	27.0777	26.1386	60	34	31
ASPLENIACEAE	Asplenium pellucidum Lam.	NONKARST	LuzonMainland	LuzonMainland	4552	23	33	544.803	41	544.803	24.5839	25.9947	23.041	2591.91	418.11	35.8745	65.4755	1202.38	145.818	567.938	263.627	8.02525	65.9088	113.971	30.6432	18.4668	12.1763	24.9473	23.5088	57	44	31
ASPLENIACEAE	Asplenium pellucidum Lam.	NONKARST	LuzonMainland	LuzonMainland	5254	24	30	6.23633	39	6.23633	27.4381	28.4466	26.3669	2207.81	484.604	9.14887	89.9486	1232.05	41.4307	447.335	108.058	7.42938	77.9601	78.3374	32.0747	22.5418	9.53296	27.5055	26.7197	60	40	30
ASPLENIACEAE	Asplenium pellucidum Lam.	NONKARST	LuzonMainland	LuzonMainland	7898	20	33	205.617	26	205.617	26.7305	28.144	25.474	2483.55	463.149	19	79.4522	1291.24	82.1969	538.173	173.229	8.20376	71.5432	103.657	32.6237	21.1566	11.467	26.7353	25.9325	59	39	25
ASPLENIACEAE	Asplenium pellucidum Lam.	NONKARST	LuzonMainland	LuzonMainland	4940	20	28	1101.57	48	1101.57	22.5554	24.0553	20.9418	2831.76	663.359	13.6146	93.9349	1638.1	61.5138	675.224	106.727	7.07037	63.5023	120.057	28.1569	17.021	11.1359	22.8376	21.5172	51	41	26
ASPLENIACEAE	Asplenium pellucidum Lam.	NONKARST	LuzonMainland	LuzonMainland	5363	18	32	892.906	32	892.906	23.2814	24.7384	21.679	2844.01	681.186	12.8511	96.3346	1675.74	57.8221	666.497	104.349	7.27195	63.0546	117.621	29.0537	17.5194	11.5343	23.5757	22.2102	53	41	24
ASPLENIACEAE	Asplenium pellucidum Lam.	NONKARST	LuzonMainland	LuzonMainland	3571	22	27	937.835	41	937.835	23.0683	24.56	21.5081	2821.58	666.129	13.133	95.2744	1649.16	58.2635	667.49	100.529	7.04616	63.6571	117.424	28.672	17.6021	11.0699	23.286	22.0595	53	43	25
ASPLENIACEAE	Asplenium pellucidum Lam.	NONKARST	LuzonMainland	LuzonMainland	5545	27	34	27.1285	20	27.1285	26.7701	28.0552	25.4715	1974.94	288.325	18.6305	65.643	819.414	85.5908	431.594	196.679	8.54647	70.9325	98.9073	32.8292	20.7803	12.0489	26.9073	26.7436	61	35	30
ASPLENIACEAE	Asplenium pellucidum Lam.	NONKARST	LuzonMainland	LuzonMainland	1065	16	30	882.345	55	882.345	23.5769	24.8763	22.3372	2481.83	393.724	39.093	62.2148	1103.51	149.229	535.052	284.801	8.0625	70.8335	98.8451	29.3874	18.0029	11.3845	23.6365	23.8634	52	43	24
ASPLENIACEAE	Asplenium pellucidum Lam.	NONKARST	LuzonMainland	LuzonMainland	1775	18	28	560.858	43	560.858	24.0091	25.4609	22.6214	2466.59	385.862	40.3536	61.0997	1081.7	149.848	525.326	295.614	7.98788	66.9289	109.931	30.067	18.1309	11.9362	24.1237	24.2512	54	42	30
ASPLENIACEAE	Asplenium pellucidum Lam.	NONKARST	LuzonMainland	LuzonMainland	1664	17	30	477.892	51	477.892	24.9212	26.3371	23.2806	2368.63	310.705	55.7737	50.6349	888.796	185.343	449.444	435.08	7.51289	63.7079	119.012	30.7942	19.0013	11.7929	24.6989	24.7275	52	44	27
ASPLENIACEAE	Asplenium pellucidum Lam.	NONKARST	LuzonMainland	LuzonMainland	808	26	28	1443.64	83	1443.64	19.6706	21.2827	17.4756	2820.91	400.217	58.1489	52.7917	1132.12	224.95	615.48	389.193	7.35585	58.689	156.577	25.7491	13.2138	12.5354	20.671	19.1749	50	37	39
ASPLENIACEAE	Asplenium pellucidum Lam.	NONKARST	LuzonMainland	LuzonMainland	775	23	34	1079.34	86	1079.34	21.8214	23.3279	20.0538	2662.07	385.705	52.0159	55.0119	1086.3	198.309	578.985	351.518	7.38529	64.4842	128.188	27.4989	16.0455	11.4534	22.3613	21.7214	53	39	32
ASPLENIACEAE	Asplenium pellucidum Lam.	NONKARST	LuzonMainland	LuzonMainland	1315	30	25	1866.26	102	1866.26	18.6912	20.3337	16.4607	2850.66	417.359	54.1489	55.2539	1181.19	216.452	723.551	349.617	7.3522	59.6086	160.087	24.6687	12.3333	12.3354	19.7462	17.0097	49	38	38
ASPLENIACEAE	Asplenium pellucidum Lam.	NONKARST	LuzonMainland	LuzonMainland	863	19	32	1053.55	50	1053.55	24.2451	25.6514	22.7389	2398.72	331.557	49.3136	54.2332	934.117	173.135	493.681	346.51	7.55983	65.2627	112.195	30.0652	18.4817	11.5835	24.5315	24.2705	52	42	28
ASPLENIACEAE	Asplenium pellucidum Lam.	NONKARST	LuzonMainland	LuzonMainland	1538	19	29	618.812	146	618.812	24.3429	25.7287	22.4234	2982.51	458.351	111.197	48.4412	1278.93	341.795	513.894	795.308	7.61088	61.8263	135.541	30.2503	17.9399	12.3104	23.6473	23.8695	51	40	34
ASPLENIACEAE	Asplenium pellucidum Lam.	NONKARST	LuzonMainland	LuzonMainland	771	21	26	1227.57	57	1227.57	23.0103	24.4769	21.2807	2535.79	353.158	53.819	53.2544	994.177	192.018	527.881	366.313	7.34088	63.5312	124.36	28.7306	17.1756	11.5551	23.5011	22.8926	52	41	29
ASPLENIACEAE	Asplenium pellucidum Lam.	NONKARST	LuzonMainland	LuzonMainland	2378	25	128	12.6472	59	12.6472	27.2055	28.4128	25.6428	2071.89	317.385	57.2525	55.7396	935.898	182.412	452.886	494.539	6.97267	64.2581	112.624	32.4258	21.5748	10.8511	26.6876	26.7139	128	128	128
ASPLENIACEAE	Asplenium pellucidum Lam.	NONKARST	LuzonMainland	LuzonMainland	593	20	32	616.517	71	616.517	25.2045	26.4784	23.3488	3348.82	504.532	146.149	44.5427	1402.38	467.106	725.409	940.069	6.77365	61.0352	130.095	30.4287	19.3303	11.0984	24.6075	24.6327	51	42	27
ASPLENIACEAE	Asplenium pellucidum Lam.	NONKARST	LuzonMainland	LuzonMainland	1679	24	34	1164.36	57	1164.36	23.609	24.9682	21.6291	3192.42	434.072	134.747	38.5345	1233.51	438.896	581.262	846.025	6.89571	60.8564	138.385	28.9562	17.6248	11.3314	22.919	23.1177	49	43	31
ASPLENIACEAE	Asplenium pellucidum Lam.	NONKARST	LuzonMainland	LuzonMainland	1390	39	32	1900.24	127	1900.24	20.1242	21.6636	17.9022	3361.03	433.543	151.306	34.8003	1235.86	476.122	763.179	833.168	6.47288	60.0891	158.323	25.1851	14.4125	10.7726	19.1989	19.5895	53	39	32
ASPLENIACEAE	Asplenium perplexum Salgado	NONKARST	LuzonMainland	LuzonMainland	2218	17	35	856.487	79	856.487	23.3648	24.8036	21.4942	2801.1	370.495	64.0933	49.2353	1071.66	239.224	586.445	444.061	6.89037	61.473	132.253	28.8358	17.6271	11.2088	24.0779	23.017	50	39	27
ASPLENIACEAE	Asplenium persicifolium J.Sm. ex Mett.	NONKARST	LuzonMainland	LuzonMainland	768	22	37	311.873	29	311.873	25.7951	27.7995	23.392	2034.57	309.237	49.511	45.7725	782.479	219.598	452.212	313.093	9.20558	60.2607	174.178	33.1835	17.9071	15.2763	26.1229	24.3214	60	39	30
ASPLENIACEAE	Asplenium persicifolium J.Sm. ex Mett.	NONKARST	LuzonMainland	LuzonMainland	2218	17	35	856.487	79	856.487	23.3648	24.8036	21.4942	2801.1	370.495	64.0933	49.2353	1071.66	239.224	586.445	444.061	6.89037	61.473	132.253	28.8358	17.6271	11.2088	24.0779	23.017	50	39	27
ASPLENIACEAE	Asplenium persicifolium J.Sm. ex Mett.	NONKARST	LuzonMainland	LuzonMainland	2218	17	35	856.487	79	856.487	23.3648	24.8036	21.4942	2801.1	370.495	64.0933	49.2353	1071.66	239.224	586.445	444.061	6.89037	61.473	132.253	28.8358	17.6271	11.2088	24.0779	23.017	50	39	27
ASPLENIACEAE	Asplenium persicifolium J.Sm. ex Mett.	NONKARST	LuzonMainland	LuzonMainland	1734	22	30	280.37	24	280.37	26.1073	27.4905	24.6999	2201.73	297.582	44.7793	54.5745	860.511	149.575	423.553	362.111	7.95698	65.6317	106.318	32.2221	20.0984	12.1237	25.9987	26.1402	57	39	32
ASPLENIACEAE	Asplenium persicifolium J.Sm. ex Mett.	NONKARST	LuzonMainland	LuzonMainland	2104	18	32	425.121	42	425.121	25.1704	26.5734	23.5614	2349.27	311.856	54.5987	50.9863	887.95	181.631	446.343	430.992	7.53333	63.8418	116.919	31.055	19.255	11.8	24.9926	24.9981	55	42	27
ASPLENIACEAE	Asplenium persicifolium J.Sm. ex Mett.	NONKARST	LuzonMainland	LuzonMainland	1664	17	30	477.892	51	477.892	24.9212	26.3371	23.2806	2368.63	310.705	55.7737	50.6349	888.796	185.343	449.444	435.08	7.51289	63.7079	119.012	30.7942	19.0013	11.7929	24.6989	24.7275	52	44	27
ASPLENIACEAE	Asplenium persicifolium J.Sm. ex Mett.	NONKARST	LuzonMainland	LuzonMainland	808	26	28	1443.64	83	1443.64	19.6706	21.2827	17.4756	2820.91	400.217	58.1489	52.7917	1132.12	224.95	615.48	389.193	7.35585	58.689	156.577	25.7491	13.2138	12.5354	20.671	19.1749	50	37	39
ASPLENIACEAE	Asplenium persicifolium J.Sm. ex Mett.	NONKARST	LuzonMainland	LuzonMainland	1315	30	25	1866.26	102	1866.26	18.6912	20.3337	16.4607	2850.66	417.359	54.1489	55.2539	1181.19	216.452	723.551	349.617	7.3522	59.6086	160.087	24.6687	12.3333	12.3354	19.7462	17.0097	49	38	38
ASPLENIACEAE	Asplenium persicifolium J.Sm. ex Mett.	NONKARST	LuzonMainland	LuzonMainland	1597	22	28	595.095	56	595.095	24.0153	25.4503	22.3119	2455.45	312.858	58.495	50.265	902.68	193.92	482.846	423.973	7.32309	63.1407	122.306	29.7739	18.1755	11.5984	24.1598	23.8126	52	42	31
ASPLENIACEAE	Asplenium persicifolium J.Sm. ex Mett.	NONKARST	LuzonMainland	LuzonMainland	3730	23	31	146.903	31	146.903	26.5798	27.7272	25.0886	2137.97	331.11	50	55.2708	929.77	176.968	369.623	450.809	7.46594	67.1637	106.783	31.9418	20.8252	11.1165	25.9623	26.3357	54	37	28
ASPLENIACEAE	Asplenium persicifolium J.Sm. ex Mett.	NONKARST	LuzonMainland	LuzonMainland	2752	29	28	110.3	119	110.3	26.7247	27.8482	25.2363	2938.25	419.628	113.731	43.4627	1173.74	351.029	722.052	720.861	7.31313	68.0707	107.573	31.8449	21.1016	10.7434	26.2772	26.124	55	36	26
ASPLENIACEAE	Asplenium persicifolium J.Sm. ex Mett.	NONKARST	LuzonMainland	LuzonMainland	1833	33	34	46.5326	32	46.5326	26.937	28.0209	25.5445	2827.25	403.896	106.165	43.5759	1117.22	326.55	704.072	670.547	7.58098	69.2861	102.009	32.2	21.2582	10.9418	26.5406	26.3167	59	31	31
ASPLENIACEAE	Asplenium persicifolium J.Sm. ex Mett.	NONKARST	LuzonMainland	LuzonMainland	4653	29	35	85.8195	31	85.8195	26.9608	28.0363	25.5186	3070.17	435.039	126.165	40.3543	1205.9	425.983	648.492	835.424	8.02464	69.1888	103.475	32.5907	20.9923	11.5984	26.4572	26.5312	60	35	30
ASPLENIACEAE	Asplenium phyllitidis D.Don	NONKARST	LuzonMainland	LuzonMainland	729	30	27	1926.5	53	1926.5	15.9887	17.9126	13.3597	2707.74	484.38	34.8487	65.8986	1255.81	146.17	915.774	183.397	8.77276	60.0505	186.899	22.8539	8.24512	14.6088	17.4221	13.9042	52	40	35
ASPLENIACEAE	Asplenium phyllitidis D.Don	NONKARST	LuzonMainland	LuzonMainland	7975	21	32	710.788	29	710.788	23.7645	25.3271	21.852	2320.35	570.733	5	96.9447	1331.43	35.1648	632.829	35.1648	7.7337	63.2973	134.572	29.7	17.4819	12.2181	24.2465	21.852	55	41	25
ASPLENIACEAE	Asplenium phyllitidis D.Don	NONKARST	LuzonMainland	LuzonMainland	3718	21	33	1432.74	43	1432.74	19.8955	21.496	17.6833	2297.95	635.309	7.74752	100.328	1300.32	49.6598	611.259	54.6043	7.26129	61.5155	154.364	25.4518	13.6473	11.8045	20.5299	18.3293	57	37	25
ASPLENIACEAE	Asplenium phyllitidis D.Don	NONKARST	LuzonMainland	LuzonMainland	5584	24	34	1431.67	41	1431.67	19.81	21.3909	17.5809	2298.97	641.835	7	101.635	1310.18	47.5824	613.931	53.1036	7.1694	61.7833	155.391	25.2777	13.6731	11.6045	20.4868	18.2142	56	39	26
ASPLENIACEAE	Asplenium phyllitidis D.Don	NONKARST	LuzonMainland	LuzonMainland	1681	21	30	1831.75	37	1831.75	18.058	19.7111	15.7256	2393.8	600.052	10.4569	93.0939	1295.8	57.8275	628.475	68.883	7.66166	62.7267	166.015	23.8508	11.634	12.2168	18.8299	16.3681	52	39	32
ASPLENIACEAE	Asplenium phyllitidis D.Don	NONKARST	LuzonMainland	LuzonMainland	721	25	29	254.767	46	254.767	25.4652	26.8247	24.2249	2218.31	336.039	32.8614	60.8747	937.399	121.348	461.539	273.313	8.2897	69.1825	100.447	31.5974	19.6139	11.9835	25.4747	25.6936	51	38	30
ASPLENIACEAE	Asplenium phyllitidis D.Don	NONKARST	LuzonMainland	LuzonMainland	1039	20	30	810.965	53	810.965	23.1958	24.5885	21.8654	2554.53	400.771	42.1648	61.3379	1129.53	158.385	552.448	300.595	7.97992	69.4264	105.612	29.0338	17.5362	11.4976	23.3095	23.4315	53	43	29
ASPLENIACEAE	Asplenium phyllitidis D.Don	NONKARST	LuzonMainland	LuzonMainland	2987	23	31	335.498	137	335.498	25.6383	26.8871	24.2155	2162.97	304.566	51.9841	52.2025	853.898	174.551	401.439	393.595	7.29326	65.5661	103.625	31.1835	20.0598	11.1237	25.4923	25.4527	52	46	34
ASPLENIACEAE	Asplenium phyllitidis D.Don	NONKARST	LuzonMainland	LuzonMainland	593	20	32	616.517	71	616.517	25.2045	26.4784	23.3488	3348.82	504.532	146.149	44.5427	1402.38	467.106	725.409	940.069	6.77365	61.0352	130.095	30.4287	19.3303	11.0984	24.6075	24.6327	51	42	27
ASPLENIACEAE	Asplenium phyllitidis D.Don	NONKARST	LuzonMainland	LuzonMainland	953	28	128	0	64	0	26.9905	28.1812	25.3409	3184.54	491.803	147.582	45.8525	1364.08	474.274	657.712	909.675	6.80105	63.7028	118.263	32.029	21.3527	10.6763	26.4714	26.3518	128	128	128
ASPLENIACEAE	Asplenium phyllitidis D.Don	NONKARST	LuzonMainland	LuzonMainland	2362	30	34	6.46195	33	6.46195	27.1785	28.3217	25.7303	3129.58	473.928	140.33	43.3013	1264.38	464.835	542.954	1060.54	7.25002	66.1083	108.373	32.4819	21.5149	10.967	26.1178	28.1115	56	30	33
ASPLENIACEAE	Asplenium phyllitidis D.Don	NONKARST	LuzonMainland	LuzonMainland	1836	28	27	1140.47	135	1140.47	21.9909	23.2616	20.0177	3298.81	436.726	144.782	34.4756	1222.07	503.652	698.636	922.742	6.66938	63.3744	137.722	26.8244	16.3008	10.5237	21.248	21.5469	53	39	30
ASPLENIACEAE	Asplenium scandens J.Sm.	NONKARST	LuzonMainland	LuzonMainland	2212	25	35	93.7159	17	93.7159	27.2373	28.6727	25.8179	1935.18	398.088	7.58239	87.0761	1059.79	48.1648	488.907	53.1648	9.31548	72.4483	109.08	33.6	20.7418	12.8582	27.3249	26.3209	60	29	31
ASPLENIACEAE	Asplenium scandens J.Sm.	NONKARST	LuzonMainland	LuzonMainland	5073	27	33	6.65372	28	6.65372	27.5181	28.8474	26.3695	1987.65	309.599	14.6701	69.8651	875.568	73.0877	440.089	169.324	8.77844	74.4041	97.2108	33.5819	21.7819	11.8	27.4964	26.8589	61	32	32
ASPLENIACEAE	Asplenium scolopendrioides J.Sm.	NONKARST	LuzonMainland	LuzonMainland	1997	27	38	956.986	47	956.986	22.5204	24.06	20.3546	2447.84	332.969	45.0294	53.0118	981.368	192.476	587.99	251.847	8.1249	59.9813	150.679	28.994	15.4475	13.5466	23.4558	20.8715	51	36	30
ASPLENIACEAE	Asplenium scolopendrioides J.Sm.	NONKARST	LuzonMainland	LuzonMainland	1612	20	33	61.2505	201	61.2505	26.5159	27.7018	24.9393	2264.28	355.686	67.6482	55.0662	1021.43	210.362	359.345	570.334	6.68121	63.7279	112.242	31.6105	21.1264	10.4841	25.9711	26.1029	54	37	35
ASPLENIACEAE	Asplenium scolopendrioides J.Sm.	NONKARST	LuzonMainland	LuzonMainland	1836	28	27	1140.47	135	1140.47	21.9909	23.2616	20.0177	3298.81	436.726	144.782	34.4756	1222.07	503.652	698.636	922.742	6.66938	63.3744	137.722	26.8244	16.3008	10.5237	21.248	21.5469	53	39	30
ASPLENIACEAE	Asplenium scolopendrioides J.Sm.	NONKARST	LuzonMainland	LuzonMainland	2865	30	32	56.2165	25	56.2165	27.065	28.2531	25.6123	2974.06	436.194	126.33	41.4414	1176.74	432.66	550.569	966.372	7.61132	68.1594	110.744	32.5088	21.3418	11.167	26.6125	27.3046	57	30	31
Aspleniaceae	Asplenium semivarians Vaine & Reichst.	NONKARST	LuzonMainland	LuzonMainland	284	35	30	2533.67	80	2533.67	12.4581	14.5632	9.68944	2950.05	512.227	40.1439	65.5731	1364.38	166.432	1212	190.509	9.30839	62.0559	201.961	19.5712	4.57122	15	14.196	10.2822	52	36	34
ASPLENIACEAE	Asplenium serricula Fée	NONKARST	LuzonMainland	LuzonMainland	737	25	29	1710.25	61	1710.25	17.566	19.4559	14.9794	3187.39	461.052	78.8349	48.6418	1254.61	289.628	1006.23	368.077	7.9931	57.376	182.159	24.0932	10.1618	13.9314	18.9007	15.6502	51	39	34
ASPLENIACEAE	Asplenium setisectum Blume	NONKARST	LuzonMainland	LuzonMainland	364	31	28	2650.37	80	2650.37	11.7664	14.002	8.93291	3025.97	516.029	46.1909	63.8036	1381.06	182.714	1270.75	213.294	9.2118	61.7556	209.368	18.8434	3.92691	14.9165	13.6371	9.51926	49	38	39
ASPLENIACEAE	Asplenium simile Blume	NONKARST	LuzonMainland	LuzonMainland	1391	30	33	905.556	77	905.556	22.3544	24.0683	19.6838	3315.75	419.11	114.021	37.9741	1175.59	403.428	825.451	707.663	6.50201	55.3261	181.242	27.7232	15.9711	11.7522	23.3519	21.714	50	39	24
ASPLENIACEAE	Asplenium simile Blume	NONKARST	LuzonMainland	LuzonMainland	1855	31	33	1065.19	155	1065.19	21.491	23.2347	18.7584	3408.23	441.851	117.99	38.0307	1216.38	412.979	872.589	697.37	6.38478	55.1475	185.63	26.7629	15.1855	11.5774	22.5192	20.8533	51	36	26
ASPLENIACEAE	Asplenium simile Blume	NONKARST	LuzonMainland	LuzonMainland	2054	25	33	561.797	32	561.797	23.8673	25.6764	21.2193	2981.5	407.887	90.6744	42.4551	1104.96	327.729	590.746	571.097	6.99895	54.7612	179.125	29.8015	17.021	12.7806	24.6672	23.5626	55	41	26
ASPLENIACEAE	Asplenium simile Blume	NONKARST	LuzonMainland	LuzonMainland	502	30	34	1011.55	77	1011.55	21.3436	23.0773	18.6686	3506.2	415.058	125.96	36.3516	1204.37	440.598	852.391	775.053	6.48502	55.488	182.141	26.645	14.9576	11.6874	21.9639	20.6047	51	39	25
ASPLENIACEAE	Asplenium simile Blume	NONKARST	LuzonMainland	LuzonMainland	987	28	28	1766.12	67	1766.12	16.7727	18.7302	14.1407	3420.2	479.552	98.0159	45.1211	1298.06	347.093	1056.73	447.011	8.03834	57.618	186.677	23.3371	9.386	13.9511	18.2208	14.744	49	39	30
ASPLENIACEAE	Asplenium simile Blume	NONKARST	LuzonMainland	LuzonMainland	6823	21	25	1134.66	98	1134.66	21.7882	23.3284	20.0475	2759.67	702.206	8.19695	98.809	1623.07	46.4476	692.616	66.4239	7.98925	65.145	127.402	27.846	15.5823	12.2638	22.1997	20.6799	53	48	23
ASPLENIACEAE	Asplenium simile Blume	NONKARST	LuzonMainland	LuzonMainland	2902	27	33	42.3686	20	42.3686	26.8382	27.7874	25.7417	2594.42	535.895	15.5665	87.8563	1454.4	65.3695	562.175	139.21	8.22243	75.6274	79.961	32.1598	21.2867	10.8731	27.0777	26.1386	60	34	31
ASPLENIACEAE	Asplenium simile Blume	NONKARST	LuzonMainland	LuzonMainland	6118	23	30	29.7766	10	29.7766	27.5509	29.1052	26.1104	2473.56	531.79	11.5665	90.4161	1404.68	52.7154	506.521	124.848	8.12801	67.7574	114.289	33.6495	21.6505	11.9989	27.5833	26.6378	56	38	33
ASPLENIACEAE	Asplenium simile Blume	NONKARST	LuzonMainland	LuzonMainland	5254	24	30	6.23633	39	6.23633	27.4381	28.4466	26.3669	2207.81	484.604	9.14887	89.9486	1232.05	41.4307	447.335	108.058	7.42938	77.9601	78.3374	32.0747	22.5418	9.53296	27.5055	26.7197	60	40	30
ASPLENIACEAE	Asplenium simile Blume	NONKARST	LuzonMainland	LuzonMainland	6668	23	29	9.97906	32	9.97906	27.5889	29.0791	26.2181	2189.24	464.383	10	87.788	1202.13	46.4013	436.548	118.258	8.07341	68.9107	109.186	33.5582	21.8418	11.7165	27.6194	26.6851	54	37	30
ASPLENIACEAE	Asplenium simile Blume	NONKARST	LuzonMainland	LuzonMainland	1065	16	30	882.345	55	882.345	23.5769	24.8763	22.3372	2481.83	393.724	39.093	62.2148	1103.51	149.229	535.052	284.801	8.0625	70.8335	98.8451	29.3874	18.0029	11.3845	23.6365	23.8634	52	43	24
ASPLENIACEAE	Asplenium simile Blume	NONKARST	LuzonMainland	LuzonMainland	1131	25	30	199.107	63	199.107	25.8804	26.99	24.3269	3292.51	478.783	142.452	41.1257	1321.22	472.529	696.379	931.122	6.98833	67.5785	110.181	30.7816	20.4398	10.3418	25.4262	25.3018	53	42	31
ASPLENIACEAE	Asplenium simile Blume	NONKARST	LuzonMainland	LuzonMainland	1639	37	28	1443.02	91	1443.02	21.767	23.2336	19.6373	3279.23	438.298	141.864	37.5004	1249.56	450.009	616.763	836.13	6.77473	59.2041	149.558	27.202	15.7586	11.4434	21.0003	21.2189	50	36	31
ASPLENIACEAE	Asplenium simile Blume	NONKARST	LuzonMainland	LuzonMainland	1679	24	34	1164.36	57	1164.36	23.609	24.9682	21.6291	3192.42	434.072	134.747	38.5345	1233.51	438.896	581.262	846.025	6.89571	60.8564	138.385	28.9562	17.6248	11.3314	22.919	23.1177	49	43	31
ASPLENIACEAE	Asplenium simile Blume	NONKARST	LuzonMainland	LuzonMainland	1836	28	27	1140.47	135	1140.47	21.9909	23.2616	20.0177	3298.81	436.726	144.782	34.4756	1222.07	503.652	698.636	922.742	6.66938	63.3744	137.722	26.8244	16.3008	10.5237	21.248	21.5469	53	39	30
ASPLENIACEAE	Asplenium stantoni Copel.	NONKARST	LuzonMainland	LuzonMainland	364	31	28	2650.37	80	2650.37	11.7664	14.002	8.93291	3025.97	516.029	46.1909	63.8036	1381.06	182.714	1270.75	213.294	9.2118	61.7556	209.368	18.8434	3.92691	14.9165	13.6371	9.51926	49	38	39
ASPLENIACEAE	Asplenium stantoni Copel.	NONKARST	LuzonMainland	LuzonMainland	1810	22	25	1986.37	50	1986.37	17.6671	19.3658	15.2937	2435.84	597.852	11.5021	91.4293	1302.82	61.2377	701.669	72.2769	7.41949	62.3025	170.261	23.2383	11.3282	11.91	18.6117	15.9622	52	42	30
ASPLENIACEAE	Asplenium stantoni Copel.	NONKARST	LuzonMainland	LuzonMainland	4221	20	27	491.504	31	491.504	24.9275	26.2675	23.7359	2351.86	451.259	19.2263	81.5431	1251.98	75.4498	516.097	150.588	7.25212	70.1098	97.7806	30.28	19.9343	10.3457	24.9122	24.2223	57	45	24
ASPLENIACEAE	Asplenium steerei Harr.	NONKARST	LuzonMainland	LuzonMainland	NA	NA	128	567.928	NA	567.928	22.5799	24.634	19.5761	3223.66	414.126	115.12	35.3387	1138.55	437.267	860.277	774.357	4.84434	45.6283	212.725	27.288	16.672	10.6159	23.3385	21.1818	128	128	128
ASPLENIACEAE	Asplenium steerei Harr.	NONKARST	LuzonMainland	LuzonMainland	386	24	29	1802.06	52	1802.06	17.1306	19.0307	14.3966	3467.59	528.051	106.463	47.5375	1367.08	354.64	1076.54	450.715	7.61213	58.0068	191.869	23.1302	10.006	13.1242	18.5924	15.0826	51	38	31
ASPLENIACEAE	Asplenium steerei Harr.	NONKARST	LuzonMainland	LuzonMainland	259	25	32	1432.95	58	1432.95	17.879	19.748	15.244	3261.39	498.672	81.5987	50.3954	1303.3	290.976	1045.09	363.085	7.85076	56.95	183.478	24.285	10.4999	13.7851	19.2356	15.8201	49	39	30
ASPLENIACEAE	Asplenium steerei Harr.	NONKARST	LuzonMainland	LuzonMainland	260	23	32	1771.18	54	1771.18	16.3253	18.2248	13.6734	3323.56	522.395	81.5824	52.4008	1359.3	281.659	1090.11	343.02	7.71763	57.2717	186.52	22.5709	9.09512	13.4757	17.7739	14.2574	50	39	31
ASPLENIACEAE	Asplenium steerei Harr.	NONKARST	LuzonMainland	LuzonMainland	989	21	34	1075.37	31	1075.37	21.4037	22.9613	19.1932	2828.88	517.162	44.0453	67.1369	1318.71	173.7	749.127	182.266	7.70382	64.0439	152.442	27.0006	14.9697	12.0309	22.3209	19.8568	54	36	28
ASPLENIACEAE	Asplenium steerei Harr.	NONKARST	LuzonMainland	LuzonMainland	504	23	29	1650.69	50	1650.69	16.9317	18.8575	14.2681	3084.27	501.665	63.7853	55.5703	1306.45	233.163	1015.89	289.64	8.18348	58.6979	187.669	23.4039	9.46214	13.9418	18.3276	14.8997	51	40	30
ASPLENIACEAE	Asplenium steerei Harr.	NONKARST	LuzonMainland	LuzonMainland	2619	25	34	2057.87	50	2057.87	15.5229	17.3526	12.8698	2949.65	545.175	33.6117	66.3411	1367.59	160.806	1024.61	183.67	9.19016	62.6198	185.911	22.3343	7.65796	14.6763	16.9257	13.5417	55	36	31
ASPLENIACEAE	Asplenium steerei Harr.	NONKARST	LuzonMainland	LuzonMainland	2159	17	32	1637.65	49	1637.65	18.9628	20.6081	16.7167	2320.27	591.919	11.0714	91.7097	1249.15	64.3953	610.818	70.1369	7.59781	63.8471	158.799	24.5682	12.6682	11.9	19.5836	17.4207	52	36	27
ASPLENIACEAE	Asplenium steerei Harr.	NONKARST	LuzonMainland	LuzonMainland	7975	21	32	710.788	29	710.788	23.7645	25.3271	21.852	2320.35	570.733	5	96.9447	1331.43	35.1648	632.829	35.1648	7.7337	63.2973	134.572	29.7	17.4819	12.2181	24.2465	21.852	55	41	25
ASPLENIACEAE	Asplenium steerei Harr.	NONKARST	LuzonMainland	LuzonMainland	3718	21	33	1432.74	43	1432.74	19.8955	21.496	17.6833	2297.95	635.309	7.74752	100.328	1300.32	49.6598	611.259	54.6043	7.26129	61.5155	154.364	25.4518	13.6473	11.8045	20.5299	18.3293	57	37	25
ASPLENIACEAE	Asplenium steerei Harr.	NONKARST	LuzonMainland	LuzonMainland	1810	22	25	1986.37	50	1986.37	17.6671	19.3658	15.2937	2435.84	597.852	11.5021	91.4293	1302.82	61.2377	701.669	72.2769	7.41949	62.3025	170.261	23.2383	11.3282	11.91	18.6117	15.9622	52	42	30
ASPLENIACEAE	Asplenium steerei Harr.	NONKARST	LuzonMainland	LuzonMainland	6823	21	25	1134.66	98	1134.66	21.7882	23.3284	20.0475	2759.67	702.206	8.19695	98.809	1623.07	46.4476	692.616	66.4239	7.98925	65.145	127.402	27.846	15.5823	12.2638	22.1997	20.6799	53	48	23
ASPLENIACEAE	Asplenium steerei Harr.	NONKARST	LuzonMainland	LuzonMainland	8550	21	24	1139.06	96	1139.06	21.8488	23.3833	20.1432	2768.53	707.904	8.14887	99.3408	1635.01	45.343	692.867	63.7182	7.9068	65.4739	125.687	27.8274	15.7511	12.0763	22.2352	20.7637	55	49	22
ASPLENIACEAE	Asplenium steerei Harr.	NONKARST	LuzonMainland	LuzonMainland	1039	20	30	810.965	53	810.965	23.1958	24.5885	21.8654	2554.53	400.771	42.1648	61.3379	1129.53	158.385	552.448	300.595	7.97992	69.4264	105.612	29.0338	17.5362	11.4976	23.3095	23.4315	53	43	29
ASPLENIACEAE	Asplenium steerei Harr.	NONKARST	LuzonMainland	LuzonMainland	775	23	34	1079.34	86	1079.34	21.8214	23.3279	20.0538	2662.07	385.705	52.0159	55.0119	1086.3	198.309	578.985	351.518	7.38529	64.4842	128.188	27.4989	16.0455	11.4534	22.3613	21.7214	53	39	32
ASPLENIACEAE	Asplenium steerei Harr.	NONKARST	LuzonMainland	LuzonMainland	1996	32	22	1844.51	183	1844.51	18.2199	19.8955	15.9467	2879.44	420.179	54.8964	54.971	1191.95	220.967	813.775	353.781	7.28781	59.4374	163.927	24.1515	11.8893	12.2622	19.3311	16.5043	49	39	38
ASPLENIACEAE	Asplenium steerei Harr.	NONKARST	LuzonMainland	LuzonMainland	2784	29	31	39.8316	18	39.8316	27.0096	28.1276	25.9569	1923.05	351.031	11.7475	80.0008	992.794	46.9841	396.022	124.077	7.11356	72.632	84.7849	31.963	22.1686	9.79445	26.9482	26.4972	58	36	27
ASPLENIACEAE	Asplenium tenerum G.Forst.	NONKARST	LuzonMainland	LuzonMainland	NA	NA	128	1.90597	NA	1.90597	26.4943	28.46	23.7099	2340.72	368.33	46	55.4732	971.572	186.495	523.241	460.738	7.21327	53.4635	193.263	32.6923	19.2	13.4923	26.7833	25.6668	128	128	128
ASPLENIACEAE	Asplenium tenerum G.Forst.	NONKARST	LuzonMainland	LuzonMainland	NA	NA	128	1.90597	NA	1.90597	26.4943	28.46	23.7099	2340.72	368.33	46	55.4732	971.572	186.495	523.241	460.738	7.21327	53.4635	193.263	32.6923	19.2	13.4923	26.7833	25.6668	128	128	128
ASPLENIACEAE	Asplenium tenerum G.Forst.	NONKARST	LuzonMainland	LuzonMainland	1799	31	31	850.108	63	850.108	22.0777	23.8019	19.4108	3397.93	405.653	118.896	37.2209	1175.02	419.612	811.97	758.726	6.73911	55.6476	181.033	27.5949	15.4845	12.1104	23.0709	21.4064	48	38	26
ASPLENIACEAE	Asplenium tenerum G.Forst.	NONKARST	LuzonMainland	LuzonMainland	1320	21	32	1607.59	52	1607.59	17.2413	19.1159	14.6193	3286.36	510.119	81.7793	51.2867	1327.88	286.866	1063.52	353.464	7.73757	57.0404	183.615	23.5387	9.97327	13.5654	18.6234	15.1944	48	38	28
ASPLENIACEAE	Asplenium tenerum G.Forst.	NONKARST	LuzonMainland	LuzonMainland	1962	28	38	16.4102	23	16.4102	26.4419	28.2946	23.9573	2516.97	474.708	81.9445	63.9235	1255.5	265.471	507.532	574.229	8.04749	57.0085	179.747	33.0984	18.9819	14.1165	25.5743	25.4419	58	35	28
ASPLENIACEAE	Asplenium tenerum G.Forst.	NONKARST	LuzonMainland	LuzonMainland	729	30	27	1926.5	53	1926.5	15.9887	17.9126	13.3597	2707.74	484.38	34.8487	65.8986	1255.81	146.17	915.774	183.397	8.77276	60.0505	186.899	22.8539	8.24512	14.6088	17.4221	13.9042	52	40	35
ASPLENIACEAE	Asplenium tenerum G.Forst.	NONKARST	LuzonMainland	LuzonMainland	7975	21	32	710.788	29	710.788	23.7645	25.3271	21.852	2320.35	570.733	5	96.9447	1331.43	35.1648	632.829	35.1648	7.7337	63.2973	134.572	29.7	17.4819	12.2181	24.2465	21.852	55	41	25
ASPLENIACEAE	Asplenium tenerum G.Forst.	NONKARST	LuzonMainland	LuzonMainland	2218	17	35	856.487	79	856.487	23.3648	24.8036	21.4942	2801.1	370.495	64.0933	49.2353	1071.66	239.224	586.445	444.061	6.89037	61.473	132.253	28.8358	17.6271	11.2088	24.0779	23.017	50	39	27
ASPLENIACEAE	Asplenium tenerum G.Forst.	NONKARST	LuzonMainland	LuzonMainland	2218	17	35	856.487	79	856.487	23.3648	24.8036	21.4942	2801.1	370.495	64.0933	49.2353	1071.66	239.224	586.445	444.061	6.89037	61.473	132.253	28.8358	17.6271	11.2088	24.0779	23.017	50	39	27
ASPLENIACEAE	Asplenium tenerum G.Forst.	NONKARST	LuzonMainland	LuzonMainland	5254	24	30	6.23633	39	6.23633	27.4381	28.4466	26.3669	2207.81	484.604	9.14887	89.9486	1232.05	41.4307	447.335	108.058	7.42938	77.9601	78.3374	32.0747	22.5418	9.53296	27.5055	26.7197	60	40	30
ASPLENIACEAE	Asplenium tenerum G.Forst.	NONKARST	LuzonMainland	LuzonMainland	5488	19	36	204.421	16	204.421	26.7611	28.1808	25.4929	2453.99	460.202	17.9837	79.9031	1279.98	79.5336	529.591	168.682	8.19252	71.379	103.88	32.6386	21.1599	11.4787	26.7646	25.9563	60	39	27
ASPLENIACEAE	Asplenium tenerum G.Forst.	NONKARST	LuzonMainland	LuzonMainland	5363	18	32	892.906	32	892.906	23.2814	24.7384	21.679	2844.01	681.186	12.8511	96.3346	1675.74	57.8221	666.497	104.349	7.27195	63.0546	117.621	29.0537	17.5194	11.5343	23.5757	22.2102	53	41	24
ASPLENIACEAE	Asplenium tenerum G.Forst.	NONKARST	LuzonMainland	LuzonMainland	3571	22	27	937.835	41	937.835	23.0683	24.56	21.5081	2821.58	666.129	13.133	95.2744	1649.16	58.2635	667.49	100.529	7.04616	63.6571	117.424	28.672	17.6021	11.0699	23.286	22.0595	53	43	25
ASPLENIACEAE	Asplenium tenerum G.Forst.	NONKARST	LuzonMainland	LuzonMainland	2043	24	36	380.3	41	380.3	25.4296	26.7952	23.7885	2407.57	306.338	50.3299	53.0728	901.808	173.463	462.574	396.353	7.32902	63.5005	117.547	31.1434	19.6016	11.5418	25.9313	25.2136	51	39	27
ASPLENIACEAE	Asplenium tenerum G.Forst.	NONKARST	LuzonMainland	LuzonMainland	5545	27	34	27.1285	20	27.1285	26.7701	28.0552	25.4715	1974.94	288.325	18.6305	65.643	819.414	85.5908	431.594	196.679	8.54647	70.9325	98.9073	32.8292	20.7803	12.0489	26.9073	26.7436	61	35	30
ASPLENIACEAE	Asplenium tenerum G.Forst.	NONKARST	LuzonMainland	LuzonMainland	721	25	29	254.767	46	254.767	25.4652	26.8247	24.2249	2218.31	336.039	32.8614	60.8747	937.399	121.348	461.539	273.313	8.2897	69.1825	100.447	31.5974	19.6139	11.9835	25.4747	25.6936	51	38	30
ASPLENIACEAE	Asplenium tenerum G.Forst.	NONKARST	LuzonMainland	LuzonMainland	1065	16	30	882.345	55	882.345	23.5769	24.8763	22.3372	2481.83	393.724	39.093	62.2148	1103.51	149.229	535.052	284.801	8.0625	70.8335	98.8451	29.3874	18.0029	11.3845	23.6365	23.8634	52	43	24
ASPLENIACEAE	Asplenium tenerum G.Forst.	NONKARST	LuzonMainland	LuzonMainland	1775	18	28	560.858	43	560.858	24.0091	25.4609	22.6214	2466.59	385.862	40.3536	61.0997	1081.7	149.848	525.326	295.614	7.98788	66.9289	109.931	30.067	18.1309	11.9362	24.1237	24.2512	54	42	30
ASPLENIACEAE	Asplenium tenerum G.Forst.	NONKARST	LuzonMainland	LuzonMainland	2104	18	32	425.121	42	425.121	25.1704	26.5734	23.5614	2349.27	311.856	54.5987	50.9863	887.95	181.631	446.343	430.992	7.53333	63.8418	116.919	31.055	19.255	11.8	24.9926	24.9981	55	42	27
ASPLENIACEAE	Asplenium tenerum G.Forst.	NONKARST	LuzonMainland	LuzonMainland	1664	17	30	477.892	51	477.892	24.9212	26.3371	23.2806	2368.63	310.705	55.7737	50.6349	888.796	185.343	449.444	435.08	7.51289	63.7079	119.012	30.7942	19.0013	11.7929	24.6989	24.7275	52	44	27
ASPLENIACEAE	Asplenium tenerum G.Forst.	NONKARST	LuzonMainland	LuzonMainland	1315	30	25	1866.26	102	1866.26	18.6912	20.3337	16.4607	2850.66	417.359	54.1489	55.2539	1181.19	216.452	723.551	349.617	7.3522	59.6086	160.087	24.6687	12.3333	12.3354	19.7462	17.0097	49	38	38
ASPLENIACEAE	Asplenium tenerum G.Forst.	NONKARST	LuzonMainland	LuzonMainland	1397	26	29	1225.03	83	1225.03	20.1496	21.7358	18.0809	2782.66	397.058	57.1489	53.243	1121.08	220.024	605.33	378.623	7.25443	61.0525	147.93	25.9438	14.0589	11.8848	21.0107	19.3074	51	36	36
ASPLENIACEAE	Asplenium tenerum G.Forst.	NONKARST	LuzonMainland	LuzonMainland	1597	22	28	595.095	56	595.095	24.0153	25.4503	22.3119	2455.45	312.858	58.495	50.265	902.68	193.92	482.846	423.973	7.32309	63.1407	122.306	29.7739	18.1755	11.5984	24.1598	23.8126	52	42	31
ASPLENIACEAE	Asplenium tenerum G.Forst.	NONKARST	LuzonMainland	LuzonMainland	1001	31	24	1592.58	76	1592.58	20.7236	22.2833	18.7597	2718.65	394.161	53.4335	54.8241	1112.5	206.903	593.984	350.442	7.34286	62.257	140.752	26.4979	14.7027	11.7952	21.4692	19.777	54	41	35
ASPLENIACEAE	Asplenium tenerum G.Forst.	NONKARST	LuzonMainland	LuzonMainland	1538	19	29	618.812	146	618.812	24.3429	25.7287	22.4234	2982.51	458.351	111.197	48.4412	1278.93	341.795	513.894	795.308	7.61088	61.8263	135.541	30.2503	17.9399	12.3104	23.6473	23.8695	51	40	34
ASPLENIACEAE	Asplenium tenerum G.Forst.	NONKARST	LuzonMainland	LuzonMainland	771	21	26	1227.57	57	1227.57	23.0103	24.4769	21.2807	2535.79	353.158	53.819	53.2544	994.177	192.018	527.881	366.313	7.34088	63.5312	124.36	28.7306	17.1756	11.5551	23.5011	22.8926	52	41	29
ASPLENIACEAE	Asplenium tenerum G.Forst.	NONKARST	LuzonMainland	LuzonMainland	1959	22	29	715.85	59	715.85	23.7664	25.1802	22.1842	2438.38	323.257	55.4013	51.5468	918.571	190.675	490.706	381.79	7.19455	64.3727	115.547	29.3583	18.182	11.1763	24.0356	23.7209	52	40	33
ASPLENIACEAE	Asplenium tenerum G.Forst.	NONKARST	LuzonMainland	LuzonMainland	NA	NA	128	34.9995	NA	34.9995	NA	NA	NA	NA	NA	NA	NA	NA	NA	NA	NA	NA	NA	NA	NA	NA	NA	NA	NA	128	128	128
ASPLENIACEAE	Asplenium tenerum G.Forst.	NONKARST	LuzonMainland	LuzonMainland	2784	29	31	39.8316	18	39.8316	27.0096	28.1276	25.9569	1923.05	351.031	11.7475	80.0008	992.794	46.9841	396.022	124.077	7.11356	72.632	84.7849	31.963	22.1686	9.79445	26.9482	26.4972	58	36	27
ASPLENIACEAE	Asplenium tenerum G.Forst.	NONKARST	LuzonMainland	LuzonMainland	593	20	32	616.517	71	616.517	25.2045	26.4784	23.3488	3348.82	504.532	146.149	44.5427	1402.38	467.106	725.409	940.069	6.77365	61.0352	130.095	30.4287	19.3303	11.0984	24.6075	24.6327	51	42	27
ASPLENIACEAE	Asplenium tenerum G.Forst.	NONKARST	LuzonMainland	LuzonMainland	2752	29	28	110.3	119	110.3	26.7247	27.8482	25.2363	2938.25	419.628	113.731	43.4627	1173.74	351.029	722.052	720.861	7.31313	68.0707	107.573	31.8449	21.1016	10.7434	26.2772	26.124	55	36	26
ASPLENIACEAE	Asplenium tenerum G.Forst.	NONKARST	LuzonMainland	LuzonMainland	1679	24	34	1164.36	57	1164.36	23.609	24.9682	21.6291	3192.42	434.072	134.747	38.5345	1233.51	438.896	581.262	846.025	6.89571	60.8564	138.385	28.9562	17.6248	11.3314	22.919	23.1177	49	43	31
ASPLENIACEAE	Asplenium tenerum G.Forst.	NONKARST	LuzonMainland	LuzonMainland	4653	29	35	85.8195	31	85.8195	26.9608	28.0363	25.5186	3070.17	435.039	126.165	40.3543	1205.9	425.983	648.492	835.424	8.02464	69.1888	103.475	32.5907	20.9923	11.5984	26.4572	26.5312	60	35	30
ASPLENIACEAE	Asplenium tenerum G.Forst.	NONKARST	LuzonMainland	LuzonMainland	2008	28	36	1.4173	37	1.4173	27.0406	28.2333	25.3319	3335.32	505.33	156	43.7332	1359.66	505.165	596.702	1143.66	6.91181	63.1702	121.867	32.2	21.2582	10.9418	25.7652	28.0542	55	26	32
ASPLENIACEAE	Asplenium tenerum G.Forst.	NONKARST	LuzonMainland	LuzonMainland	2362	30	34	6.46195	33	6.46195	27.1785	28.3217	25.7303	3129.58	473.928	140.33	43.3013	1264.38	464.835	542.954	1060.54	7.25002	66.1083	108.373	32.4819	21.5149	10.967	26.1178	28.1115	56	30	33
ASPLENIACEAE	Asplenium tenerum G.Forst.	NONKARST	LuzonMainland	LuzonMainland	1836	28	27	1140.47	135	1140.47	21.9909	23.2616	20.0177	3298.81	436.726	144.782	34.4756	1222.07	503.652	698.636	922.742	6.66938	63.3744	137.722	26.8244	16.3008	10.5237	21.248	21.5469	53	39	30
ASPLENIACEAE	Asplenium tenerum G.Forst.	NONKARST	LuzonMainland	LuzonMainland	2865	30	32	56.2165	25	56.2165	27.065	28.2531	25.6123	2974.06	436.194	126.33	41.4414	1176.74	432.66	550.569	966.372	7.61132	68.1594	110.744	32.5088	21.3418	11.167	26.6125	27.3046	57	30	31
Aspleniaceae	Asplenium tenuicaule Havata	NONKARST	LuzonMainland	LuzonMainland	737	25	29	1710.25	61	1710.25	17.566	19.4559	14.9794	3187.39	461.052	78.8349	48.6418	1254.61	289.628	1006.23	368.077	7.9931	57.376	182.159	24.0932	10.1618	13.9314	18.9007	15.6502	51	39	34
ASPLENIACEAE	Asplenium tenuifolium D.Don	NONKARST	LuzonMainland	LuzonMainland	260	23	32	1771.18	54	1771.18	16.3253	18.2248	13.6734	3323.56	522.395	81.5824	52.4008	1359.3	281.659	1090.11	343.02	7.71763	57.2717	186.52	22.5709	9.09512	13.4757	17.7739	14.2574	50	39	31
ASPLENIACEAE	Asplenium tenuifolium D.Don	NONKARST	LuzonMainland	LuzonMainland	162	24	28	2282.29	64	2282.29	15.2219	17.241	12.5297	3220.11	485.324	73.5824	52.4984	1326.45	263.819	1057.43	331.715	8.30733	58.9797	193.16	21.8518	7.76669	14.0851	16.7755	13.1424	50	41	35
ASPLENIACEAE	Asplenium tenuifolium D.Don	NONKARST	LuzonMainland	LuzonMainland	364	31	28	2650.37	80	2650.37	11.7664	14.002	8.93291	3025.97	516.029	46.1909	63.8036	1381.06	182.714	1270.75	213.294	9.2118	61.7556	209.368	18.8434	3.92691	14.9165	13.6371	9.51926	49	38	39
ASPLENIACEAE	Asplenium tenuifolium D.Don	NONKARST	LuzonMainland	LuzonMainland	2046	23	36	1442.23	40	1442.23	19.8895	21.4835	17.6622	2279.98	631.907	7	100.55	1291.85	48.3299	604.196	52.2659	7.14831	61.9738	155.168	25.3332	13.7987	11.5346	20.5535	18.3022	53	38	25
ASPLENIACEAE	Asplenium tenuifolium D.Don	NONKARST	LuzonMainland	LuzonMainland	580	32	24	1716.35	106	1716.35	18.3	19.9709	16.0301	2883.07	418.603	55.9678	54.3925	1186.64	226.264	721.722	363.139	7.27357	59.7219	163.397	24.1963	12.0154	12.1809	19.3986	16.5925	49	40	39
ASPLENIACEAE	Asplenium truncatilobum (C.Presl) Fée	NONKARST	LuzonMainland	LuzonMainland	1759	22	30	66.3843	17	66.3843	26.6936	28.4815	24.6345	2223.76	463.537	16.5824	86.6464	1202.34	58.5661	545.827	87.5499	8.2499	61.5349	149.916	33.2221	19.8149	13.4071	27.1665	25.3791	64	35	30
ASPLENIACEAE	Asplenium truncatilobum (C.Presl) Fée	NONKARST	LuzonMainland	LuzonMainland	670	19	33	1073.76	25	1073.76	21.1098	22.8869	18.6775	3061.66	477.547	70.3511	53.9809	1281.28	263.076	764.304	303.043	8.80108	61.6153	170.643	27.7872	13.5031	14.2841	22.1099	19.5287	51	40	30
ASPLENIACEAE	Asplenium truncatilobum (C.Presl) Fée	NONKARST	LuzonMainland	LuzonMainland	729	30	27	1926.5	53	1926.5	15.9887	17.9126	13.3597	2707.74	484.38	34.8487	65.8986	1255.81	146.17	915.774	183.397	8.77276	60.0505	186.899	22.8539	8.24512	14.6088	17.4221	13.9042	52	40	35
ASPLENIACEAE	Asplenium truncatilobum (C.Presl) Fée	NONKARST	LuzonMainland	LuzonMainland	2159	17	32	1637.65	49	1637.65	18.9628	20.6081	16.7167	2320.27	591.919	11.0714	91.7097	1249.15	64.3953	610.818	70.1369	7.59781	63.8471	158.799	24.5682	12.6682	11.9	19.5836	17.4207	52	36	27
ASPLENIACEAE	Asplenium truncatilobum (C.Presl) Fée	NONKARST	LuzonMainland	LuzonMainland	7975	21	32	710.788	29	710.788	23.7645	25.3271	21.852	2320.35	570.733	5	96.9447	1331.43	35.1648	632.829	35.1648	7.7337	63.2973	134.572	29.7	17.4819	12.2181	24.2465	21.852	55	41	25
ASPLENIACEAE	Asplenium truncatilobum (C.Presl) Fée	NONKARST	LuzonMainland	LuzonMainland	6173	21	32	1200.51	51	1200.51	21.2137	22.7708	19.1189	2313.56	645.513	6.81896	100.94	1298.13	44.4569	617.348	44.7094	7.4292	63.2638	145.528	26.8158	15.0725	11.7434	21.8109	19.4205	52	41	25
ASPLENIACEAE	Asplenium truncatilobum (C.Presl) Fée	NONKARST	LuzonMainland	LuzonMainland	3718	21	33	1432.74	43	1432.74	19.8955	21.496	17.6833	2297.95	635.309	7.74752	100.328	1300.32	49.6598	611.259	54.6043	7.26129	61.5155	154.364	25.4518	13.6473	11.8045	20.5299	18.3293	57	37	25
ASPLENIACEAE	Asplenium truncatilobum (C.Presl) Fée	NONKARST	LuzonMainland	LuzonMainland	4326	21	23	1183.14	29	1183.14	21.5268	23.113	19.5018	2323.12	643.712	6.43352	101.194	1313.87	42.7238	622.864	44.0636	7.2498	63.2704	142.417	27.0761	15.6178	11.4583	22.0773	19.9654	53	41	28
ASPLENIACEAE	Asplenium truncatilobum (C.Presl) Fée	NONKARST	LuzonMainland	LuzonMainland	1047	18	36	1082.92	19	1082.92	22.2443	23.9099	20.1514	2177.88	375.477	25.6117	62.6778	969.394	128.638	521.564	163.665	8.44482	63.8006	149.539	28.5835	15.3462	13.2372	22.9903	20.8566	54	32	32
ASPLENIACEAE	Asplenium truncatilobum (C.Presl) Fée	NONKARST	LuzonMainland	LuzonMainland	1591	22	32	598.125	31	598.125	24.581	25.7753	23.457	2442.25	541.659	11.5987	90.8052	1390.13	56.7426	603.784	79.6814	8.68885	74.9585	92.358	30.4752	18.8839	11.5912	24.598	23.9937	57	41	30
ASPLENIACEAE	Asplenium truncatilobum (C.Presl) Fée	NONKARST	LuzonMainland	LuzonMainland	6823	21	25	1134.66	98	1134.66	21.7882	23.3284	20.0475	2759.67	702.206	8.19695	98.809	1623.07	46.4476	692.616	66.4239	7.98925	65.145	127.402	27.846	15.5823	12.2638	22.1997	20.6799	53	48	23
ASPLENIACEAE	Asplenium truncatilobum (C.Presl) Fée	NONKARST	LuzonMainland	LuzonMainland	8550	21	24	1139.06	96	1139.06	21.8488	23.3833	20.1432	2768.53	707.904	8.14887	99.3408	1635.01	45.343	692.867	63.7182	7.9068	65.4739	125.687	27.8274	15.7511	12.0763	22.2352	20.7637	55	49	22
ASPLENIACEAE	Asplenium truncatilobum (C.Presl) Fée	NONKARST	LuzonMainland	LuzonMainland	4256	25	34	40.2616	17	40.2616	27.2417	28.5094	26.0385	2718.63	574.097	16	90.7299	1554.15	66.3299	633.384	136.676	8.27644	74.5625	95.685	32.8	21.7	11.1	27.3537	26.4997	62	33	32
ASPLENIACEAE	Asplenium truncatilobum (C.Presl) Fée	NONKARST	LuzonMainland	LuzonMainland	2902	27	33	42.3686	20	42.3686	26.8382	27.7874	25.7417	2594.42	535.895	15.5665	87.8563	1454.4	65.3695	562.175	139.21	8.22243	75.6274	79.961	32.1598	21.2867	10.8731	27.0777	26.1386	60	34	31
ASPLENIACEAE	Asplenium truncatilobum (C.Presl) Fée	NONKARST	LuzonMainland	LuzonMainland	2714	24	35	219.07	26	219.07	26.0563	27.1557	24.8881	2512.8	457.636	22.2818	76.7011	1284.89	95.5291	545.799	193.157	8.23967	74.0632	88.9547	31.5689	20.4436	11.1252	26.2684	25.359	56	37	26
ASPLENIACEAE	Asplenium truncatilobum (C.Presl) Fée	NONKARST	LuzonMainland	LuzonMainland	1597	22	28	595.095	56	595.095	24.0153	25.4503	22.3119	2455.45	312.858	58.495	50.265	902.68	193.92	482.846	423.973	7.32309	63.1407	122.306	29.7739	18.1755	11.5984	24.1598	23.8126	52	42	31
ASPLENIACEAE	Asplenium truncatilobum (C.Presl) Fée	NONKARST	LuzonMainland	LuzonMainland	1959	22	29	715.85	59	715.85	23.7664	25.1802	22.1842	2438.38	323.257	55.4013	51.5468	918.571	190.675	490.706	381.79	7.19455	64.3727	115.547	29.3583	18.182	11.1763	24.0356	23.7209	52	40	33
ASPLENIACEAE	Asplenium truncatilobum (C.Presl) Fée	NONKARST	LuzonMainland	LuzonMainland	2378	25	128	12.6472	59	12.6472	27.2055	28.4128	25.6428	2071.89	317.385	57.2525	55.7396	935.898	182.412	452.886	494.539	6.97267	64.2581	112.624	32.4258	21.5748	10.8511	26.6876	26.7139	128	128	128
ASPLENIACEAE	Asplenium truncatilobum (C.Presl) Fée	NONKARST	LuzonMainland	LuzonMainland	6563	30	37	201.547	30	201.547	26.2049	27.3196	24.7306	2063.09	309.151	47.819	54.361	852.704	165.149	380.308	380.723	7.40435	70.5307	103.585	31.1867	20.6883	10.4984	25.6346	26.0227	56	36	30
ASPLENIACEAE	Asplenium truncatilobum (C.Presl) Fée	NONKARST	LuzonMainland	LuzonMainland	1453	22	30	580.313	42	580.313	25.6558	26.9336	24.3701	2171.63	288.799	46.7634	52.8469	822.843	162.559	435.493	344.725	6.75726	64.8372	97.9246	30.9899	20.5678	10.4221	25.6495	25.6935	53	40	29
ASPLENIACEAE	Asplenium truncatilobum (C.Presl) Fée	NONKARST	LuzonMainland	LuzonMainland	2362	30	34	6.46195	33	6.46195	27.1785	28.3217	25.7303	3129.58	473.928	140.33	43.3013	1264.38	464.835	542.954	1060.54	7.25002	66.1083	108.373	32.4819	21.5149	10.967	26.1178	28.1115	56	30	33
ASPLENIACEAE	Asplenium vittaeforme Cav.	NONKARST	LuzonMainland	LuzonMainland	1962	28	38	16.4102	23	16.4102	26.4419	28.2946	23.9573	2516.97	474.708	81.9445	63.9235	1255.5	265.471	507.532	574.229	8.04749	57.0085	179.747	33.0984	18.9819	14.1165	25.5743	25.4419	58	35	28
ASPLENIACEAE	Asplenium vittaeforme Cav.	NONKARST	LuzonMainland	LuzonMainland	2619	25	34	2057.87	50	2057.87	15.5229	17.3526	12.8698	2949.65	545.175	33.6117	66.3411	1367.59	160.806	1024.61	183.67	9.19016	62.6198	185.911	22.3343	7.65796	14.6763	16.9257	13.5417	55	36	31
ASPLENIACEAE	Asplenium vittaeforme Cav.	NONKARST	LuzonMainland	LuzonMainland	2902	27	33	42.3686	20	42.3686	26.8382	27.7874	25.7417	2594.42	535.895	15.5665	87.8563	1454.4	65.3695	562.175	139.21	8.22243	75.6274	79.961	32.1598	21.2867	10.8731	27.0777	26.1386	60	34	31
ASPLENIACEAE	Asplenium vittaeforme Cav.	NONKARST	LuzonMainland	LuzonMainland	NA	NA	128	12.1457	NA	12.1457	27.187	28.4452	25.5599	2191.13	317.763	56.3299	54.5024	940.495	176.66	508.33	482.314	6.91003	63.9818	117.328	32.367	21.567	10.8	26.5823	26.698	128	128	128
ASPLENIACEAE	Asplenium vittaeforme Cav.	NONKARST	LuzonMainland	LuzonMainland	5545	27	34	27.1285	20	27.1285	26.7701	28.0552	25.4715	1974.94	288.325	18.6305	65.643	819.414	85.5908	431.594	196.679	8.54647	70.9325	98.9073	32.8292	20.7803	12.0489	26.9073	26.7436	61	35	30
ASPLENIACEAE	Asplenium vittaeforme Cav.	NONKARST	LuzonMainland	LuzonMainland	721	25	29	254.767	46	254.767	25.4652	26.8247	24.2249	2218.31	336.039	32.8614	60.8747	937.399	121.348	461.539	273.313	8.2897	69.1825	100.447	31.5974	19.6139	11.9835	25.4747	25.6936	51	38	30
ASPLENIACEAE	Asplenium vittaeforme Cav.	NONKARST	LuzonMainland	LuzonMainland	1065	16	30	882.345	55	882.345	23.5769	24.8763	22.3372	2481.83	393.724	39.093	62.2148	1103.51	149.229	535.052	284.801	8.0625	70.8335	98.8451	29.3874	18.0029	11.3845	23.6365	23.8634	52	43	24
ASPLENIACEAE	Asplenium vittaeforme Cav.	NONKARST	LuzonMainland	LuzonMainland	2104	18	32	425.121	42	425.121	25.1704	26.5734	23.5614	2349.27	311.856	54.5987	50.9863	887.95	181.631	446.343	430.992	7.53333	63.8418	116.919	31.055	19.255	11.8	24.9926	24.9981	55	42	27
ASPLENIACEAE	Asplenium vittaeforme Cav.	NONKARST	LuzonMainland	LuzonMainland	1664	17	30	477.892	51	477.892	24.9212	26.3371	23.2806	2368.63	310.705	55.7737	50.6349	888.796	185.343	449.444	435.08	7.51289	63.7079	119.012	30.7942	19.0013	11.7929	24.6989	24.7275	52	44	27
ASPLENIACEAE	Asplenium vittaeforme Cav.	NONKARST	LuzonMainland	LuzonMainland	1315	30	25	1866.26	102	1866.26	18.6912	20.3337	16.4607	2850.66	417.359	54.1489	55.2539	1181.19	216.452	723.551	349.617	7.3522	59.6086	160.087	24.6687	12.3333	12.3354	19.7462	17.0097	49	38	38
ASPLENIACEAE	Asplenium vittaeforme Cav.	NONKARST	LuzonMainland	LuzonMainland	2987	23	31	335.498	137	335.498	25.6383	26.8871	24.2155	2162.97	304.566	51.9841	52.2025	853.898	174.551	401.439	393.595	7.29326	65.5661	103.625	31.1835	20.0598	11.1237	25.4923	25.4527	52	46	34
ASPLENIACEAE	Asplenium vittaeforme Cav.	NONKARST	LuzonMainland	LuzonMainland	2286	29	28	48.7129	44	48.7129	26.8613	27.9665	25.393	2970.01	433.731	121.401	43.7298	1211.41	375.967	699.638	758.842	7.39919	68.0403	106.599	32.033	21.1582	10.8748	26.4222	26.2679	56	35	30
ASPLENIACEAE	Asplenium vittaeforme Cav.	NONKARST	LuzonMainland	LuzonMainland	4057	27	36	38.6065	22	38.6065	27.0498	28.1746	25.5905	2723.19	388.518	93.819	44.8975	1074.41	292.803	643.849	637.991	7.95971	69.3249	106.863	32.6237	21.1418	11.4819	26.5711	26.4495	59	34	28
ASPLENIACEAE	Asplenium vittaeforme Cav.	NONKARST	LuzonMainland	LuzonMainland	2008	28	36	1.4173	37	1.4173	27.0406	28.2333	25.3319	3335.32	505.33	156	43.7332	1359.66	505.165	596.702	1143.66	6.91181	63.1702	121.867	32.2	21.2582	10.9418	25.7652	28.0542	55	26	32
ASPLENIACEAE	Asplenium vittaeforme Cav.	NONKARST	LuzonMainland	LuzonMainland	1836	28	27	1140.47	135	1140.47	21.9909	23.2616	20.0177	3298.81	436.726	144.782	34.4756	1222.07	503.652	698.636	922.742	6.66938	63.3744	137.722	26.8244	16.3008	10.5237	21.248	21.5469	53	39	30
ASPLENIACEAE	Asplenium vittaeforme Cav.	NONKARST	LuzonMainland	LuzonMainland	2865	30	32	56.2165	25	56.2165	27.065	28.2531	25.6123	2974.06	436.194	126.33	41.4414	1176.74	432.66	550.569	966.372	7.61132	68.1594	110.744	32.5088	21.3418	11.167	26.6125	27.3046	57	30	31
ASPLENIACEAE	Asplenium vulcanicum Blume	NONKARST	LuzonMainland	LuzonMainland	NA	NA	128	567.928	NA	567.928	22.5799	24.634	19.5761	3223.66	414.126	115.12	35.3387	1138.55	437.267	860.277	774.357	4.84434	45.6283	212.725	27.288	16.672	10.6159	23.3385	21.1818	128	128	128
ASPLENIACEAE	Asplenium vulcanicum Blume	NONKARST	LuzonMainland	LuzonMainland	502	30	34	1011.55	77	1011.55	21.3436	23.0773	18.6686	3506.2	415.058	125.96	36.3516	1204.37	440.598	852.391	775.053	6.48502	55.488	182.141	26.645	14.9576	11.6874	21.9639	20.6047	51	39	25
ASPLENIACEAE	Asplenium vulcanicum Blume	NONKARST	LuzonMainland	LuzonMainland	386	24	29	1802.06	52	1802.06	17.1306	19.0307	14.3966	3467.59	528.051	106.463	47.5375	1367.08	354.64	1076.54	450.715	7.61213	58.0068	191.869	23.1302	10.006	13.1242	18.5924	15.0826	51	38	31
ASPLENIACEAE	Asplenium vulcanicum Blume	NONKARST	LuzonMainland	LuzonMainland	260	23	32	1771.18	54	1771.18	16.3253	18.2248	13.6734	3323.56	522.395	81.5824	52.4008	1359.3	281.659	1090.11	343.02	7.71763	57.2717	186.52	22.5709	9.09512	13.4757	17.7739	14.2574	50	39	31
ASPLENIACEAE	Asplenium vulcanicum Blume	NONKARST	LuzonMainland	LuzonMainland	1515	21	36	1648.46	50	1648.46	17.5446	19.4509	14.913	3092.71	477.684	70.1489	51.8817	1261.7	259.835	988.525	321.967	8.49324	58.9683	185.262	24.2843	9.88108	14.4032	18.9113	15.5336	53	42	29
ASPLENIACEAE	Asplenium vulcanicum Blume	NONKARST	LuzonMainland	LuzonMainland	162	24	28	2282.29	64	2282.29	15.2219	17.241	12.5297	3220.11	485.324	73.5824	52.4984	1326.45	263.819	1057.43	331.715	8.30733	58.9797	193.16	21.8518	7.76669	14.0851	16.7755	13.1424	50	41	35
ASPLENIACEAE	Asplenium vulcanicum Blume	NONKARST	LuzonMainland	LuzonMainland	2695	25	29	2135.61	47	2135.61	14.9862	16.843	12.3001	2982.64	541.424	37.797	65.2293	1372.49	169.578	1033.65	196.216	9.15976	62.5148	188.848	21.7735	7.12086	14.6527	16.4439	12.9683	53	36	33
ASPLENIACEAE	Asplenium vulcanicum Blume	NONKARST	LuzonMainland	LuzonMainland	729	30	27	1926.5	53	1926.5	15.9887	17.9126	13.3597	2707.74	484.38	34.8487	65.8986	1255.81	146.17	915.774	183.397	8.77276	60.0505	186.899	22.8539	8.24512	14.6088	17.4221	13.9042	52	40	35
ASPLENIACEAE	Asplenium vulcanicum Blume	NONKARST	LuzonMainland	LuzonMainland	16096	22	29	1460.31	39	1460.31	19.6626	21.2504	17.4147	2296.28	644.434	7	102.485	1316.89	47	613.768	53.2525	7.18251	62.0618	156.811	25.1062	13.533	11.5732	20.3553	18.0411	55	38	26
ASPLENIACEAE	Asplenium vulcanicum Blume	NONKARST	LuzonMainland	LuzonMainland	3718	21	33	1432.74	43	1432.74	19.8955	21.496	17.6833	2297.95	635.309	7.74752	100.328	1300.32	49.6598	611.259	54.6043	7.26129	61.5155	154.364	25.4518	13.6473	11.8045	20.5299	18.3293	57	37	25
ASPLENIACEAE	Asplenium vulcanicum Blume	NONKARST	LuzonMainland	LuzonMainland	1810	22	25	1986.37	50	1986.37	17.6671	19.3658	15.2937	2435.84	597.852	11.5021	91.4293	1302.82	61.2377	701.669	72.2769	7.41949	62.3025	170.261	23.2383	11.3282	11.91	18.6117	15.9622	52	42	30
ASPLENIACEAE	Asplenium vulcanicum Blume	NONKARST	LuzonMainland	LuzonMainland	8550	21	24	1139.06	96	1139.06	21.8488	23.3833	20.1432	2768.53	707.904	8.14887	99.3408	1635.01	45.343	692.867	63.7182	7.9068	65.4739	125.687	27.8274	15.7511	12.0763	22.2352	20.7637	55	49	22
ASPLENIACEAE	Asplenium vulcanicum Blume	NONKARST	LuzonMainland	LuzonMainland	4026	23	24	550.846	27	550.846	24.6909	26.2091	23.2616	2976.63	806.066	6.58239	108.467	1888.55	30.4724	690.537	54.0707	6.9587	64.7262	113.386	30.1874	19.4363	10.7511	24.7016	23.8188	55	47	23
ASPLENIACEAE	Asplenium vulcanicum Blume	NONKARST	LuzonMainland	LuzonMainland	7898	20	33	205.617	26	205.617	26.7305	28.144	25.474	2483.55	463.149	19	79.4522	1291.24	82.1969	538.173	173.229	8.20376	71.5432	103.657	32.6237	21.1566	11.467	26.7353	25.9325	59	39	25
ASPLENIACEAE	Asplenium vulcanicum Blume	NONKARST	LuzonMainland	LuzonMainland	721	25	29	254.767	46	254.767	25.4652	26.8247	24.2249	2218.31	336.039	32.8614	60.8747	937.399	121.348	461.539	273.313	8.2897	69.1825	100.447	31.5974	19.6139	11.9835	25.4747	25.6936	51	38	30
ASPLENIACEAE	Asplenium vulcanicum Blume	NONKARST	LuzonMainland	LuzonMainland	2219	19	29	583.314	60	583.314	23.6716	25.111	22.2984	2517.97	393.407	42.1651	60.817	1104.32	155.011	538.176	305.21	7.97721	67.8403	108.961	29.6516	17.8902	11.7614	23.7858	23.9108	55	43	28
ASPLENIACEAE	Asplenium vulcanicum Blume	NONKARST	LuzonMainland	LuzonMainland	1065	16	30	882.345	55	882.345	23.5769	24.8763	22.3372	2481.83	393.724	39.093	62.2148	1103.51	149.229	535.052	284.801	8.0625	70.8335	98.8451	29.3874	18.0029	11.3845	23.6365	23.8634	52	43	24
ASPLENIACEAE	Asplenium vulcanicum Blume	NONKARST	LuzonMainland	LuzonMainland	1630	21	28	997.666	145	997.666	20.8752	22.445	18.7611	2747.91	380.774	58.7634	51.7156	1076.2	216.823	585.913	406.664	7.4503	59.0184	150.16	27.0113	14.3876	12.6237	21.7811	20.4094	49	40	35
ASPLENIACEAE	Asplenium vulcanicum Blume	NONKARST	LuzonMainland	LuzonMainland	808	26	28	1443.64	83	1443.64	19.6706	21.2827	17.4756	2820.91	400.217	58.1489	52.7917	1132.12	224.95	615.48	389.193	7.35585	58.689	156.577	25.7491	13.2138	12.5354	20.671	19.1749	50	37	39
ASPLENIACEAE	Asplenium vulcanicum Blume	NONKARST	LuzonMainland	LuzonMainland	1315	30	25	1866.26	102	1866.26	18.6912	20.3337	16.4607	2850.66	417.359	54.1489	55.2539	1181.19	216.452	723.551	349.617	7.3522	59.6086	160.087	24.6687	12.3333	12.3354	19.7462	17.0097	49	38	38
ASPLENIACEAE	Asplenium vulcanicum Blume	NONKARST	LuzonMainland	LuzonMainland	1746	25	20	1502.57	93	1502.57	19.7619	21.3642	17.7133	2772.99	404.906	53.511	55.2458	1146.6	210.618	613.159	344.979	7.29048	61.8893	147.489	25.5227	13.7424	11.7803	20.6046	18.2701	53	42	37
ASPLENIACEAE	Asplenium vulcanicum Blume	NONKARST	LuzonMainland	LuzonMainland	1597	22	28	595.095	56	595.095	24.0153	25.4503	22.3119	2455.45	312.858	58.495	50.265	902.68	193.92	482.846	423.973	7.32309	63.1407	122.306	29.7739	18.1755	11.5984	24.1598	23.8126	52	42	31
ASPLENIACEAE	Asplenium vulcanicum Blume	NONKARST	LuzonMainland	LuzonMainland	1001	31	24	1592.58	76	1592.58	20.7236	22.2833	18.7597	2718.65	394.161	53.4335	54.8241	1112.5	206.903	593.984	350.442	7.34286	62.257	140.752	26.4979	14.7027	11.7952	21.4692	19.777	54	41	35
ASPLENIACEAE	Asplenium vulcanicum Blume	NONKARST	LuzonMainland	LuzonMainland	1538	19	29	618.812	146	618.812	24.3429	25.7287	22.4234	2982.51	458.351	111.197	48.4412	1278.93	341.795	513.894	795.308	7.61088	61.8263	135.541	30.2503	17.9399	12.3104	23.6473	23.8695	51	40	34
ASPLENIACEAE	Asplenium vulcanicum Blume	NONKARST	LuzonMainland	LuzonMainland	1035	20	32	544.391	75	544.391	25.0815	26.3584	23.3223	2834.89	429.393	101.912	49.0073	1217.05	313.973	491.268	734.163	7.33583	63.5697	124.235	30.6215	19.0813	11.5401	24.4628	24.6584	50	40	35
ASPLENIACEAE	Asplenium vulcanicum Blume	NONKARST	LuzonMainland	LuzonMainland	1679	24	34	1164.36	57	1164.36	23.609	24.9682	21.6291	3192.42	434.072	134.747	38.5345	1233.51	438.896	581.262	846.025	6.89571	60.8564	138.385	28.9562	17.6248	11.3314	22.919	23.1177	49	43	31
ASPLENIACEAE	Asplenium vulcanicum Blume	NONKARST	LuzonMainland	LuzonMainland	1836	28	27	1140.47	135	1140.47	21.9909	23.2616	20.0177	3298.81	436.726	144.782	34.4756	1222.07	503.652	698.636	922.742	6.66938	63.3744	137.722	26.8244	16.3008	10.5237	21.248	21.5469	53	39	30
ASPLENIACEAE	Asplenium yoshinagae Makino	NONKARST	LuzonMainland	LuzonMainland	2619	25	34	2057.87	50	2057.87	15.5229	17.3526	12.8698	2949.65	545.175	33.6117	66.3411	1367.59	160.806	1024.61	183.67	9.19016	62.6198	185.911	22.3343	7.65796	14.6763	16.9257	13.5417	55	36	31
ASPLENIACEAE	Asplenium yoshinagae Makino	NONKARST	LuzonMainland	LuzonMainland	364	31	28	2650.37	80	2650.37	11.7664	14.002	8.93291	3025.97	516.029	46.1909	63.8036	1381.06	182.714	1270.75	213.294	9.2118	61.7556	209.368	18.8434	3.92691	14.9165	13.6371	9.51926	49	38	39
ASPLENIACEAE	Hymenasplenium cheilosorum (Kunze ex Mett.) Tagawa	NONKARST	LuzonMainland	LuzonMainland	335	26	29	2069.7	105	2069.7	16.884	18.7973	14.1007	3477.77	524.106	107.391	47.0239	1362.72	360.213	1077.48	459.093	7.67804	56.5628	194.163	23.1107	9.53653	13.5742	18.3859	14.7221	50	38	34
ASPLENIACEAE	Hymenasplenium cheilosorum (Kunze ex Mett.) Tagawa	NONKARST	LuzonMainland	LuzonMainland	386	24	29	1802.06	52	1802.06	17.1306	19.0307	14.3966	3467.59	528.051	106.463	47.5375	1367.08	354.64	1076.54	450.715	7.61213	58.0068	191.869	23.1302	10.006	13.1242	18.5924	15.0826	51	38	31
ASPLENIACEAE	Hymenasplenium cheilosorum (Kunze ex Mett.) Tagawa	NONKARST	LuzonMainland	LuzonMainland	260	23	32	1771.18	54	1771.18	16.3253	18.2248	13.6734	3323.56	522.395	81.5824	52.4008	1359.3	281.659	1090.11	343.02	7.71763	57.2717	186.52	22.5709	9.09512	13.4757	17.7739	14.2574	50	39	31
ASPLENIACEAE	Hymenasplenium cheilosorum (Kunze ex Mett.) Tagawa	NONKARST	LuzonMainland	LuzonMainland	769	19	34	1215.78	21	1215.78	20.8686	22.5789	18.4812	2997.64	490.54	63.098	56.5387	1284.57	241.608	753.837	276.432	8.38656	62.3557	167.031	27.1018	13.651	13.4508	21.8862	19.2948	55	37	29
ASPLENIACEAE	Hymenasplenium cheilosorum (Kunze ex Mett.) Tagawa	NONKARST	LuzonMainland	LuzonMainland	670	19	33	1073.76	25	1073.76	21.1098	22.8869	18.6775	3061.66	477.547	70.3511	53.9809	1281.28	263.076	764.304	303.043	8.80108	61.6153	170.643	27.7872	13.5031	14.2841	22.1099	19.5287	51	40	30
ASPLENIACEAE	Hymenasplenium cheilosorum (Kunze ex Mett.) Tagawa	NONKARST	LuzonMainland	LuzonMainland	836	20	35	1116.07	32	1116.07	20.8366	22.6079	18.3436	3060	483.346	70.7217	54.3644	1290.24	264.67	759.225	299.819	7.79427	60.0743	174.613	26.8059	13.833	12.9729	21.9475	19.1531	54	39	27
ASPLENIACEAE	Hymenasplenium cheilosorum (Kunze ex Mett.) Tagawa	NONKARST	LuzonMainland	LuzonMainland	1383	30	29	2282.97	55	2282.97	14.0807	16.0921	11.3116	2935.39	521.231	40.3829	65.4286	1354.87	164.034	1020.4	195.622	9.19517	61.7524	198.216	21.0505	6.15987	14.8907	15.6723	11.9322	51	38	35
ASPLENIACEAE	Hymenasplenium cheilosorum (Kunze ex Mett.) Tagawa	NONKARST	LuzonMainland	LuzonMainland	2159	17	32	1637.65	49	1637.65	18.9628	20.6081	16.7167	2320.27	591.919	11.0714	91.7097	1249.15	64.3953	610.818	70.1369	7.59781	63.8471	158.799	24.5682	12.6682	11.9	19.5836	17.4207	52	36	27
ASPLENIACEAE	Hymenasplenium cheilosorum (Kunze ex Mett.) Tagawa	NONKARST	LuzonMainland	LuzonMainland	808	26	28	1443.64	83	1443.64	19.6706	21.2827	17.4756	2820.91	400.217	58.1489	52.7917	1132.12	224.95	615.48	389.193	7.35585	58.689	156.577	25.7491	13.2138	12.5354	20.671	19.1749	50	37	39
ASPLENIACEAE	Hymenasplenium cheilosorum (Kunze ex Mett.) Tagawa	NONKARST	LuzonMainland	LuzonMainland	1315	30	25	1866.26	102	1866.26	18.6912	20.3337	16.4607	2850.66	417.359	54.1489	55.2539	1181.19	216.452	723.551	349.617	7.3522	59.6086	160.087	24.6687	12.3333	12.3354	19.7462	17.0097	49	38	38
ASPLENIACEAE	Hymenasplenium excisum (C.Presl) S.Linds.	NONKARST	LuzonMainland	LuzonMainland	1650	20	32	59.3928	15	59.3928	27.1415	28.7937	25.1045	2795.51	686.204	5.23657	107.904	1771.45	30.308	761.036	30.308	8.77515	64.1542	145.717	33.7181	20.0386	13.6795	28.2181	25.1045	64	32	35
ASPLENIACEAE	Hymenasplenium excisum (C.Presl) S.Linds.	NONKARST	LuzonMainland	LuzonMainland	1879	21	36	1525.48	33	1525.48	18.5455	20.2863	16.0171	2923.91	525.754	53.6598	60.3806	1286.66	203.226	951.513	235.931	7.21483	60.5097	176.57	23.9648	12.0372	11.9277	19.779	16.7301	53	39	27
ASPLENIACEAE	Hymenasplenium excisum (C.Presl) S.Linds.	NONKARST	LuzonMainland	LuzonMainland	162	24	28	2282.29	64	2282.29	15.2219	17.241	12.5297	3220.11	485.324	73.5824	52.4984	1326.45	263.819	1057.43	331.715	8.30733	58.9797	193.16	21.8518	7.76669	14.0851	16.7755	13.1424	50	41	35
ASPLENIACEAE	Hymenasplenium excisum (C.Presl) S.Linds.	NONKARST	LuzonMainland	LuzonMainland	768	22	37	311.873	29	311.873	25.7951	27.7995	23.392	2034.57	309.237	49.511	45.7725	782.479	219.598	452.212	313.093	9.20558	60.2607	174.178	33.1835	17.9071	15.2763	26.1229	24.3214	60	39	30
ASPLENIACEAE	Hymenasplenium excisum (C.Presl) S.Linds.	NONKARST	LuzonMainland	LuzonMainland	3718	21	33	1432.74	43	1432.74	19.8955	21.496	17.6833	2297.95	635.309	7.74752	100.328	1300.32	49.6598	611.259	54.6043	7.26129	61.5155	154.364	25.4518	13.6473	11.8045	20.5299	18.3293	57	37	25
ASPLENIACEAE	Hymenasplenium excisum (C.Presl) S.Linds.	NONKARST	LuzonMainland	LuzonMainland	4514	39	40	15.4563	10	15.4563	27.4863	28.9197	26.0477	1968.2	395.41	6	88.4718	1093.07	35	481.285	67.2525	9.13544	73.3296	109.277	33.8	21.3418	12.4582	27.6097	26.5311	66	23	37
ASPLENIACEAE	Hymenasplenium excisum (C.Presl) S.Linds.	NONKARST	LuzonMainland	LuzonMainland	7624	26	28	201.694	16	201.694	26.5058	27.7338	25.4812	2351.18	546.764	7.43352	97.694	1388.86	38.0159	596.782	49.5209	8.85789	74.2886	90.4556	32.6418	20.7165	11.9253	26.3838	25.9824	56	40	23
ASPLENIACEAE	Hymenasplenium excisum (C.Presl) S.Linds.	NONKARST	LuzonMainland	LuzonMainland	6823	21	25	1134.66	98	1134.66	21.7882	23.3284	20.0475	2759.67	702.206	8.19695	98.809	1623.07	46.4476	692.616	66.4239	7.98925	65.145	127.402	27.846	15.5823	12.2638	22.1997	20.6799	53	48	23
ASPLENIACEAE	Hymenasplenium excisum (C.Presl) S.Linds.	NONKARST	LuzonMainland	LuzonMainland	8550	21	24	1139.06	96	1139.06	21.8488	23.3833	20.1432	2768.53	707.904	8.14887	99.3408	1635.01	45.343	692.867	63.7182	7.9068	65.4739	125.687	27.8274	15.7511	12.0763	22.2352	20.7637	55	49	22
ASPLENIACEAE	Hymenasplenium excisum (C.Presl) S.Linds.	NONKARST	LuzonMainland	LuzonMainland	5254	24	30	6.23633	39	6.23633	27.4381	28.4466	26.3669	2207.81	484.604	9.14887	89.9486	1232.05	41.4307	447.335	108.058	7.42938	77.9601	78.3374	32.0747	22.5418	9.53296	27.5055	26.7197	60	40	30
ASPLENIACEAE	Hymenasplenium excisum (C.Presl) S.Linds.	NONKARST	LuzonMainland	LuzonMainland	1039	20	30	810.965	53	810.965	23.1958	24.5885	21.8654	2554.53	400.771	42.1648	61.3379	1129.53	158.385	552.448	300.595	7.97992	69.4264	105.612	29.0338	17.5362	11.4976	23.3095	23.4315	53	43	29
ASPLENIACEAE	Hymenasplenium excisum (C.Presl) S.Linds.	NONKARST	LuzonMainland	LuzonMainland	2104	18	32	425.121	42	425.121	25.1704	26.5734	23.5614	2349.27	311.856	54.5987	50.9863	887.95	181.631	446.343	430.992	7.53333	63.8418	116.919	31.055	19.255	11.8	24.9926	24.9981	55	42	27
ASPLENIACEAE	Hymenasplenium excisum (C.Presl) S.Linds.	NONKARST	LuzonMainland	LuzonMainland	1664	17	30	477.892	51	477.892	24.9212	26.3371	23.2806	2368.63	310.705	55.7737	50.6349	888.796	185.343	449.444	435.08	7.51289	63.7079	119.012	30.7942	19.0013	11.7929	24.6989	24.7275	52	44	27
ASPLENIACEAE	Hymenasplenium excisum (C.Presl) S.Linds.	NONKARST	LuzonMainland	LuzonMainland	1630	21	28	997.666	145	997.666	20.8752	22.445	18.7611	2747.91	380.774	58.7634	51.7156	1076.2	216.823	585.913	406.664	7.4503	59.0184	150.16	27.0113	14.3876	12.6237	21.7811	20.4094	49	40	35
ASPLENIACEAE	Hymenasplenium excisum (C.Presl) S.Linds.	NONKARST	LuzonMainland	LuzonMainland	808	26	28	1443.64	83	1443.64	19.6706	21.2827	17.4756	2820.91	400.217	58.1489	52.7917	1132.12	224.95	615.48	389.193	7.35585	58.689	156.577	25.7491	13.2138	12.5354	20.671	19.1749	50	37	39
ASPLENIACEAE	Hymenasplenium excisum (C.Presl) S.Linds.	NONKARST	LuzonMainland	LuzonMainland	1315	30	25	1866.26	102	1866.26	18.6912	20.3337	16.4607	2850.66	417.359	54.1489	55.2539	1181.19	216.452	723.551	349.617	7.3522	59.6086	160.087	24.6687	12.3333	12.3354	19.7462	17.0097	49	38	38
ASPLENIACEAE	Hymenasplenium excisum (C.Presl) S.Linds.	NONKARST	LuzonMainland	LuzonMainland	775	23	34	1079.34	86	1079.34	21.8214	23.3279	20.0538	2662.07	385.705	52.0159	55.0119	1086.3	198.309	578.985	351.518	7.38529	64.4842	128.188	27.4989	16.0455	11.4534	22.3613	21.7214	53	39	32
ASPLENIACEAE	Hymenasplenium excisum (C.Presl) S.Linds.	NONKARST	LuzonMainland	LuzonMainland	863	19	32	1053.55	50	1053.55	24.2451	25.6514	22.7389	2398.72	331.557	49.3136	54.2332	934.117	173.135	493.681	346.51	7.55983	65.2627	112.195	30.0652	18.4817	11.5835	24.5315	24.2705	52	42	28
ASPLENIACEAE	Hymenasplenium excisum (C.Presl) S.Linds.	NONKARST	LuzonMainland	LuzonMainland	1746	25	20	1502.57	93	1502.57	19.7619	21.3642	17.7133	2772.99	404.906	53.511	55.2458	1146.6	210.618	613.159	344.979	7.29048	61.8893	147.489	25.5227	13.7424	11.7803	20.6046	18.2701	53	42	37
ASPLENIACEAE	Hymenasplenium excisum (C.Presl) S.Linds.	NONKARST	LuzonMainland	LuzonMainland	727	25	28	1392.78	66	1392.78	22.4058	23.9065	20.5714	2593.05	365.551	53.4335	53.6897	1029.62	196.497	548.55	362.761	7.41827	62.9334	130.823	28.1953	16.4072	11.788	22.9973	22.2124	52	42	31
ASPLENIACEAE	Hymenasplenium excisum (C.Presl) S.Linds.	NONKARST	LuzonMainland	LuzonMainland	771	21	26	1227.57	57	1227.57	23.0103	24.4769	21.2807	2535.79	353.158	53.819	53.2544	994.177	192.018	527.881	366.313	7.34088	63.5312	124.36	28.7306	17.1756	11.5551	23.5011	22.8926	52	41	29
ASPLENIACEAE	Hymenasplenium excisum (C.Presl) S.Linds.	NONKARST	LuzonMainland	LuzonMainland	3730	23	31	146.903	31	146.903	26.5798	27.7272	25.0886	2137.97	331.11	50	55.2708	929.77	176.968	369.623	450.809	7.46594	67.1637	106.783	31.9418	20.8252	11.1165	25.9623	26.3357	54	37	28
ASPLENIACEAE	Hymenasplenium excisum (C.Presl) S.Linds.	NONKARST	LuzonMainland	LuzonMainland	1679	24	34	1164.36	57	1164.36	23.609	24.9682	21.6291	3192.42	434.072	134.747	38.5345	1233.51	438.896	581.262	846.025	6.89571	60.8564	138.385	28.9562	17.6248	11.3314	22.919	23.1177	49	43	31
ASPLENIACEAE	Hymenasplenium fillipes (Copel) Sugim	NONKARST	LuzonMainland	LuzonMainland	260	23	32	1771.18	54	1771.18	16.3253	18.2248	13.6734	3323.56	522.395	81.5824	52.4008	1359.3	281.659	1090.11	343.02	7.71763	57.2717	186.52	22.5709	9.09512	13.4757	17.7739	14.2574	50	39	31
ASPLENIACEAE	Hymenasplenium fillipes (Copel) Sugim	NONKARST	LuzonMainland	LuzonMainland	723	26	27	1691.18	54	1691.18	17.1993	19.0832	14.6071	3187.93	476.459	76.3299	50.2784	1280.1	277.33	1015.88	350.005	7.74469	58.2684	183.646	23.3589	10.0626	13.2963	18.5463	15.3329	52	36	34
ASPLENIACEAE	Hymenasplenium fillipes (Copel) Sugim	NONKARST	LuzonMainland	LuzonMainland	8238	20	31	463.681	23	463.681	24.8984	26.4531	23.1134	2242.71	543.612	5	99.6861	1326.95	30.1648	604.051	30.1648	7.9086	64.167	127.749	30.9521	18.6269	12.3252	25.2211	23.1134	54	39	30
ASPLENIACEAE	Hymenasplenium fillipes (Copel) Sugim	NONKARST	LuzonMainland	LuzonMainland	7624	26	28	201.694	16	201.694	26.5058	27.7338	25.4812	2351.18	546.764	7.43352	97.694	1388.86	38.0159	596.782	49.5209	8.85789	74.2886	90.4556	32.6418	20.7165	11.9253	26.3838	25.9824	56	40	23
ASPLENIACEAE	Hymenasplenium fillipes (Copel) Sugim	NONKARST	LuzonMainland	LuzonMainland	6823	21	25	1134.66	98	1134.66	21.7882	23.3284	20.0475	2759.67	702.206	8.19695	98.809	1623.07	46.4476	692.616	66.4239	7.98925	65.145	127.402	27.846	15.5823	12.2638	22.1997	20.6799	53	48	23
ASPLENIACEAE	Hymenasplenium fillipes (Copel) Sugim	NONKARST	LuzonMainland	LuzonMainland	7648	19	29	916.969	27	916.969	23.015	24.5202	21.3915	2820.81	735.223	7.58239	102.303	1707.98	40.7631	694.056	58.7949	7.75651	65.0994	120.265	28.9883	17.0734	11.9149	23.2984	21.9751	53	43	24
ASPLENIACEAE	Hymenasplenium fillipes (Copel) Sugim	NONKARST	LuzonMainland	LuzonMainland	4357	23	33	785.597	60	785.597	23.6956	25.1548	22.0641	2856.94	693.488	11.9282	97.8894	1701.58	55.1916	664.774	102.482	7.38184	62.7191	118.464	29.5598	17.7896	11.7702	23.9974	22.5902	54	44	23
ASPLENIACEAE	Hymenasplenium fillipes (Copel) Sugim	NONKARST	LuzonMainland	LuzonMainland	4912	21	30	1083.13	34	1083.13	22.7304	24.252	21.1575	2835.36	671.318	12.8508	95.1515	1653.48	57.2832	675.653	99.3147	6.93943	64.0931	119.408	28.215	17.3868	10.8282	22.947	21.738	51	43	21
ASPLENIACEAE	Hymenasplenium fillipes (Copel) Sugim	NONKARST	LuzonMainland	LuzonMainland	5363	18	32	892.906	32	892.906	23.2814	24.7384	21.679	2844.01	681.186	12.8511	96.3346	1675.74	57.8221	666.497	104.349	7.27195	63.0546	117.621	29.0537	17.5194	11.5343	23.5757	22.2102	53	41	24
ASPLENIACEAE	Hymenasplenium fillipes (Copel) Sugim	NONKARST	LuzonMainland	LuzonMainland	721	25	29	254.767	46	254.767	25.4652	26.8247	24.2249	2218.31	336.039	32.8614	60.8747	937.399	121.348	461.539	273.313	8.2897	69.1825	100.447	31.5974	19.6139	11.9835	25.4747	25.6936	51	38	30
ASPLENIACEAE	Hymenasplenium fillipes (Copel) Sugim	NONKARST	LuzonMainland	LuzonMainland	1315	30	25	1866.26	102	1866.26	18.6912	20.3337	16.4607	2850.66	417.359	54.1489	55.2539	1181.19	216.452	723.551	349.617	7.3522	59.6086	160.087	24.6687	12.3333	12.3354	19.7462	17.0097	49	38	38
ASPLENIACEAE	Hymenasplenium ofeliae (Salgado) Barcelona & Pelser	NONKARST	LuzonMainland	LuzonMainland	1581	16	31	952.539	20	952.539	21.8081	23.4003	19.5344	2543.4	503.679	25.9183	75.0983	1263.03	110.254	676.71	110.254	7.60174	63.113	156.268	27.3756	15.3298	12.0458	22.7245	19.5344	56	37	28
ASPLENIACEAE	Hymenasplenium ofeliae (Salgado) Barcelona & Pelser	NONKARST	LuzonMainland	LuzonMainland	2695	25	29	2135.61	47	2135.61	14.9862	16.843	12.3001	2982.64	541.424	37.797	65.2293	1372.49	169.578	1033.65	196.216	9.15976	62.5148	188.848	21.7735	7.12086	14.6527	16.4439	12.9683	53	36	33
ASPLENIACEAE	Hymenasplenium ofeliae (Salgado) Barcelona & Pelser	NONKARST	LuzonMainland	LuzonMainland	2159	17	32	1637.65	49	1637.65	18.9628	20.6081	16.7167	2320.27	591.919	11.0714	91.7097	1249.15	64.3953	610.818	70.1369	7.59781	63.8471	158.799	24.5682	12.6682	11.9	19.5836	17.4207	52	36	27
ASPLENIACEAE	Hymenasplenium ofeliae (Salgado) Barcelona & Pelser	NONKARST	LuzonMainland	LuzonMainland	1810	22	25	1986.37	50	1986.37	17.6671	19.3658	15.2937	2435.84	597.852	11.5021	91.4293	1302.82	61.2377	701.669	72.2769	7.41949	62.3025	170.261	23.2383	11.3282	11.91	18.6117	15.9622	52	42	30
ASPLENIACEAE	Hymenasplenium ofeliae (Salgado) Barcelona & Pelser	NONKARST	LuzonMainland	LuzonMainland	1681	21	30	1831.75	37	1831.75	18.058	19.7111	15.7256	2393.8	600.052	10.4569	93.0939	1295.8	57.8275	628.475	68.883	7.66166	62.7267	166.015	23.8508	11.634	12.2168	18.8299	16.3681	52	39	32
ASPLENIACEAE	Hymenasplenium pubirhizoma (Ching & Z.Y. Liu) K.W.Xu & Li Bing Zhang	NONKARST	LuzonMainland	LuzonMainland	3718	21	33	1432.74	43	1432.74	19.8955	21.496	17.6833	2297.95	635.309	7.74752	100.328	1300.32	49.6598	611.259	54.6043	7.26129	61.5155	154.364	25.4518	13.6473	11.8045	20.5299	18.3293	57	37	25
ASPLENIACEAE	Hymenasplenium pubirhizoma (Ching & Z.Y. Liu) K.W.Xu & Li Bing Zhang	NONKARST	LuzonMainland	LuzonMainland	806	20	33	1438.76	44	1438.76	19.1563	20.8987	16.7649	2348.25	471.406	22.9123	70.7873	1118.47	116.391	737.5	141.474	7.85639	56.6108	168.712	25.6603	11.7824	13.8779	20.2893	17.396	52	37	28
ASPLENIACEAE	Hymenasplenium pubirhizoma (Ching & Z.Y. Liu) K.W.Xu & Li Bing Zhang	NONKARST	LuzonMainland	LuzonMainland	9701	23	27	1067.76	57	1067.76	22.0752	23.6052	20.3721	2770.37	711.382	7.68599	99.9463	1642.89	43.5074	694.503	61.4618	7.96395	65.4311	125.276	28.104	15.9325	12.1715	22.4557	21.0012	56	48	24
ASPLENIACEAE	Hymenasplenium pubirhizoma (Ching & Z.Y. Liu) K.W.Xu & Li Bing Zhang	NONKARST	LuzonMainland	LuzonMainland	1929	30	28	501.217	41	501.217	25.6955	26.7562	24.6051	2149.52	344.733	26.6694	65.2633	955.311	107.024	458.316	222.353	8.33529	74.5628	84.7608	31.3545	20.1732	11.1813	25.7602	25.8665	57	42	30
ASPLENIACEAE	Hymenasplenium pubirhizoma (Ching & Z.Y. Liu) K.W.Xu & Li Bing Zhang	NONKARST	LuzonMainland	LuzonMainland	1929	30	28	501.217	41	501.217	25.6955	26.7562	24.6051	2149.52	344.733	26.6694	65.2633	955.311	107.024	458.316	222.353	8.33529	74.5628	84.7608	31.3545	20.1732	11.1813	25.7602	25.8665	57	42	30
ASPLENIACEAE	Hymenasplenium pubirhizoma (Ching & Z.Y. Liu) K.W.Xu & Li Bing Zhang	NONKARST	LuzonMainland	LuzonMainland	2219	19	29	583.314	60	583.314	23.6716	25.111	22.2984	2517.97	393.407	42.1651	60.817	1104.32	155.011	538.176	305.21	7.97721	67.8403	108.961	29.6516	17.8902	11.7614	23.7858	23.9108	55	43	28
ASPLENIACEAE	Hymenasplenium pubirhizoma (Ching & Z.Y. Liu) K.W.Xu & Li Bing Zhang	NONKARST	LuzonMainland	LuzonMainland	2464	21	36	420.325	42	420.325	25.3801	26.764	23.8304	2321.49	312.708	54	51.1809	885.541	180.582	437.095	431.439	7.52876	63.9825	113.167	31.2819	19.5149	11.767	25.0204	25.2429	53	46	25
ASPLENIACEAE	Hymenasplenium pubirhizoma (Ching & Z.Y. Liu) K.W.Xu & Li Bing Zhang	NONKARST	LuzonMainland	LuzonMainland	1630	21	28	997.666	145	997.666	20.8752	22.445	18.7611	2747.91	380.774	58.7634	51.7156	1076.2	216.823	585.913	406.664	7.4503	59.0184	150.16	27.0113	14.3876	12.6237	21.7811	20.4094	49	40	35
ASPLENIACEAE	Hymenasplenium pubirhizoma (Ching & Z.Y. Liu) K.W.Xu & Li Bing Zhang	NONKARST	LuzonMainland	LuzonMainland	986	31	32	2460.52	69	2460.52	13.2858	15.379	10.4478	3007.6	521.651	46.6082	63.5641	1369.6	181.433	1094.91	220.076	9.19152	61.6506	205.325	20.2771	5.36772	14.9093	15.0089	11.0548	50	40	35
ASPLENIACEAE	Hymenasplenium pubirhizoma (Ching & Z.Y. Liu) K.W.Xu & Li Bing Zhang	NONKARST	LuzonMainland	LuzonMainland	986	31	32	2460.52	69	2460.52	13.2858	15.379	10.4478	3007.6	521.651	46.6082	63.5641	1369.6	181.433	1094.91	220.076	9.19152	61.6506	205.325	20.2771	5.36772	14.9093	15.0089	11.0548	50	40	35
ASPLENIACEAE	Hymenasplenium pubirhizoma (Ching & Z.Y. Liu) K.W.Xu & Li Bing Zhang	NONKARST	LuzonMainland	LuzonMainland	NA	NA	128	12.1457	NA	12.1457	27.187	28.4452	25.5599	2191.13	317.763	56.3299	54.5024	940.495	176.66	508.33	482.314	6.91003	63.9818	117.328	32.367	21.567	10.8	26.5823	26.698	128	128	128
ASPLENIACEAE	Hymenasplenium pubirhizoma (Ching & Z.Y. Liu) K.W.Xu & Li Bing Zhang	NONKARST	LuzonMainland	LuzonMainland	2219	19	29	583.314	60	583.314	23.6716	25.111	22.2984	2517.97	393.407	42.1651	60.817	1104.32	155.011	538.176	305.21	7.97721	67.8403	108.961	29.6516	17.8902	11.7614	23.7858	23.9108	55	43	28
ASPLENIACEAE	Hymenasplenium pubirhizoma (Ching & Z.Y. Liu) K.W.Xu & Li Bing Zhang	NONKARST	LuzonMainland	LuzonMainland	1717	24	32	1915.63	51	1915.63	16.2832	18.1866	13.5931	2870.57	534.28	35.1111	65.9515	1327.56	155.701	982.658	187.647	9.06802	61.0542	188.793	23.198	8.34536	14.8527	17.6608	14.2303	54	38	31
ASPLENIACEAE	Hymenasplenium pubirhizoma (Ching & Z.Y. Liu) K.W.Xu & Li Bing Zhang	NONKARST	LuzonMainland	LuzonMainland	1597	22	28	595.095	56	595.095	24.0153	25.4503	22.3119	2455.45	312.858	58.495	50.265	902.68	193.92	482.846	423.973	7.32309	63.1407	122.306	29.7739	18.1755	11.5984	24.1598	23.8126	52	42	31
ASPLENIACEAE	Hymenasplenium pubirhizoma (Ching & Z.Y. Liu) K.W.Xu & Li Bing Zhang	NONKARST	LuzonMainland	LuzonMainland	1996	32	22	1844.51	183	1844.51	18.2199	19.8955	15.9467	2879.44	420.179	54.8964	54.971	1191.95	220.967	813.775	353.781	7.28781	59.4374	163.927	24.1515	11.8893	12.2622	19.3311	16.5043	49	39	38
ASPLENIACEAE	Hymenasplenium pubirhizoma (Ching & Z.Y. Liu) K.W.Xu & Li Bing Zhang	NONKARST	LuzonMainland	LuzonMainland	481	24	30	1252.17	88	1252.17	23.218	24.5447	21.3101	3150.41	433.258	128.927	41.4605	1244.59	395.695	587.689	784.576	6.85929	62.4562	133.808	28.4309	17.4475	10.9835	22.5362	22.7559	53	38	32
ASPLENIACEAE	Hymenasplenium pubirhizoma (Ching & Z.Y. Liu) K.W.Xu & Li Bing Zhang	NONKARST	LuzonMainland	LuzonMainland	2219	19	29	583.314	60	583.314	23.6716	25.111	22.2984	2517.97	393.407	42.1651	60.817	1104.32	155.011	538.176	305.21	7.97721	67.8403	108.961	29.6516	17.8902	11.7614	23.7858	23.9108	55	43	28
ASPLENIACEAE	Hymenasplenium pubirhizoma (Ching & Z.Y. Liu) K.W.Xu & Li Bing Zhang	NONKARST	LuzonMainland	LuzonMainland	836	20	35	1116.07	32	1116.07	20.8366	22.6079	18.3436	3060	483.346	70.7217	54.3644	1290.24	264.67	759.225	299.819	7.79427	60.0743	174.613	26.8059	13.833	12.9729	21.9475	19.1531	54	39	27
ASPLENIACEAE	Hymenasplenium pubirhizoma (Ching & Z.Y. Liu) K.W.Xu & Li Bing Zhang	NONKARST	LuzonMainland	LuzonMainland	504	23	29	1650.69	50	1650.69	16.9317	18.8575	14.2681	3084.27	501.665	63.7853	55.5703	1306.45	233.163	1015.89	289.64	8.18348	58.6979	187.669	23.4039	9.46214	13.9418	18.3276	14.8997	51	40	30
ASPLENIACEAE	Hymenasplenium pubirhizoma (Ching & Z.Y. Liu) K.W.Xu & Li Bing Zhang	NONKARST	LuzonMainland	LuzonMainland	940	21	28	743.807	47	743.807	24.8098	26.1937	23.3686	2315.4	311.09	48.0612	54.1081	885.768	165.801	465.428	345.343	7.61553	65.703	108.406	30.6332	19.0425	11.5907	24.9877	24.8679	55	43	29
ASPLENIACEAE	Hymenasplenium pubirhizoma (Ching & Z.Y. Liu) K.W.Xu & Li Bing Zhang	NONKARST	LuzonMainland	LuzonMainland	NA	NA	128	2.75228	NA	2.75228	27.1037	28.4594	25.5948	2127.07	289.418	28.5824	60.9614	855.04	107.582	418.754	280.378	7.89976	65.8313	110.78	33.1	21.1	12	27.3416	26.9777	128	128	128
ASPLENIACEAE	Hymenasplenium pubirhizoma (Ching & Z.Y. Liu) K.W.Xu & Li Bing Zhang	NONKARST	LuzonMainland	LuzonMainland	7624	26	28	201.694	16	201.694	26.5058	27.7338	25.4812	2351.18	546.764	7.43352	97.694	1388.86	38.0159	596.782	49.5209	8.85789	74.2886	90.4556	32.6418	20.7165	11.9253	26.3838	25.9824	56	40	23
ASPLENIACEAE	Hymenasplenium pubirhizoma (Ching & Z.Y. Liu) K.W.Xu & Li Bing Zhang	NONKARST	LuzonMainland	LuzonMainland	2219	19	29	583.314	60	583.314	23.6716	25.111	22.2984	2517.97	393.407	42.1651	60.817	1104.32	155.011	538.176	305.21	7.97721	67.8403	108.961	29.6516	17.8902	11.7614	23.7858	23.9108	55	43	28
ASPLENIACEAE	Hymenasplenium pubirhizoma (Ching & Z.Y. Liu) K.W.Xu & Li Bing Zhang	NONKARST	LuzonMainland	LuzonMainland	7624	26	28	201.694	16	201.694	26.5058	27.7338	25.4812	2351.18	546.764	7.43352	97.694	1388.86	38.0159	596.782	49.5209	8.85789	74.2886	90.4556	32.6418	20.7165	11.9253	26.3838	25.9824	56	40	23
ASPLENIACEAE	Hymenasplenium pubirhizoma (Ching & Z.Y. Liu) K.W.Xu & Li Bing Zhang	NONKARST	LuzonMainland	LuzonMainland	5545	27	34	27.1285	20	27.1285	26.7701	28.0552	25.4715	1974.94	288.325	18.6305	65.643	819.414	85.5908	431.594	196.679	8.54647	70.9325	98.9073	32.8292	20.7803	12.0489	26.9073	26.7436	61	35	30
ASPLENIACEAE	Hymenasplenium pubirhizoma (Ching & Z.Y. Liu) K.W.Xu & Li Bing Zhang	NONKARST	LuzonMainland	LuzonMainland	539	19	34	1270.94	30	1270.94	19.6386	21.3057	17.2641	2179.52	499.151	14.819	78.6688	1084.45	88.1563	541.363	88.1563	8.73045	62.6358	164.612	26.1125	12.1719	13.9407	20.6609	17.2641	53	33	31
ASPLENIACEAE	Hymenasplenium pubirhizoma (Ching & Z.Y. Liu) K.W.Xu & Li Bing Zhang	NONKARST	LuzonMainland	LuzonMainland	1597	22	28	595.095	56	595.095	24.0153	25.4503	22.3119	2455.45	312.858	58.495	50.265	902.68	193.92	482.846	423.973	7.32309	63.1407	122.306	29.7739	18.1755	11.5984	24.1598	23.8126	52	42	31
ASPLENIACEAE	Hymenasplenium pubirhizoma (Ching & Z.Y. Liu) K.W.Xu & Li Bing Zhang	NONKARST	LuzonMainland	LuzonMainland	1022	26	29	1360.33	124	1360.33	20.3809	21.9297	18.1675	3334.24	442.045	144.574	37.8714	1268.2	447.262	760.213	827.582	6.97326	60.2095	156.681	25.8796	14.2971	11.5825	19.4869	19.8423	49	35	34
ASPLENIACEAE	Hymenasplenium pubirhizoma (Ching & Z.Y. Liu) K.W.Xu & Li Bing Zhang	NONKARST	LuzonMainland	LuzonMainland	504	23	29	1650.69	50	1650.69	16.9317	18.8575	14.2681	3084.27	501.665	63.7853	55.5703	1306.45	233.163	1015.89	289.64	8.18348	58.6979	187.669	23.4039	9.46214	13.9418	18.3276	14.8997	51	40	30
ASPLENIACEAE	Hymenasplenium pubirhizoma (Ching & Z.Y. Liu) K.W.Xu & Li Bing Zhang	NONKARST	LuzonMainland	LuzonMainland	7975	21	32	710.788	29	710.788	23.7645	25.3271	21.852	2320.35	570.733	5	96.9447	1331.43	35.1648	632.829	35.1648	7.7337	63.2973	134.572	29.7	17.4819	12.2181	24.2465	21.852	55	41	25
ASPLENIACEAE	Hymenasplenium subnormale (Copel.) Nakaike	NONKARST	LuzonMainland	LuzonMainland	1224	32	33	195.947	67	195.947	25.0884	26.7783	22.5102	2918.58	367.088	93.2033	41.757	1062.06	332.086	627.914	736.609	6.75882	55.0622	175.124	30.6825	18.4078	12.2748	24.3644	25.2285	52	36	29
ASPLENIACEAE	Hymenasplenium subnormale (Copel.) Nakaike	NONKARST	LuzonMainland	LuzonMainland	2136	24	32	207.599	17	207.599	26.4043	27.7062	25.0183	2509.52	477.986	20.1648	81.9701	1346.4	85.3451	599.798	204.02	8.65527	69.5584	106.469	32.5181	20.0748	12.4434	26.7393	25.602	59	39	30
ASPLENIACEAE	Hymenasplenium subnormale (Copel.) Nakaike	NONKARST	LuzonMainland	LuzonMainland	5254	24	30	6.23633	39	6.23633	27.4381	28.4466	26.3669	2207.81	484.604	9.14887	89.9486	1232.05	41.4307	447.335	108.058	7.42938	77.9601	78.3374	32.0747	22.5418	9.53296	27.5055	26.7197	60	40	30
ASPLENIACEAE	Hymenasplenium subnormale (Copel.) Nakaike	NONKARST	LuzonMainland	LuzonMainland	4357	23	33	785.597	60	785.597	23.6956	25.1548	22.0641	2856.94	693.488	11.9282	97.8894	1701.58	55.1916	664.774	102.482	7.38184	62.7191	118.464	29.5598	17.7896	11.7702	23.9974	22.5902	54	44	23
ASPLENIACEAE	Hymenasplenium subnormale (Copel.) Nakaike	NONKARST	LuzonMainland	LuzonMainland	5363	18	32	892.906	32	892.906	23.2814	24.7384	21.679	2844.01	681.186	12.8511	96.3346	1675.74	57.8221	666.497	104.349	7.27195	63.0546	117.621	29.0537	17.5194	11.5343	23.5757	22.2102	53	41	24
ASPLENIACEAE	Hymenasplenium subnormale (Copel.) Nakaike	NONKARST	LuzonMainland	LuzonMainland	3571	22	27	937.835	41	937.835	23.0683	24.56	21.5081	2821.58	666.129	13.133	95.2744	1649.16	58.2635	667.49	100.529	7.04616	63.6571	117.424	28.672	17.6021	11.0699	23.286	22.0595	53	43	25
ASPLENIACEAE	Hymenasplenium subnormale (Copel.) Nakaike	NONKARST	LuzonMainland	LuzonMainland	NA	NA	128	12.1457	NA	12.1457	27.187	28.4452	25.5599	2191.13	317.763	56.3299	54.5024	940.495	176.66	508.33	482.314	6.91003	63.9818	117.328	32.367	21.567	10.8	26.5823	26.698	128	128	128
ASPLENIACEAE	Hymenasplenium subnormale (Copel.) Nakaike	NONKARST	LuzonMainland	LuzonMainland	1654	29	34	18.3234	13	18.3234	26.8887	28.0637	25.3833	2143.14	288.117	27.5824	61.1908	845.471	104.928	443.189	272.417	8.30177	71.4226	107.829	32.4237	20.8	11.6237	27.2792	26.7211	61	34	34
ASPLENIACEAE	Hymenasplenium subnormale (Copel.) Nakaike	NONKARST	LuzonMainland	LuzonMainland	721	25	29	254.767	46	254.767	25.4652	26.8247	24.2249	2218.31	336.039	32.8614	60.8747	937.399	121.348	461.539	273.313	8.2897	69.1825	100.447	31.5974	19.6139	11.9835	25.4747	25.6936	51	38	30
ASPLENIACEAE	Hymenasplenium subnormale (Copel.) Nakaike	NONKARST	LuzonMainland	LuzonMainland	1065	16	30	882.345	55	882.345	23.5769	24.8763	22.3372	2481.83	393.724	39.093	62.2148	1103.51	149.229	535.052	284.801	8.0625	70.8335	98.8451	29.3874	18.0029	11.3845	23.6365	23.8634	52	43	24
ASPLENIACEAE	Hymenasplenium subnormale (Copel.) Nakaike	NONKARST	LuzonMainland	LuzonMainland	1775	18	28	560.858	43	560.858	24.0091	25.4609	22.6214	2466.59	385.862	40.3536	61.0997	1081.7	149.848	525.326	295.614	7.98788	66.9289	109.931	30.067	18.1309	11.9362	24.1237	24.2512	54	42	30
ASPLENIACEAE	Hymenasplenium subnormale (Copel.) Nakaike	NONKARST	LuzonMainland	LuzonMainland	771	21	26	1227.57	57	1227.57	23.0103	24.4769	21.2807	2535.79	353.158	53.819	53.2544	994.177	192.018	527.881	366.313	7.34088	63.5312	124.36	28.7306	17.1756	11.5551	23.5011	22.8926	52	41	29
ASPLENIACEAE	Hymenasplenium subnormale (Copel.) Nakaike	NONKARST	LuzonMainland	LuzonMainland	1836	28	27	1140.47	135	1140.47	21.9909	23.2616	20.0177	3298.81	436.726	144.782	34.4756	1222.07	503.652	698.636	922.742	6.66938	63.3744	137.722	26.8244	16.3008	10.5237	21.248	21.5469	53	39	30
ASPLENIACEAE	Asplenium nidus L.	NONKARST	LUZON	MARINDUQUE	NA	NA	128	8.11574	NA	8.11574	NA	NA	NA	NA	NA	NA	NA	NA	NA	NA	NA	NA	NA	NA	NA	NA	NA	NA	NA	128	128	128
ASPLENIACEAE	Asplenium callipteris Fée	KARST	MINDANAO	MINDANAO	2164	18	33	704.51	34	704.51	26.9524	28.4213	24.9915	2650.43	342.92	107.237	38.7266	895.109	348.513	765.393	401.552	10.1528	69.1487	138.446	34.0896	19.4072	14.6825	27.9758	25.4385	56	42	21
ASPLENIACEAE	Asplenium callipteris Fée	KARST	MINDANAO	MINDANAO	NA	NA	128	0	NA	0	27.2874	27.8727	26.456	2772.56	465.167	118.528	45.1198	1142.86	385.528	562.583	1142.86	8.24514	78.5251	59.1604	32.4472	21.9472	10.5	26.456	27.5394	128	128	128
ASPLENIACEAE	Asplenium cymbifolium Christ	KARST	MINDANAO	MINDANAO	NA	NA	128	0	NA	0	27.2874	27.8727	26.456	2772.56	465.167	118.528	45.1198	1142.86	385.528	562.583	1142.86	8.24514	78.5251	59.1604	32.4472	21.9472	10.5	26.456	27.5394	128	128	128
ASPLENIACEAE	Asplenium horridum Kaulf.	KARST	MINDANAO	MINDANAO	187	24	34	2152.83	156	2152.83	17.7965	19.2527	15.8818	3132.53	337.085	204.808	16.1139	896.082	642.528	858.397	896.082	9.0946	68.9854	140.621	24.1429	10.9594	13.1835	15.8818	18.6114	49	41	34
ASPLENIACEAE	Asplenium longissimum Blume	KARST	MINDANAO	MINDANAO	881	23	36	1338.42	42	1338.42	22.7239	23.8978	21.1552	2235.88	267.824	110.813	29.6641	767.647	353.251	767.647	368.636	9.16833	71.0308	111.681	29.0138	16.106	12.9077	23.8978	21.4457	50	39	22
ASPLENIACEAE	Asplenium nidus L.	KARST	MINDANAO	MINDANAO	2768	27	38	76.8026	25	76.8026	27.2204	27.9622	26.3993	1905.52	266.852	64.8352	47.1065	733.252	204.923	412.754	299.442	9.05627	82.1362	61.364	32.7417	21.7149	11.0268	27.3657	27.1299	62	36	28
ASPLENIACEAE	Asplenium nidus L.	KARST	MINDANAO	MINDANAO	1713	20	29	246.224	24	246.224	26.6503	27.4213	26.0427	2409.37	326.274	58.5824	54.4515	948.723	197.928	522.984	234.268	8.79885	83.9083	56.652	32.0835	21.5968	10.4867	26.5867	26.2609	52	43	31
ASPLENIACEAE	Asplenium nidus L.	KARST	MINDANAO	MINDANAO	NA	NA	128	0	NA	0	27.2874	27.8727	26.456	2772.56	465.167	118.528	45.1198	1142.86	385.528	562.583	1142.86	8.24514	78.5251	59.1604	32.4472	21.9472	10.5	26.456	27.5394	128	128	128
ASPLENIACEAE	Asplenium nidus L.	KARST	MINDANAO	MINDANAO	2388	14	34	76.4313	38	76.4313	27.0104	27.5084	26.3167	2412.99	336.556	128.599	29.8801	851.569	402.176	571.819	790.986	9.30975	84.0001	50.3577	32.4582	21.3748	11.0835	26.3206	27.2387	53	36	28
ASPLENIACEAE	Asplenium nidus L.	KARST	MINDANAO	MINDANAO	1899	21	38	670.079	38	670.079	24.8366	26.1595	23.477	2919.63	438.303	143.593	35.6669	1101.5	462.82	664.408	1101.5	8.72431	67.7631	103.9	31.3181	18.4423	12.8758	23.477	24.8709	49	41	23
ASPLENIACEAE	Asplenium nidus L.	KARST	MINDANAO	MINDANAO	952	15	39	369.658	45	369.658	25.759	26.2925	25.0263	2368.31	348.137	122.744	33.1297	876.364	390.728	534.603	867.493	8.82624	82.4784	53.1144	31.0184	20.3168	10.7016	25.0263	25.954	52	43	24
ASPLENIACEAE	Asplenium nidus L.	KARST	MINDANAO	MINDANAO	2517	19	31	57.6279	22	57.6279	27.3577	28.0853	26.9101	1566.78	169.195	89	20.5445	473.318	284.731	365.391	314.298	9.65168	87.9333	49.0107	33.0582	22.0819	10.9763	27.5331	27.1248	58	38	29
ASPLENIACEAE	Asplenium persicifolium J.Sm. ex Mett.	KARST	MINDANAO	MINDANAO	2164	18	33	704.51	34	704.51	26.9524	28.4213	24.9915	2650.43	342.92	107.237	38.7266	895.109	348.513	765.393	401.552	10.1528	69.1487	138.446	34.0896	19.4072	14.6825	27.9758	25.4385	56	42	21
ASPLENIACEAE	Asplenium scandens J.Sm.	KARST	MINDANAO	MINDANAO	2164	18	33	704.51	34	704.51	26.9524	28.4213	24.9915	2650.43	342.92	107.237	38.7266	895.109	348.513	765.393	401.552	10.1528	69.1487	138.446	34.0896	19.4072	14.6825	27.9758	25.4385	56	42	21
ASPLENIACEAE	Asplenium simile Blume	KARST	MINDANAO	MINDANAO	2164	18	33	704.51	34	704.51	26.9524	28.4213	24.9915	2650.43	342.92	107.237	38.7266	895.109	348.513	765.393	401.552	10.1528	69.1487	138.446	34.0896	19.4072	14.6825	27.9758	25.4385	56	42	21
ASPLENIACEAE	Asplenium affine Sw.	NONKARST	MINDANAO	MINDANAO	972	25	32	1009.5	64	1009.5	24.0658	25.4861	22.5834	2679.58	290.689	113.922	23.858	804.558	443.739	583.687	702.888	7.68321	65.285	111.931	30.0062	18.236	11.7702	23.1058	24.1244	47	38	22
ASPLENIACEAE	Asplenium affine Sw.	NONKARST	MINDANAO	MINDANAO	2768	20	31	16.2953	46	16.2953	27.5576	28.3114	26.5583	3480.85	543.1	190.763	39.1275	1365.17	599.346	635.495	1365.17	9.01818	78.2708	75.2138	33.2984	21.7763	11.5221	26.5583	28.0863	56	41	35
ASPLENIACEAE	Asplenium affine Sw.	NONKARST	MINDANAO	MINDANAO	349	28	32	1681.84	52	1681.84	20.0126	21.2731	18.3173	2989.78	353.819	155.571	25.2998	996.587	512.121	996.587	594.87	10.1983	70.9579	120.41	26.9134	12.5399	14.3734	21.2731	19.5868	52	39	29
ASPLENIACEAE	Asplenium affine Sw.	NONKARST	MINDANAO	MINDANAO	1327	21	36	1234.7	59	1234.7	23.4472	24.8285	21.6851	2633.66	314.032	136.306	27.3522	900.158	452.099	803.519	494.131	10.4929	69.6136	126.092	30.7425	15.6694	15.0732	24.7479	22.1142	50	34	28
ASPLENIACEAE	Asplenium affine Sw.	NONKARST	MINDANAO	MINDANAO	3833	27	24	27.6488	27	27.6488	27.4009	28.0134	26.8099	1511.58	223	48	47.5217	571.165	156.401	373.061	198.787	8.16887	84.821	46.0134	32.2984	22.667	9.6314	27.4524	26.9432	59	26	30
ASPLENIACEAE	Asplenium affine Sw.	NONKARST	MINDANAO	MINDANAO	1715	35	33	2246.69	85	2246.69	16.0183	17.4835	14.1326	2862.36	339.168	171.365	20.3602	928.991	576.33	928.991	603.268	8.8982	68.7478	141.311	22.3472	9.40385	12.9434	17.4835	14.4575	53	45	35
ASPLENIACEAE	Asplenium affine Sw.	NONKARST	MINDANAO	MINDANAO	789	25	35	1004.99	82	1004.99	24.5673	25.7789	23.2132	2327.96	257.115	150.723	17.9395	670.538	496.561	637.882	670.538	8.6841	69.0513	100.381	30.8587	18.2824	12.5763	23.2132	24.8768	48	38	23
ASPLENIACEAE	Asplenium affine Sw.	NONKARST	MINDANAO	MINDANAO	2978	19	29	517.017	38	517.017	25.0582	26.1452	24.1232	1868.06	218.449	93.7741	28.1868	618.651	292.992	560.744	329.008	10.4696	78.4023	77.0453	31.8122	18.4572	13.355	25.7495	24.3066	55	47	24
ASPLENIACEAE	Asplenium amboinense Willd.	NONKARST	MINDANAO	MINDANAO	2475	22	32	17.6879	40	17.6879	27.5612	28.4168	26.5136	3534.11	593.314	140.763	53.3806	1538.24	456.841	492.439	1538.24	6.90006	73.8949	81.3132	32.2638	22.9197	9.34413	26.5136	28.2544	57	36	35
ASPLENIACEAE	Asplenium apoense Copel.	NONKARST	MINDANAO	MINDANAO	1094	26	31	1377.86	84	1377.86	23.3456	24.9644	21.2365	2859.68	298.534	133.92	21.3668	828.592	491.138	657.609	728.883	7.54447	59.8466	149.579	29.508	16.9008	12.6072	22.4491	22.9232	48	34	30
ASPLENIACEAE	Asplenium apoense Copel.	NONKARST	MINDANAO	MINDANAO	1455	23	30	1752.18	62	1752.18	19.8968	21.4543	17.9131	3094.23	327.104	189.595	17.29	952.055	596.797	952.055	718.725	9.96093	67.6317	143.623	26.92	12.1915	14.7285	21.4543	19.4029	49	44	31
ASPLENIACEAE	Asplenium apoense Copel.	NONKARST	MINDANAO	MINDANAO	157	42	26	1943.35	70	1943.35	18.6123	19.8518	16.9619	3040.35	353.34	162.981	23.7166	1002.9	536.808	1002.9	619.813	10.0744	71.6889	117.985	25.3575	11.3037	14.0537	19.8518	18.1685	53	40	36
ASPLENIACEAE	Asplenium apoense Copel.	NONKARST	MINDANAO	MINDANAO	2115	19	28	760.68	80	760.68	25.1197	26.3306	23.7386	2770.75	384.461	81.0378	47.0803	1043.28	286.334	820.604	309.646	9.05116	74.4126	101.769	31.2175	19.0538	12.1638	25.6489	24.0163	49	48	27
ASPLENIACEAE	Asplenium apoense Copel.	NONKARST	MINDANAO	MINDANAO	1327	21	36	1234.7	59	1234.7	23.4472	24.8285	21.6851	2633.66	314.032	136.306	27.3522	900.158	452.099	803.519	494.131	10.4929	69.6136	126.092	30.7425	15.6694	15.0732	24.7479	22.1142	50	34	28
ASPLENIACEAE	Asplenium apoense Copel.	NONKARST	MINDANAO	MINDANAO	141	38	30	1651.81	79	1651.81	19.9823	21.3097	18.1706	2693.96	322.564	153.878	22.7464	892.052	512.528	892.052	552.656	8.81118	67.8471	131.296	26.314	13.3273	12.9867	21.3097	18.5	49	43	29
ASPLENIACEAE	Asplenium callipteris Fée	NONKARST	MINDANAO	MINDANAO	NA	NA	128	14.02	NA	14.02	27.3668	28.155	26.2092	4171.42	715.825	130.181	58.4829	1896.27	444.307	571.668	1896.27	8.06535	72.9237	83.5695	32.7654	21.7039	11.0615	26.2092	27.9631	128	128	128
ASPLENIACEAE	Asplenium callipteris Fée	NONKARST	MINDANAO	MINDANAO	3012	28	31	17.3077	27	17.3077	27.4636	28.3347	26.3499	3599.79	613.268	141	54.3564	1583.88	459.258	496.99	1583.88	7.82248	64.541	84.3594	33.4056	21.2851	12.1204	26.3499	28.1835	55	37	27
ASPLENIACEAE	Asplenium callipteris Fée	NONKARST	MINDANAO	MINDANAO	2124	21	32	880.025	70	880.025	24.5774	26.0811	22.8318	3847.83	573.687	190.446	39.4495	1502.65	628.918	724.717	1502.65	7.63857	62.9661	126.102	30.5301	18.3971	12.133	22.8318	24.9334	52	42	21
ASPLENIACEAE	Asplenium callipteris Fée	NONKARST	MINDANAO	MINDANAO	1755	19	37	904.122	64	904.122	24.6299	26.1049	23.1405	3798.12	551.652	205.064	35.6216	1434.2	664.955	740.907	1434.2	6.95164	64.0983	113.268	30.0264	19.1603	10.8661	23.1405	24.6949	52	40	27
ASPLENIACEAE	Asplenium callipteris Fée	NONKARST	MINDANAO	MINDANAO	2075	20	31	11.6223	53	11.6223	27.5301	28.2449	26.5445	3578.49	587.359	165.33	47.1767	1505.03	530.469	577.679	1505.03	6.01974	73.965	72.7657	31.6165	23.4835	8.13296	26.5445	28.1015	55	41	31
ASPLENIACEAE	Asplenium callipteris Fée	NONKARST	MINDANAO	MINDANAO	1785	23	36	1317.1	45	1317.1	22.4694	23.8007	20.6318	2857	347.489	138.739	28.8601	971.975	461.832	944.819	531.42	10.7363	70.3033	129.519	29.8128	14.541	15.2718	23.7977	22.0579	54	38	26
ASPLENIACEAE	Asplenium callipteris Fée	NONKARST	MINDANAO	MINDANAO	1843	16	42	733.967	30	733.967	25.97	27.3591	24.575	2715.65	356.268	110.686	38.4184	919.385	359.553	787.342	419.601	8.14993	74.1222	106.919	31.3978	20.3944	11.0034	26.9209	24.9049	54	41	21
ASPLENIACEAE	Asplenium callipteris Fée	NONKARST	MINDANAO	Mindanao	2115	19	28	760.68	80	760.68	25.1197	26.3306	23.7386	2770.75	384.461	81.0378	47.0803	1043.28	286.334	820.604	309.646	9.05116	74.4126	101.769	31.2175	19.0538	12.1638	25.6489	24.0163	49	48	27
ASPLENIACEAE	Asplenium callipteris Fée	NONKARST	MINDANAO	MINDANAO	NA	NA	128	3.35488	NA	3.35488	27.2952	28.1057	26.8863	2554.81	345.314	67.5665	52.2926	994.723	231.566	464.606	233.583	8.62231	81.9649	54.4364	32.866	22.3449	10.521	27.0824	27.0903	128	128	128
ASPLENIACEAE	Asplenium callipteris Fée	NONKARST	MINDANAO	MINDANAO	3833	27	24	27.6488	27	27.6488	27.4009	28.0134	26.8099	1511.58	223	48	47.5217	571.165	156.401	373.061	198.787	8.16887	84.821	46.0134	32.2984	22.667	9.6314	27.4524	26.9432	59	26	30
ASPLENIACEAE	Asplenium callipteris Fée	NONKARST	MINDANAO	MINDANAO	941	49	26	2244.23	116	2244.23	17.8724	19.3248	16.0166	2813.07	334.61	163.028	22.183	929.217	543.275	929.217	582.198	9.04539	68.4809	137.587	24.2977	11.089	13.2088	19.3248	16.3308	51	47	33
ASPLENIACEAE	Asplenium callipteris Fée	NONKARST	MINDANAO	MINDANAO	NA	NA	128	31.9115	NA	31.9115	27.2279	27.715	26.7929	1901.14	247.835	64.6701	44.2064	693.35	216.175	478.778	270.087	8.16868	86.9009	35.5803	31.9748	22.5748	9.4	27.204	26.9095	128	128	128
ASPLENIACEAE	Asplenium cf. polyodon G.Forst.	NONKARST	MINDANAO	MINDANAO	1353	22	33	698.917	50	698.917	24.3598	25.7411	22.9303	2648.91	294.151	110.263	24.5435	810.253	439.125	567.632	710.325	7.64164	65.6763	108.815	30.1946	18.5574	11.6372	23.2639	24.4714	48	42	30
ASPLENIACEAE	Asplenium cf. polyodon G.Forst.	NONKARST	MINDANAO	MINDANAO	1755	19	37	904.122	64	904.122	24.6299	26.1049	23.1405	3798.12	551.652	205.064	35.6216	1434.2	664.955	740.907	1434.2	6.95164	64.0983	113.268	30.0264	19.1603	10.8661	23.1405	24.6949	52	40	27
ASPLENIACEAE	Asplenium cf. polyodon G.Forst.	NONKARST	MINDANAO	MINDANAO	2768	20	31	16.2953	46	16.2953	27.5576	28.3114	26.5583	3480.85	543.1	190.763	39.1275	1365.17	599.346	635.495	1365.17	9.01818	78.2708	75.2138	33.2984	21.7763	11.5221	26.5583	28.0863	56	41	35
ASPLENIACEAE	Asplenium cf. polyodon G.Forst.	NONKARST	MINDANAO	MINDANAO	1877	15	31	16.3925	46	16.3925	27.3042	27.9908	26.3411	3332.05	495.612	203.912	33.3116	1233.01	638.356	653.383	1233.01	9.27677	78.9968	70.4096	33.0582	21.3149	11.7434	26.3411	27.9532	53	40	30
ASPLENIACEAE	Asplenium cf. polyodon G.Forst.	NONKARST	MINDANAO	MINDANAO	1577	19	49	778.748	35	778.748	24.4114	25.2058	23.4841	2703.61	341.737	109.537	37.7974	967.594	373.792	947.07	430.819	9.31916	83.2478	68.41	29.9585	18.7566	11.2019	24.9047	24.1691	53	34	26
ASPLENIACEAE	Asplenium cf. polyodon G.Forst.	NONKARST	MINDANAO	MINDANAO	985	17	34	224.009	23	224.009	26.6029	27.136	26.1185	2886.57	486.599	97.6305	56.2749	1291.26	301.963	386.295	420.138	8.08195	87.6081	43.0088	31.2984	22.0732	9.22525	26.5926	26.6651	51	41	24
ASPLENIACEAE	Asplenium cf. polyodon G.Forst.	NONKARST	MINDANAO	MINDANAO	3833	27	24	27.6488	27	27.6488	27.4009	28.0134	26.8099	1511.58	223	48	47.5217	571.165	156.401	373.061	198.787	8.16887	84.821	46.0134	32.2984	22.667	9.6314	27.4524	26.9432	59	26	30
ASPLENIACEAE	Asplenium cf. polyodon G.Forst.	NONKARST	MINDANAO	MINDANAO	1715	35	33	2246.69	85	2246.69	16.0183	17.4835	14.1326	2862.36	339.168	171.365	20.3602	928.991	576.33	928.991	603.268	8.8982	68.7478	141.311	22.3472	9.40385	12.9434	17.4835	14.4575	53	45	35
ASPLENIACEAE	Asplenium cf. polyodon G.Forst.	NONKARST	MINDANAO	MINDANAO	1920	16	31	501.479	40	501.479	25.3835	26.1612	24.5779	2107.9	238.31	143.197	17.9279	608.169	459.06	563.195	608.169	8.92779	77.626	62.8027	31.1958	19.6942	11.5016	24.5779	25.5063	48	47	27
ASPLENIACEAE	Asplenium cf. polyodon G.Forst.	NONKARST	MINDANAO	MINDANAO	NA	NA	128	21.6873	NA	21.6873	27.1013	27.4652	26.6264	1794.6	186.181	122	14.6023	522.631	384.34	472.314	467.12	7.83341	84.6114	35.6998	31.7	22.4418	9.25824	26.7361	26.8985	128	128	128
ASPLENIACEAE	Asplenium colubrinum Christ	NONKARST	MINDANAO	MINDANAO	612	37	29	1695.57	63	1695.57	19.1999	20.5335	17.4265	2717.59	324.96	156.048	22.6058	898.652	517.63	898.652	557.464	9.06682	68.4551	129.317	25.6465	12.4016	13.2449	20.5335	17.7504	50	43	30
ASPLENIACEAE	Asplenium cuneatum Lam.	NONKARST	MINDANAO	MINDANAO	2115	19	28	760.68	80	760.68	25.1197	26.3306	23.7386	2770.75	384.461	81.0378	47.0803	1043.28	286.334	820.604	309.646	9.05116	74.4126	101.769	31.2175	19.0538	12.1638	25.6489	24.0163	49	48	27
ASPLENIACEAE	Asplenium cuneatum Lam.	NONKARST	MINDANAO	MINDANAO	1636	22	28	1030.57	46	1030.57	25.0826	26.6445	23.0049	2799.4	375.144	104.434	40.1866	1010.62	352.127	856.601	386.285	9.42252	67.2744	148.098	31.8482	17.8405	14.0077	26.5482	23.3134	50	39	31
ASPLENIACEAE	Asplenium cuneatum Lam.	NONKARST	MINDANAO	MINDANAO	3833	27	24	27.6488	27	27.6488	27.4009	28.0134	26.8099	1511.58	223	48	47.5217	571.165	156.401	373.061	198.787	8.16887	84.821	46.0134	32.2984	22.667	9.6314	27.4524	26.9432	59	26	30
ASPLENIACEAE	Asplenium cuneatum Lam.	NONKARST	MINDANAO	MINDANAO	2270	57	31	2513.87	176	2513.87	14.7096	16.2591	12.7535	2938.66	347.307	177.519	19.7647	948.044	600.253	948.044	625.17	8.85657	69.0094	149.157	20.9553	8.12132	12.834	16.2591	13.0842	51	46	34
ASPLENIACEAE	Asplenium cuneatum Lam.	NONKARST	MINDANAO	MINDANAO	955	23	31	57.6551	47	57.6551	26.8722	27.2207	26.4017	1714.81	182.119	113	16.5279	500.018	352.197	468.987	417.734	7.86032	85.8293	35.0612	31.4	22.2418	9.15824	26.7251	26.6668	52	29	36
ASPLENIACEAE	Asplenium curtisorum (C.Chr.) Holttum	NONKARST	MINDANAO	MINDANAO	1755	19	37	904.122	64	904.122	24.6299	26.1049	23.1405	3798.12	551.652	205.064	35.6216	1434.2	664.955	740.907	1434.2	6.95164	64.0983	113.268	30.0264	19.1603	10.8661	23.1405	24.6949	52	40	27
ASPLENIACEAE	Asplenium cymbifolium Christ	NONKARST	MINDANAO	MINDANAO	1053	24	36	1047.31	59	1047.31	25.14	26.7176	23.1264	2651.63	293.37	109.877	24.4274	808.771	438.871	564.904	709.069	7.68816	60.1145	143.449	31.3941	18.6045	12.7896	23.8096	24.7136	49	41	27
ASPLENIACEAE	Asplenium cymbifolium Christ	NONKARST	MINDANAO	MINDANAO	1766	22	37	1202.7	38	1202.7	23.4989	24.9189	21.6158	2780.77	346.599	127.327	31.9973	962.37	430.37	804.311	485.529	11.1803	70.3758	133.028	31.1585	15.2718	15.8867	24.8378	22.951	55	38	26
ASPLENIACEAE	Asplenium cymbifolium Christ	NONKARST	MINDANAO	MINDANAO	NA	NA	128	3.35488	NA	3.35488	27.2952	28.1057	26.8863	2554.81	345.314	67.5665	52.2926	994.723	231.566	464.606	233.583	8.62231	81.9649	54.4364	32.866	22.3449	10.521	27.0824	27.0903	128	128	128
ASPLENIACEAE	Asplenium cymbifolium Christ	NONKARST	MINDANAO	MINDANAO	3833	27	24	27.6488	27	27.6488	27.4009	28.0134	26.8099	1511.58	223	48	47.5217	571.165	156.401	373.061	198.787	8.16887	84.821	46.0134	32.2984	22.667	9.6314	27.4524	26.9432	59	26	30
ASPLENIACEAE	Asplenium cymbifolium Christ	NONKARST	MINDANAO	MINDANAO	1715	35	33	2246.69	85	2246.69	16.0183	17.4835	14.1326	2862.36	339.168	171.365	20.3602	928.991	576.33	928.991	603.268	8.8982	68.7478	141.311	22.3472	9.40385	12.9434	17.4835	14.4575	53	45	35
ASPLENIACEAE	Asplenium elmeri Christ	NONKARST	MINDANAO	MINDANAO	1577	19	49	778.748	35	778.748	24.4114	25.2058	23.4841	2703.61	341.737	109.537	37.7974	967.594	373.792	947.07	430.819	9.31916	83.2478	68.41	29.9585	18.7566	11.2019	24.9047	24.1691	53	34	26
ASPLENIACEAE	Asplenium elmeri Christ	NONKARST	MINDANAO	MINDANAO	1046	44	27	2406.96	102	2406.96	14.4835	15.8183	12.7053	3156.35	351.805	176.931	21.0197	1023.51	594.884	1023.51	659.937	9.84868	71.3673	130.761	21.0797	7.27965	13.8	15.8183	13.9227	52	45	30
ASPLENIACEAE	Asplenium elmeri Christ	NONKARST	MINDANAO	MINDANAO	1785	23	36	1317.1	45	1317.1	22.4694	23.8007	20.6318	2857	347.489	138.739	28.8601	971.975	461.832	944.819	531.42	10.7363	70.3033	129.519	29.8128	14.541	15.2718	23.7977	22.0579	54	38	26
ASPLENIACEAE	Asplenium elmeri Christ	NONKARST	MINDANAO	MINDANAO	1878	29	31	2303.3	83	2303.3	16.0219	17.4405	14.1849	2872.59	341.097	170.499	20.709	935.66	574.056	935.66	602.897	8.94545	69.1208	136.961	22.3255	9.38377	12.9418	17.4405	14.4933	49	45	34
ASPLENIACEAE	Asplenium elmeri Christ	NONKARST	MINDANAO	MINDANAO	1715	35	33	2246.69	85	2246.69	16.0183	17.4835	14.1326	2862.36	339.168	171.365	20.3602	928.991	576.33	928.991	603.268	8.8982	68.7478	141.311	22.3472	9.40385	12.9434	17.4835	14.4575	53	45	35
ASPLENIACEAE	Asplenium elmeri Christ	NONKARST	MINDANAO	MINDANAO	1552	34	33	1612.92	88	1612.92	19.9061	21.2314	18.1562	2458.92	299.733	139.51	23.6531	821.365	457.635	821.365	484.279	9.52332	71.009	126.502	26.3818	12.9701	13.4117	21.2314	18.4816	51	44	31
ASPLENIACEAE	Asplenium exiguum Bedd.	NONKARST	MINDANAO	MINDANAO	538	34	29	1988.7	130	1988.7	16.1709	17.4513	14.4236	3114.83	354.952	170.757	22.2926	1019.67	570.422	1019.67	644.64	9.83859	70.8736	126.2	22.7697	8.88777	13.8819	17.4513	15.7067	49	42	37
ASPLENIACEAE	Asplenium griseum Copel.	NONKARST	MINDANAO	MINDANAO	2475	22	32	17.6879	40	17.6879	27.5612	28.4168	26.5136	3534.11	593.314	140.763	53.3806	1538.24	456.841	492.439	1538.24	6.90006	73.8949	81.3132	32.2638	22.9197	9.34413	26.5136	28.2544	57	36	35
ASPLENIACEAE	Asplenium griseum Copel.	NONKARST	MINDANAO	MINDANAO	3136	25	32	42.148	31	42.148	27.3479	28.2	26.2727	3574.27	601.931	141.088	53.6331	1560.01	458.862	494.949	1560.01	7.18193	70.7844	82.3849	32.3168	22.1596	10.1572	26.2727	28.0503	55	39	23
ASPLENIACEAE	Asplenium griseum Copel.	NONKARST	MINDANAO	MINDANAO	725	21	27	137.414	57	137.414	26.3122	27.439	25.0534	3644.75	595.379	159.478	49.1457	1543.5	523.346	594.482	1543.5	6.1273	70.4471	91.5457	30.567	21.8523	8.71471	25.0534	26.5386	51	46	25
ASPLENIACEAE	Asplenium griseum Copel.	NONKARST	MINDANAO	MINDANAO	2124	21	32	880.025	70	880.025	24.5774	26.0811	22.8318	3847.83	573.687	190.446	39.4495	1502.65	628.918	724.717	1502.65	7.63857	62.9661	126.102	30.5301	18.3971	12.133	22.8318	24.9334	52	42	21
ASPLENIACEAE	Asplenium griseum Copel.	NONKARST	MINDANAO	MINDANAO	1755	19	37	904.122	64	904.122	24.6299	26.1049	23.1405	3798.12	551.652	205.064	35.6216	1434.2	664.955	740.907	1434.2	6.95164	64.0983	113.268	30.0264	19.1603	10.8661	23.1405	24.6949	52	40	27
ASPLENIACEAE	Asplenium griseum Copel.	NONKARST	MINDANAO	MINDANAO	2075	20	31	11.6223	53	11.6223	27.5301	28.2449	26.5445	3578.49	587.359	165.33	47.1767	1505.03	530.469	577.679	1505.03	6.01974	73.965	72.7657	31.6165	23.4835	8.13296	26.5445	28.1015	55	41	31
ASPLENIACEAE	Asplenium griseum Copel.	NONKARST	MINDANAO	MINDANAO	1843	16	42	733.967	30	733.967	25.97	27.3591	24.575	2715.65	356.268	110.686	38.4184	919.385	359.553	787.342	419.601	8.14993	74.1222	106.919	31.3978	20.3944	11.0034	26.9209	24.9049	54	41	21
ASPLENIACEAE	Asplenium griseum Copel.	NONKARST	MINDANAO	MINDANAO	3833	27	24	27.6488	27	27.6488	27.4009	28.0134	26.8099	1511.58	223	48	47.5217	571.165	156.401	373.061	198.787	8.16887	84.821	46.0134	32.2984	22.667	9.6314	27.4524	26.9432	59	26	30
ASPLENIACEAE	Asplenium griseum Copel.	NONKARST	MINDANAO	MINDANAO	2978	19	29	517.017	38	517.017	25.0582	26.1452	24.1232	1868.06	218.449	93.7741	28.1868	618.651	292.992	560.744	329.008	10.4696	78.4023	77.0453	31.8122	18.4572	13.355	25.7495	24.3066	55	47	24
ASPLENIACEAE	Asplenium haenkei Copel.	NONKARST	MINDANAO	MINDANAO	3833	27	24	27.6488	27	27.6488	27.4009	28.0134	26.8099	1511.58	223	48	47.5217	571.165	156.401	373.061	198.787	8.16887	84.821	46.0134	32.2984	22.667	9.6314	27.4524	26.9432	59	26	30
ASPLENIACEAE	Asplenium haenkei Copel.	NONKARST	MINDANAO	MINDANAO	3833	27	24	27.6488	27	27.6488	27.4009	28.0134	26.8099	1511.58	223	48	47.5217	571.165	156.401	373.061	198.787	8.16887	84.821	46.0134	32.2984	22.667	9.6314	27.4524	26.9432	59	26	30
ASPLENIACEAE	Asplenium haenkei Copel.	NONKARST	MINDANAO	MINDANAO	1715	35	33	2246.69	85	2246.69	16.0183	17.4835	14.1326	2862.36	339.168	171.365	20.3602	928.991	576.33	928.991	603.268	8.8982	68.7478	141.311	22.3472	9.40385	12.9434	17.4835	14.4575	53	45	35
ASPLENIACEAE	Asplenium haenkei Copel.	NONKARST	MINDANAO	MINDANAO	1516	19	35	880.297	41	880.297	24.1943	25.4673	22.5138	2300.6	288.639	116.49	28.6324	789.932	375.988	725.932	419.616	9.61104	69.2194	120.087	31.0109	17.1258	13.8851	25.3874	22.8429	52	41	29
ASPLENIACEAE	Asplenium haenkei Copel.	NONKARST	MINDANAO	MINDANAO	1506	37	31	1692.54	80	1692.54	19.3673	20.719	17.5967	2502.26	304.237	143.75	23.0133	831.338	472.139	831.338	498.604	9.41917	70.9975	128.482	25.7819	12.5149	13.267	20.719	17.924	50	44	33
ASPLENIACEAE	Asplenium horridum Kaulf.	NONKARST	MINDANAO	MINDANAO	1353	22	33	698.917	50	698.917	24.3598	25.7411	22.9303	2648.91	294.151	110.263	24.5435	810.253	439.125	567.632	710.325	7.64164	65.6763	108.815	30.1946	18.5574	11.6372	23.2639	24.4714	48	42	30
ASPLENIACEAE	Asplenium horridum Kaulf.	NONKARST	MINDANAO	MINDANAO	1053	24	36	1047.31	59	1047.31	25.14	26.7176	23.1264	2651.63	293.37	109.877	24.4274	808.771	438.871	564.904	709.069	7.68816	60.1145	143.449	31.3941	18.6045	12.7896	23.8096	24.7136	49	41	27
ASPLENIACEAE	Asplenium horridum Kaulf.	NONKARST	MINDANAO	MINDANAO	538	34	29	1988.7	130	1988.7	16.1709	17.4513	14.4236	3114.83	354.952	170.757	22.2926	1019.67	570.422	1019.67	644.64	9.83859	70.8736	126.2	22.7697	8.88777	13.8819	17.4513	15.7067	49	42	37
ASPLENIACEAE	Asplenium horridum Kaulf.	NONKARST	MINDANAO	MINDANAO	1046	44	27	2406.96	102	2406.96	14.4835	15.8183	12.7053	3156.35	351.805	176.931	21.0197	1023.51	594.884	1023.51	659.937	9.84868	71.3673	130.761	21.0797	7.27965	13.8	15.8183	13.9227	52	45	30
ASPLENIACEAE	Asplenium horridum Kaulf.	NONKARST	MINDANAO	MINDANAO	1843	16	42	733.967	30	733.967	25.97	27.3591	24.575	2715.65	356.268	110.686	38.4184	919.385	359.553	787.342	419.601	8.14993	74.1222	106.919	31.3978	20.3944	11.0034	26.9209	24.9049	54	41	21
ASPLENIACEAE	Asplenium horridum Kaulf.	NONKARST	MINDANAO	MINDANAO	3833	27	24	27.6488	27	27.6488	27.4009	28.0134	26.8099	1511.58	223	48	47.5217	571.165	156.401	373.061	198.787	8.16887	84.821	46.0134	32.2984	22.667	9.6314	27.4524	26.9432	59	26	30
ASPLENIACEAE	Asplenium horridum Kaulf.	NONKARST	MINDANAO	MINDANAO	141	38	30	1651.81	79	1651.81	19.9823	21.3097	18.1706	2693.96	322.564	153.878	22.7464	892.052	512.528	892.052	552.656	8.81118	67.8471	131.296	26.314	13.3273	12.9867	21.3097	18.5	49	43	29
ASPLENIACEAE	Asplenium horridum Kaulf.	NONKARST	MINDANAO	MINDANAO	1715	35	33	2246.69	85	2246.69	16.0183	17.4835	14.1326	2862.36	339.168	171.365	20.3602	928.991	576.33	928.991	603.268	8.8982	68.7478	141.311	22.3472	9.40385	12.9434	17.4835	14.4575	53	45	35
ASPLENIACEAE	Asplenium horridum Kaulf.	NONKARST	MINDANAO	MINDANAO	1681	26	40	1078.63	95	1078.63	24.0475	25.2512	22.7754	2376.83	259.64	153.507	17.7183	679.286	506.568	656.328	677.307	8.67946	69.8549	96.3134	30.3078	17.8826	12.4252	23.5287	24.2698	48	43	19
ASPLENIACEAE	Asplenium horridum Kaulf.	NONKARST	MINDANAO	MINDANAO	269	20	36	369.905	43	369.905	25.3818	26.4069	24.3205	2163.78	253.147	143.181	19.5292	625.725	460.881	594.386	613.098	8.74668	72.1463	80.9058	31.5168	19.3931	12.1237	26.0791	25.4261	47	42	32
ASPLENIACEAE	Asplenium horridum Kaulf.	NONKARST	MINDANAO	MINDANAO	1967	21	31	184.203	34	184.203	26.2426	26.5419	25.8626	1918.58	232.33	92	30.5688	620.936	300.67	590	332.615	8.20273	90.7223	28.6432	30.7394	21.6976	9.04176	26.4956	25.9529	52	40	29
ASPLENIACEAE	Asplenium insiticium Brack.	NONKARST	MINDANAO	MINDANAO	2270	57	31	2513.87	176	2513.87	14.7096	16.2591	12.7535	2938.66	347.307	177.519	19.7647	948.044	600.253	948.044	625.17	8.85657	69.0094	149.157	20.9553	8.12132	12.834	16.2591	13.0842	51	46	34
ASPLENIACEAE	Asplenium laserpitiifolium Lam.	NONKARST	MINDANAO	MINDANAO	1843	16	42	733.967	30	733.967	25.97	27.3591	24.575	2715.65	356.268	110.686	38.4184	919.385	359.553	787.342	419.601	8.14993	74.1222	106.919	31.3978	20.3944	11.0034	26.9209	24.9049	54	41	21
ASPLENIACEAE	Asplenium laserpitiifolium Lam.	NONKARST	MINDANAO	MINDANAO	NA	NA	128	3.35488	NA	3.35488	27.2952	28.1057	26.8863	2554.81	345.314	67.5665	52.2926	994.723	231.566	464.606	233.583	8.62231	81.9649	54.4364	32.866	22.3449	10.521	27.0824	27.0903	128	128	128
ASPLENIACEAE	Asplenium laserpitiifolium Lam.	NONKARST	MINDANAO	MINDANAO	1377	21	35	386.361	39	386.361	25.9695	26.9096	24.9859	1951.38	253.278	64.2921	47.6697	715.213	199.334	544.172	230.845	8.68876	78.0609	73.1958	31.5251	20.3921	11.133	26.1768	25.1856	51	42	28
ASPLENIACEAE	Asplenium laserpitiifolium Lam.	NONKARST	MINDANAO	MINDANAO	3833	27	24	27.6488	27	27.6488	27.4009	28.0134	26.8099	1511.58	223	48	47.5217	571.165	156.401	373.061	198.787	8.16887	84.821	46.0134	32.2984	22.667	9.6314	27.4524	26.9432	59	26	30
ASPLENIACEAE	Asplenium laserpitiifolium Lam.	NONKARST	MINDANAO	MINDANAO	1715	35	33	2246.69	85	2246.69	16.0183	17.4835	14.1326	2862.36	339.168	171.365	20.3602	928.991	576.33	928.991	603.268	8.8982	68.7478	141.311	22.3472	9.40385	12.9434	17.4835	14.4575	53	45	35
ASPLENIACEAE	Asplenium laserpitiifolium Lam.	NONKARST	MINDANAO	MINDANAO	591	22	38	1269.46	94	1269.46	23.0621	24.3124	21.6388	2491.8	267.409	160.558	17.1863	710.494	526.322	695.406	702.936	8.57197	68.9465	104.407	29.2756	16.8426	12.433	24.0168	23.3818	49	40	25
ASPLENIACEAE	Asplenium laserpitiifolium Lam.	NONKARST	MINDANAO	MINDANAO	569	22	34	1383.67	166	1383.67	22.8082	24.0665	21.2791	2531.86	270.72	163.364	16.9711	723.399	533.7	704.344	714.952	8.45882	68.1964	110.834	28.9717	16.5684	12.4032	22.7896	23.231	47	39	24
ASPLENIACEAE	Asplenium laserpitiifolium Lam.	NONKARST	MINDANAO	MINDANAO	1681	26	40	1078.63	95	1078.63	24.0475	25.2512	22.7754	2376.83	259.64	153.507	17.7183	679.286	506.568	656.328	677.307	8.67946	69.8549	96.3134	30.3078	17.8826	12.4252	23.5287	24.2698	48	43	19
ASPLENIACEAE	Asplenium laserpitiifolium Lam.	NONKARST	MINDANAO	MINDANAO	0	20	31	243.337	74	243.337	26.3677	27.1557	25.5868	2116.46	296.348	133.708	26.2312	674.852	429.529	597.337	557.162	8.99175	77.1417	61.9994	32.2742	20.6175	11.6566	26.6058	26.7627	48	43	28
ASPLENIACEAE	Asplenium laserpitiifolium Lam.	NONKARST	MINDANAO	MINDANAO	269	20	36	369.905	43	369.905	25.3818	26.4069	24.3205	2163.78	253.147	143.181	19.5292	625.725	460.881	594.386	613.098	8.74668	72.1463	80.9058	31.5168	19.3931	12.1237	26.0791	25.4261	47	42	32
ASPLENIACEAE	Asplenium laserpitiifolium Lam.	NONKARST	MINDANAO	MINDANAO	955	23	31	57.6551	47	57.6551	26.8722	27.2207	26.4017	1714.81	182.119	113	16.5279	500.018	352.197	468.987	417.734	7.86032	85.8293	35.0612	31.4	22.2418	9.15824	26.7251	26.6668	52	29	36
ASPLENIACEAE	Asplenium lepturus J.Sm.	NONKARST	MINDANAO	MINDANAO	1053	24	36	1047.31	59	1047.31	25.14	26.7176	23.1264	2651.63	293.37	109.877	24.4274	808.771	438.871	564.904	709.069	7.68816	60.1145	143.449	31.3941	18.6045	12.7896	23.8096	24.7136	49	41	27
ASPLENIACEAE	Asplenium lepturus J.Sm.	NONKARST	MINDANAO	MINDANAO	1053	24	36	1047.31	59	1047.31	25.14	26.7176	23.1264	2651.63	293.37	109.877	24.4274	808.771	438.871	564.904	709.069	7.68816	60.1145	143.449	31.3941	18.6045	12.7896	23.8096	24.7136	49	41	27
ASPLENIACEAE	Asplenium lepturus J.Sm.	NONKARST	MINDANAO	MINDANAO	1577	19	49	778.748	35	778.748	24.4114	25.2058	23.4841	2703.61	341.737	109.537	37.7974	967.594	373.792	947.07	430.819	9.31916	83.2478	68.41	29.9585	18.7566	11.2019	24.9047	24.1691	53	34	26
ASPLENIACEAE	Asplenium lepturus J.Sm.	NONKARST	MINDANAO	MINDANAO	2270	57	31	2513.87	176	2513.87	14.7096	16.2591	12.7535	2938.66	347.307	177.519	19.7647	948.044	600.253	948.044	625.17	8.85657	69.0094	149.157	20.9553	8.12132	12.834	16.2591	13.0842	51	46	34
ASPLENIACEAE	Asplenium lepturus J.Sm.	NONKARST	MINDANAO	MINDANAO	1920	16	31	501.479	40	501.479	25.3835	26.1612	24.5779	2107.9	238.31	143.197	17.9279	608.169	459.06	563.195	608.169	8.92779	77.626	62.8027	31.1958	19.6942	11.5016	24.5779	25.5063	48	47	27
ASPLENIACEAE	Asplenium lepturus J.Sm.	NONKARST	MINDANAO	MINDANAO	1552	34	33	1612.92	88	1612.92	19.9061	21.2314	18.1562	2458.92	299.733	139.51	23.6531	821.365	457.635	821.365	484.279	9.52332	71.009	126.502	26.3818	12.9701	13.4117	21.2314	18.4816	51	44	31
ASPLENIACEAE	Asplenium lepturus J.Sm.	NONKARST	MINDANAO	MINDANAO	1552	34	33	1612.92	88	1612.92	19.9061	21.2314	18.1562	2458.92	299.733	139.51	23.6531	821.365	457.635	821.365	484.279	9.52332	71.009	126.502	26.3818	12.9701	13.4117	21.2314	18.4816	51	44	31
ASPLENIACEAE	Asplenium lepturus J.Sm.	NONKARST	MINDANAO	MINDANAO	6051	32	30	1465.16	89	1465.16	22.7098	23.8458	21.1573	2202.04	257.274	116.996	25.7098	729.989	372.931	729.989	400.122	8.62151	70.102	111.404	28.7525	16.4541	12.2984	23.8458	21.4056	52	38	27
ASPLENIACEAE	Asplenium lobulatum Mett.	NONKARST	MINDANAO	MINDANAO	1743	17	34	1204.66	68	1204.66	23.4473	24.8521	21.6839	2643.47	314.796	138.862	26.8694	901.416	460.46	803.107	501.026	10.6017	69.6396	126.903	30.8286	15.605	15.2237	24.7524	22.106	50	37	24
ASPLENIACEAE	Asplenium lobulatum Mett.	NONKARST	MINDANAO	MINDANAO	2270	57	31	2513.87	176	2513.87	14.7096	16.2591	12.7535	2938.66	347.307	177.519	19.7647	948.044	600.253	948.044	625.17	8.85657	69.0094	149.157	20.9553	8.12132	12.834	16.2591	13.0842	51	46	34
ASPLENIACEAE	Asplenium lobulatum Mett.	NONKARST	MINDANAO	MINDANAO	1715	35	33	2246.69	85	2246.69	16.0183	17.4835	14.1326	2862.36	339.168	171.365	20.3602	928.991	576.33	928.991	603.268	8.8982	68.7478	141.311	22.3472	9.40385	12.9434	17.4835	14.4575	53	45	35
ASPLENIACEAE	Asplenium longissimum Blume	NONKARST	MINDANAO	MINDANAO	984	27	25	1664.07	113	1664.07	20.9058	22.5862	18.6535	3722.31	454.982	230.248	22.515	1211	738.501	892.481	1207.86	8.29862	61.9737	162.521	27.3483	13.9576	13.3907	18.8767	21.7444	51	40	28
ASPLENIACEAE	Asplenium longissimum Blume	NONKARST	MINDANAO	MINDANAO	2768	20	31	16.2953	46	16.2953	27.5576	28.3114	26.5583	3480.85	543.1	190.763	39.1275	1365.17	599.346	635.495	1365.17	9.01818	78.2708	75.2138	33.2984	21.7763	11.5221	26.5583	28.0863	56	41	35
ASPLENIACEAE	Asplenium longissimum Blume	NONKARST	MINDANAO	MINDANAO	691	50	29	2023.27	101	2023.27	17.6514	18.865	16.0357	3069.2	353.907	166.074	23.1341	1007.86	548.281	1007.86	631.177	10.0237	72.0608	116.171	24.309	10.3987	13.9104	18.865	17.2015	52	44	28
ASPLENIACEAE	Asplenium longissimum Blume	NONKARST	MINDANAO	MINDANAO	1843	16	42	733.967	30	733.967	25.97	27.3591	24.575	2715.65	356.268	110.686	38.4184	919.385	359.553	787.342	419.601	8.14993	74.1222	106.919	31.3978	20.3944	11.0034	26.9209	24.9049	54	41	21
ASPLENIACEAE	Asplenium longissimum Blume	NONKARST	MINDANAO	MINDANAO	2115	19	28	760.68	80	760.68	25.1197	26.3306	23.7386	2770.75	384.461	81.0378	47.0803	1043.28	286.334	820.604	309.646	9.05116	74.4126	101.769	31.2175	19.0538	12.1638	25.6489	24.0163	49	48	27
ASPLENIACEAE	Asplenium longissimum Blume	NONKARST	MINDANAO	MINDANAO	1890	34	34	1451.32	54	1451.32	22.1993	23.5001	20.4797	2543.05	311.569	131.782	27.697	876.81	431.536	876.81	480.536	9.57576	69.1879	123.684	28.9549	15.1147	13.8402	23.5001	20.8088	53	38	25
ASPLENIACEAE	Asplenium longissimum Blume	NONKARST	MINDANAO	MINDANAO	3833	27	24	27.6488	27	27.6488	27.4009	28.0134	26.8099	1511.58	223	48	47.5217	571.165	156.401	373.061	198.787	8.16887	84.821	46.0134	32.2984	22.667	9.6314	27.4524	26.9432	59	26	30
ASPLENIACEAE	Asplenium longissimum Blume	NONKARST	MINDANAO	MINDANAO	141	38	30	1651.81	79	1651.81	19.9823	21.3097	18.1706	2693.96	322.564	153.878	22.7464	892.052	512.528	892.052	552.656	8.81118	67.8471	131.296	26.314	13.3273	12.9867	21.3097	18.5	49	43	29
ASPLENIACEAE	Asplenium longissimum Blume	NONKARST	MINDANAO	MINDANAO	2270	57	31	2513.87	176	2513.87	14.7096	16.2591	12.7535	2938.66	347.307	177.519	19.7647	948.044	600.253	948.044	625.17	8.85657	69.0094	149.157	20.9553	8.12132	12.834	16.2591	13.0842	51	46	34
ASPLENIACEAE	Asplenium longissimum Blume	NONKARST	MINDANAO	MINDANAO	1715	35	33	2246.69	85	2246.69	16.0183	17.4835	14.1326	2862.36	339.168	171.365	20.3602	928.991	576.33	928.991	603.268	8.8982	68.7478	141.311	22.3472	9.40385	12.9434	17.4835	14.4575	53	45	35
ASPLENIACEAE	Asplenium longissimum Blume	NONKARST	MINDANAO	MINDANAO	1516	19	35	880.297	41	880.297	24.1943	25.4673	22.5138	2300.6	288.639	116.49	28.6324	789.932	375.988	725.932	419.616	9.61104	69.2194	120.087	31.0109	17.1258	13.8851	25.3874	22.8429	52	41	29
ASPLENIACEAE	Asplenium longissimum Blume	NONKARST	MINDANAO	MINDANAO	269	20	36	369.905	43	369.905	25.3818	26.4069	24.3205	2163.78	253.147	143.181	19.5292	625.725	460.881	594.386	613.098	8.74668	72.1463	80.9058	31.5168	19.3931	12.1237	26.0791	25.4261	47	42	32
ASPLENIACEAE	Asplenium longissimum Blume	NONKARST	MINDANAO	MINDANAO	1552	34	33	1612.92	88	1612.92	19.9061	21.2314	18.1562	2458.92	299.733	139.51	23.6531	821.365	457.635	821.365	484.279	9.52332	71.009	126.502	26.3818	12.9701	13.4117	21.2314	18.4816	51	44	31
ASPLENIACEAE	Asplenium longissimum Blume	NONKARST	MINDANAO	MINDANAO	192	21	34	175.154	33	175.154	26.503	26.8664	26.0117	1922.45	232.197	90.7634	29.9478	614.269	306.945	614.269	344.687	7.81507	86.8341	36.4047	30.9402	21.9402	9	26.8664	26.0466	53	35	27
ASPLENIACEAE	Asplenium longissimum Blume	NONKARST	MINDANAO	MINDANAO	0	23	28	327.655	25	327.655	25.788	26.1506	25.2621	1911.03	230.268	92.7634	29.7062	614.537	305.748	614.537	339.495	7.93216	86.8547	37.6972	30.2913	21.1583	9.13299	26.1506	25.3195	52	39	33
ASPLENIACEAE	Asplenium longissimum Blume	NONKARST	MINDANAO	MINDANAO	1967	21	31	184.203	34	184.203	26.2426	26.5419	25.8626	1918.58	232.33	92	30.5688	620.936	300.67	590	332.615	8.20273	90.7223	28.6432	30.7394	21.6976	9.04176	26.4956	25.9529	52	40	29
ASPLENIACEAE	Asplenium macrophyllum Sw.	NONKARST	MINDANAO	MINDANAO	1755	19	37	904.122	64	904.122	24.6299	26.1049	23.1405	3798.12	551.652	205.064	35.6216	1434.2	664.955	740.907	1434.2	6.95164	64.0983	113.268	30.0264	19.1603	10.8661	23.1405	24.6949	52	40	27
ASPLENIACEAE	Asplenium macrophyllum Sw.	NONKARST	MINDANAO	MINDANAO	2075	20	31	11.6223	53	11.6223	27.5301	28.2449	26.5445	3578.49	587.359	165.33	47.1767	1505.03	530.469	577.679	1505.03	6.01974	73.965	72.7657	31.6165	23.4835	8.13296	26.5445	28.1015	55	41	31
ASPLENIACEAE	Asplenium macrophyllum Sw.	NONKARST	MINDANAO	MINDANAO	2768	20	31	16.2953	46	16.2953	27.5576	28.3114	26.5583	3480.85	543.1	190.763	39.1275	1365.17	599.346	635.495	1365.17	9.01818	78.2708	75.2138	33.2984	21.7763	11.5221	26.5583	28.0863	56	41	35
ASPLENIACEAE	Asplenium macrophyllum Sw.	NONKARST	MINDANAO	MINDANAO	2168	14	33	50.9374	22	50.9374	27.102	27.7707	26.1321	3341.05	494.401	203.401	33.2905	1236.63	637.434	647.334	1236.63	9.07828	78.544	70.8082	32.7582	21.2	11.5582	26.1321	27.7513	51	45	27
ASPLENIACEAE	Asplenium macrophyllum Sw.	NONKARST	MINDANAO	MINDANAO	1877	15	31	16.3925	46	16.3925	27.3042	27.9908	26.3411	3332.05	495.612	203.912	33.3116	1233.01	638.356	653.383	1233.01	9.27677	78.9968	70.4096	33.0582	21.3149	11.7434	26.3411	27.9532	53	40	30
ASPLENIACEAE	Asplenium macrophyllum Sw.	NONKARST	MINDANAO	MINDANAO	1577	19	49	778.748	35	778.748	24.4114	25.2058	23.4841	2703.61	341.737	109.537	37.7974	967.594	373.792	947.07	430.819	9.31916	83.2478	68.41	29.9585	18.7566	11.2019	24.9047	24.1691	53	34	26
ASPLENIACEAE	Asplenium macrophyllum Sw.	NONKARST	MINDANAO	MINDANAO	3833	27	24	27.6488	27	27.6488	27.4009	28.0134	26.8099	1511.58	223	48	47.5217	571.165	156.401	373.061	198.787	8.16887	84.821	46.0134	32.2984	22.667	9.6314	27.4524	26.9432	59	26	30
ASPLENIACEAE	Asplenium macrophyllum Sw.	NONKARST	MINDANAO	MINDANAO	2270	57	31	2513.87	176	2513.87	14.7096	16.2591	12.7535	2938.66	347.307	177.519	19.7647	948.044	600.253	948.044	625.17	8.85657	69.0094	149.157	20.9553	8.12132	12.834	16.2591	13.0842	51	46	34
ASPLENIACEAE	Asplenium macrophyllum Sw.	NONKARST	MINDANAO	MINDANAO	941	49	26	2244.23	116	2244.23	17.8724	19.3248	16.0166	2813.07	334.61	163.028	22.183	929.217	543.275	929.217	582.198	9.04539	68.4809	137.587	24.2977	11.089	13.2088	19.3248	16.3308	51	47	33
ASPLENIACEAE	Asplenium macrophyllum Sw.	NONKARST	MINDANAO	MINDANAO	1715	35	33	2246.69	85	2246.69	16.0183	17.4835	14.1326	2862.36	339.168	171.365	20.3602	928.991	576.33	928.991	603.268	8.8982	68.7478	141.311	22.3472	9.40385	12.9434	17.4835	14.4575	53	45	35
ASPLENIACEAE	Asplenium macrophyllum Sw.	NONKARST	MINDANAO	MINDANAO	2978	19	29	517.017	38	517.017	25.0582	26.1452	24.1232	1868.06	218.449	93.7741	28.1868	618.651	292.992	560.744	329.008	10.4696	78.4023	77.0453	31.8122	18.4572	13.355	25.7495	24.3066	55	47	24
ASPLENIACEAE	Asplenium macrophyllum Sw.	NONKARST	MINDANAO	MINDANAO	NA	NA	128	21.6873	NA	21.6873	27.1013	27.4652	26.6264	1794.6	186.181	122	14.6023	522.631	384.34	472.314	467.12	7.83341	84.6114	35.6998	31.7	22.4418	9.25824	26.7361	26.8985	128	128	128
ASPLENIACEAE	Asplenium militare Copel.	NONKARST	MINDANAO	MINDANAO	1094	26	31	1377.86	84	1377.86	23.3456	24.9644	21.2365	2859.68	298.534	133.92	21.3668	828.592	491.138	657.609	728.883	7.54447	59.8466	149.579	29.508	16.9008	12.6072	22.4491	22.9232	48	34	30
ASPLENIACEAE	Asplenium militare Copel.	NONKARST	MINDANAO	MINDANAO	1785	23	36	1317.1	45	1317.1	22.4694	23.8007	20.6318	2857	347.489	138.739	28.8601	971.975	461.832	944.819	531.42	10.7363	70.3033	129.519	29.8128	14.541	15.2718	23.7977	22.0579	54	38	26
ASPLENIACEAE	Asplenium militare Copel.	NONKARST	MINDANAO	MINDANAO	1890	34	34	1451.32	54	1451.32	22.1993	23.5001	20.4797	2543.05	311.569	131.782	27.697	876.81	431.536	876.81	480.536	9.57576	69.1879	123.684	28.9549	15.1147	13.8402	23.5001	20.8088	53	38	25
ASPLENIACEAE	Asplenium militare Copel.	NONKARST	MINDANAO	MINDANAO	2270	57	31	2513.87	176	2513.87	14.7096	16.2591	12.7535	2938.66	347.307	177.519	19.7647	948.044	600.253	948.044	625.17	8.85657	69.0094	149.157	20.9553	8.12132	12.834	16.2591	13.0842	51	46	34
ASPLENIACEAE	Asplenium militare Copel.	NONKARST	MINDANAO	MINDANAO	1715	35	33	2246.69	85	2246.69	16.0183	17.4835	14.1326	2862.36	339.168	171.365	20.3602	928.991	576.33	928.991	603.268	8.8982	68.7478	141.311	22.3472	9.40385	12.9434	17.4835	14.4575	53	45	35
ASPLENIACEAE	Asplenium militare Copel.	NONKARST	MINDANAO	MINDANAO	1552	34	33	1612.92	88	1612.92	19.9061	21.2314	18.1562	2458.92	299.733	139.51	23.6531	821.365	457.635	821.365	484.279	9.52332	71.009	126.502	26.3818	12.9701	13.4117	21.2314	18.4816	51	44	31
ASPLENIACEAE	Asplenium musifolium Mett.	NONKARST	MINDANAO	MINDANAO	424	22	30	406.192	57	406.192	26.1917	27.5164	24.8333	2456.2	304.484	89.007	30.3509	840.34	398.877	456.615	746.023	7.56374	65.4222	104.798	31.9966	20.4245	11.5721	25.1911	26.829	50	38	29
ASPLENIACEAE	Asplenium musifolium Mett.	NONKARST	MINDANAO	MINDANAO	3833	27	24	27.6488	27	27.6488	27.4009	28.0134	26.8099	1511.58	223	48	47.5217	571.165	156.401	373.061	198.787	8.16887	84.821	46.0134	32.2984	22.667	9.6314	27.4524	26.9432	59	26	30
ASPLENIACEAE	Asplenium nidus L.	NONKARST	MINDANAO	MINDANAO	747	24	34	864.698	47	864.698	25.3262	26.8986	23.372	2635.06	299.117	107.503	25.0237	821.722	438.5	549.62	723.738	7.69479	60.1869	140.043	31.6177	18.8326	12.7851	23.7934	24.9515	47	39	30
ASPLENIACEAE	Asplenium nidus L.	NONKARST	MINDANAO	MINDANAO	1053	24	36	1047.31	59	1047.31	25.14	26.7176	23.1264	2651.63	293.37	109.877	24.4274	808.771	438.871	564.904	709.069	7.68816	60.1145	143.449	31.3941	18.6045	12.7896	23.8096	24.7136	49	41	27
ASPLENIACEAE	Asplenium nidus L.	NONKARST	MINDANAO	MINDANAO	2826	26	34	5.79269	15	5.79269	27.3781	27.9125	26.8167	3031.5	603.547	84.3402	68.9439	1510.45	266.516	465.623	420.041	8.25073	86.8498	44.8082	32.2	22.7	9.5	27.4167	27.3667	59	38	24
ASPLENIACEAE	Asplenium nidus L.	NONKARST	MINDANAO	MINDANAO	1844	23.5	128	0.708376	39	0.708376	27.2141	27.8134	26.8358	2861.85	372.457	115.016	34.6725	1035.16	399.237	444.687	610.575	7.96015	87.8791	40.3826	31.7582	22.7	9.05824	27.1428	27.3958	128	128	128
ASPLENIACEAE	Asplenium nidus L.	NONKARST	MINDANAO	MINDANAO	1843	16	42	733.967	30	733.967	25.97	27.3591	24.575	2715.65	356.268	110.686	38.4184	919.385	359.553	787.342	419.601	8.14993	74.1222	106.919	31.3978	20.3944	11.0034	26.9209	24.9049	54	41	21
ASPLENIACEAE	Asplenium nidus L.	NONKARST	MINDANAO	MINDANAO	2536	18	34	263.566	17	263.566	25.9795	26.7078	25.6062	2916.47	403.093	81.1969	47.6751	1091.96	296.827	538.032	1057.88	7.92927	84.7467	47.6949	30.4566	21.1	9.35665	25.6156	25.9026	53	37	28
ASPLENIACEAE	Asplenium nidus L.	NONKARST	MINDANAO	MINDANAO	2115	19	28	760.68	80	760.68	25.1197	26.3306	23.7386	2770.75	384.461	81.0378	47.0803	1043.28	286.334	820.604	309.646	9.05116	74.4126	101.769	31.2175	19.0538	12.1638	25.6489	24.0163	49	48	27
ASPLENIACEAE	Asplenium nidus L.	NONKARST	MINDANAO	MINDANAO	NA	NA	128	3.35488	NA	3.35488	27.2952	28.1057	26.8863	2554.81	345.314	67.5665	52.2926	994.723	231.566	464.606	233.583	8.62231	81.9649	54.4364	32.866	22.3449	10.521	27.0824	27.0903	128	128	128
ASPLENIACEAE	Asplenium nidus L.	NONKARST	MINDANAO	MINDANAO	1330	16	32	53.9459	32	53.9459	27.147	27.6121	26.4999	2358.56	274.359	148.569	17.6635	717.62	476.378	603.453	662.944	8.96126	86.527	46.5274	32.267	21.9104	10.3566	26.5221	27.3552	50	42	27
ASPLENIACEAE	Asplenium nidus L.	NONKARST	MINDANAO	MINDANAO	1162	21	38	1244.11	50	1244.11	23.2672	24.6476	21.4828	2639.97	313.181	138.598	26.5346	896.253	460.558	803.362	502.652	10.4411	69.4295	127.549	30.537	15.4984	15.0385	24.5865	21.9076	51	36	31
ASPLENIACEAE	Asplenium nidus L.	NONKARST	MINDANAO	MINDANAO	2177	14	34	543.749	25	543.749	26.0016	27.3668	24.8865	2305.74	274.408	112.682	29.7138	782.575	365.727	694.404	406.892	10.3801	75.0339	95.2258	32.9012	19.0642	13.837	26.8091	25.2587	50	41	26
ASPLENIACEAE	Asplenium nidus L.	NONKARST	MINDANAO	MINDANAO	845	14	36	403.438	19	403.438	25.6598	26.9503	24.6964	2296.23	277.567	111.883	30.4264	786.28	359.015	700.687	399.377	10.2093	76.3328	88.6769	32.3925	19.0178	13.3748	26.328	25.017	51	40	28
ASPLENIACEAE	Asplenium nidus L.	NONKARST	MINDANAO	MINDANAO	1983	19	27	10.4245	64	10.4245	27.3454	27.8332	26.686	2225.9	218.551	133.479	12.5596	610.882	504.713	610.882	532.372	8.69332	83.1264	47.2129	32.5252	22.067	10.4582	27.8332	27.082	51	35	30
ASPLENIACEAE	Asplenium nidus L.	NONKARST	MINDANAO	MINDANAO	1302	19	33	29.4758	13	29.4758	27.4671	28.068	27.1923	2343.87	276.269	108.434	31.6801	756.069	357.67	546.787	364.346	9.71472	89.3977	40.0029	33.067	22.2	10.867	27.5977	27.3437	55	44	25
ASPLENIACEAE	Asplenium nidus L.	NONKARST	MINDANAO	MINDANAO	3175	17	33	15.4327	41	15.4327	27.3218	27.7781	26.7239	2050.81	203.266	117.819	14.6437	567.923	427.117	561.295	443.524	8.70027	85.7749	43.2966	32.3434	22.2	10.1434	27.6294	27.1114	54	39	29
ASPLENIACEAE	Asplenium nidus L.	NONKARST	MINDANAO	MINDANAO	1798	15	36	274.779	32	274.779	25.9381	26.5098	25.3298	2085.68	241.953	104.149	25.5639	669.693	350.462	619.834	393.061	9.25024	86.4509	48.3552	31.2598	20.5598	10.7	26.222	25.355	49	49	26
ASPLENIACEAE	Asplenium nidus L.	NONKARST	MINDANAO	MINDANAO	4199	16	29	10.9855	30	10.9855	27.3856	27.8515	26.8438	1978.98	208.016	111	16.0065	548.016	388.912	525.33	465.037	8.80592	88.737	40.9197	32.3	22.3763	9.92366	27.6172	27.4032	57	48	26
ASPLENIACEAE	Asplenium nidus L.	NONKARST	MINDANAO	MINDANAO	1916	14	28	14.5688	27	14.5688	27.3427	28.0508	26.6703	1827.6	187.566	112	14.015	503.733	380.22	493.371	415.654	8.88784	79.795	55.4728	32.9998	21.8582	11.1416	27.7244	27.1342	54	40	26
ASPLENIACEAE	Asplenium nidus L.	NONKARST	MINDANAO	MINDANAO	1338	14	37	38.0517	44	38.0517	27.2385	27.7081	26.711	1912.05	201.596	108	16.7572	543.898	373.873	519.355	425.977	8.75551	89.0442	40.1761	32.1269	22.2939	9.83299	27.4762	27.2193	53	43	23
ASPLENIACEAE	Asplenium nidus L.	NONKARST	MINDANAO	MINDANAO	3833	27	24	27.6488	27	27.6488	27.4009	28.0134	26.8099	1511.58	223	48	47.5217	571.165	156.401	373.061	198.787	8.16887	84.821	46.0134	32.2984	22.667	9.6314	27.4524	26.9432	59	26	30
ASPLENIACEAE	Asplenium nidus L.	NONKARST	MINDANAO	MINDANAO	2270	57	31	2513.87	176	2513.87	14.7096	16.2591	12.7535	2938.66	347.307	177.519	19.7647	948.044	600.253	948.044	625.17	8.85657	69.0094	149.157	20.9553	8.12132	12.834	16.2591	13.0842	51	46	34
ASPLENIACEAE	Asplenium nidus L.	NONKARST	MINDANAO	MINDANAO	1516	19	35	880.297	41	880.297	24.1943	25.4673	22.5138	2300.6	288.639	116.49	28.6324	789.932	375.988	725.932	419.616	9.61104	69.2194	120.087	31.0109	17.1258	13.8851	25.3874	22.8429	52	41	29
ASPLENIACEAE	Asplenium nidus L.	NONKARST	MINDANAO	MINDANAO	3685	24	35	17.2025	19	17.2025	27.2987	27.7722	27.0866	1474.66	226.715	46.3299	46.2467	547.069	164.495	231.431	212.763	8.34333	91.1194	30.1358	31.9	22.7434	9.15665	27.1351	27.2421	59	37	23
ASPLENIACEAE	Asplenium nidus L.	NONKARST	MINDANAO	MINDANAO	NA	NA	128	-4.34738	NA	-4.34738	27.6446	28.419	26.9242	1799.22	207.763	109.582	17.0302	526.237	364.401	496.401	403.165	9.01391	79.2346	58.6832	33.4181	22.0418	11.3763	27.8036	27.4936	128	128	128
ASPLENIACEAE	Asplenium nidus L.	NONKARST	MINDANAO	MINDANAO	3120	25	41	2.43952	43	2.43952	27.3413	27.7861	27.1333	1495.08	229.582	46.5824	45.763	554.165	170.582	230.165	223.418	8.25073	91.2529	28.8854	31.9	22.8582	9.04176	27.1861	27.2667	59	34	33
ASPLENIACEAE	Asplenium nidus L.	NONKARST	MINDANAO	MINDANAO	3338	17	28	10.4342	18	10.4342	27.6167	28.2817	27.3557	1929.97	253.301	88.489	36.3787	686.925	276.845	407.654	406.133	10.9871	89.7952	42.7931	34.0181	21.7819	12.2362	27.4136	27.5701	56	39	33
ASPLENIACEAE	Asplenium nidus L.	NONKARST	MINDANAO	MINDANAO	789	25	35	1004.99	82	1004.99	24.5673	25.7789	23.2132	2327.96	257.115	150.723	17.9395	670.538	496.561	637.882	670.538	8.6841	69.0513	100.381	30.8587	18.2824	12.5763	23.2132	24.8768	48	38	23
ASPLENIACEAE	Asplenium nidus L.	NONKARST	MINDANAO	MINDANAO	2978	19	29	517.017	38	517.017	25.0582	26.1452	24.1232	1868.06	218.449	93.7741	28.1868	618.651	292.992	560.744	329.008	10.4696	78.4023	77.0453	31.8122	18.4572	13.355	25.7495	24.3066	55	47	24
ASPLENIACEAE	Asplenium nidus L.	NONKARST	MINDANAO	MINDANAO	949	17	32	311.918	17	311.918	26.2582	26.8357	25.8138	1489.65	162.204	76.5824	27.4505	472.281	237.841	365.217	259.989	10.0751	89.0924	43.8982	32.0654	20.7566	11.3088	26.1885	25.8984	57	48	27
ASPLENIACEAE	Asplenium nidus L.	NONKARST	MINDANAO	MINDANAO	2488	19	35	289.796	16	289.796	26.3475	26.9277	26.0016	1377.95	147.37	73.133	22.6392	412.862	241.234	306.114	267.305	9.59838	89.4293	41.1598	31.7763	21.0434	10.733	26.5013	26.1122	58	47	22
ASPLENIACEAE	Asplenium nidus L.	NONKARST	MINDANAO	MINDANAO	2206	25	28	7.77588	79	7.77588	27.6667	28.1833	27.3667	1022	116	63	16.0186	302	218	231	240	9.45	90.8654	35.3125	33	22.6	10.4	27.6167	27.8333	58	38	33
ASPLENIACEAE	Asplenium nidus L.	NONKARST	MINDANAO	MINDANAO	192	21	34	175.154	33	175.154	26.503	26.8664	26.0117	1922.45	232.197	90.7634	29.9478	614.269	306.945	614.269	344.687	7.81507	86.8341	36.4047	30.9402	21.9402	9	26.8664	26.0466	53	35	27
ASPLENIACEAE	Asplenium nigrescens Blume	NONKARST	MINDANAO	MINDANAO	1327	21	36	1234.7	59	1234.7	23.4472	24.8285	21.6851	2633.66	314.032	136.306	27.3522	900.158	452.099	803.519	494.131	10.4929	69.6136	126.092	30.7425	15.6694	15.0732	24.7479	22.1142	50	34	28
ASPLENIACEAE	Asplenium nigrescens Blume	NONKARST	MINDANAO	MINDANAO	1823	30	29	2478.57	84	2478.57	16.536	17.8964	14.7532	2839.52	338.583	166.402	21.5532	932.567	558.149	932.567	588.306	8.98635	69.3571	132.505	22.8856	9.92898	12.9566	17.8964	15.0505	51	44	30
ASPLENIACEAE	Asplenium nigrescens Blume	NONKARST	MINDANAO	MINDANAO	2270	57	31	2513.87	176	2513.87	14.7096	16.2591	12.7535	2938.66	347.307	177.519	19.7647	948.044	600.253	948.044	625.17	8.85657	69.0094	149.157	20.9553	8.12132	12.834	16.2591	13.0842	51	46	34
ASPLENIACEAE	Asplenium nigrescens Blume	NONKARST	MINDANAO	MINDANAO	1715	35	33	2246.69	85	2246.69	16.0183	17.4835	14.1326	2862.36	339.168	171.365	20.3602	928.991	576.33	928.991	603.268	8.8982	68.7478	141.311	22.3472	9.40385	12.9434	17.4835	14.4575	53	45	35
ASPLENIACEAE	Asplenium nigrescens Blume	NONKARST	MINDANAO	MINDANAO	1506	37	31	1692.54	80	1692.54	19.3673	20.719	17.5967	2502.26	304.237	143.75	23.0133	831.338	472.139	831.338	498.604	9.41917	70.9975	128.482	25.7819	12.5149	13.267	20.719	17.924	50	44	33
ASPLENIACEAE	Asplenium normale D.Don	NONKARST	MINDANAO	MINDANAO	1455	23	30	1752.18	62	1752.18	19.8968	21.4543	17.9131	3094.23	327.104	189.595	17.29	952.055	596.797	952.055	718.725	9.96093	67.6317	143.623	26.92	12.1915	14.7285	21.4543	19.4029	49	44	31
ASPLENIACEAE	Asplenium normale D.Don	NONKARST	MINDANAO	MINDANAO	1046	44	27	2406.96	102	2406.96	14.4835	15.8183	12.7053	3156.35	351.805	176.931	21.0197	1023.51	594.884	1023.51	659.937	9.84868	71.3673	130.761	21.0797	7.27965	13.8	15.8183	13.9227	52	45	30
ASPLENIACEAE	Asplenium normale D.Don	NONKARST	MINDANAO	MINDANAO	157	42	26	1943.35	70	1943.35	18.6123	19.8518	16.9619	3040.35	353.34	162.981	23.7166	1002.9	536.808	1002.9	619.813	10.0744	71.6889	117.985	25.3575	11.3037	14.0537	19.8518	18.1685	53	40	36
ASPLENIACEAE	Asplenium normale D.Don	NONKARST	MINDANAO	MINDANAO	1785	23	36	1317.1	45	1317.1	22.4694	23.8007	20.6318	2857	347.489	138.739	28.8601	971.975	461.832	944.819	531.42	10.7363	70.3033	129.519	29.8128	14.541	15.2718	23.7977	22.0579	54	38	26
ASPLENIACEAE	Asplenium normale D.Don	NONKARST	MINDANAO	MINDANAO	1766	22	37	1202.7	38	1202.7	23.4989	24.9189	21.6158	2780.77	346.599	127.327	31.9973	962.37	430.37	804.311	485.529	11.1803	70.3758	133.028	31.1585	15.2718	15.8867	24.8378	22.951	55	38	26
ASPLENIACEAE	Asplenium normale D.Don	NONKARST	MINDANAO	MINDANAO	2771	16	27	74.5972	21	74.5972	27.2727	27.8733	26.9979	2665.39	313.133	104.848	37.3062	913.258	351.782	601.962	871.996	8.96295	87.1725	40.0688	32.4699	22.188	10.2819	27.3088	27.0588	56	43	26
ASPLENIACEAE	Asplenium normale D.Don	NONKARST	MINDANAO	MINDANAO	1878	29	31	2303.3	83	2303.3	16.0219	17.4405	14.1849	2872.59	341.097	170.499	20.709	935.66	574.056	935.66	602.897	8.94545	69.1208	136.961	22.3255	9.38377	12.9418	17.4405	14.4933	49	45	34
ASPLENIACEAE	Asplenium normale D.Don	NONKARST	MINDANAO	MINDANAO	2270	57	31	2513.87	176	2513.87	14.7096	16.2591	12.7535	2938.66	347.307	177.519	19.7647	948.044	600.253	948.044	625.17	8.85657	69.0094	149.157	20.9553	8.12132	12.834	16.2591	13.0842	51	46	34
ASPLENIACEAE	Asplenium normale D.Don	NONKARST	MINDANAO	MINDANAO	1715	35	33	2246.69	85	2246.69	16.0183	17.4835	14.1326	2862.36	339.168	171.365	20.3602	928.991	576.33	928.991	603.268	8.8982	68.7478	141.311	22.3472	9.40385	12.9434	17.4835	14.4575	53	45	35
ASPLENIACEAE	Asplenium normale D.Don	NONKARST	MINDANAO	MINDANAO	585	22	31	1556.83	72	1556.83	20.2544	21.5655	18.4937	2652.16	318.668	149.652	23.5756	883.185	492.948	883.185	535.65	9.20715	68.353	127.717	26.8175	13.3473	13.4702	21.5655	18.8198	50	42	33
ASPLENIACEAE	Asplenium normale D.Don	NONKARST	MINDANAO	MINDANAO	2978	19	29	517.017	38	517.017	25.0582	26.1452	24.1232	1868.06	218.449	93.7741	28.1868	618.651	292.992	560.744	329.008	10.4696	78.4023	77.0453	31.8122	18.4572	13.355	25.7495	24.3066	55	47	24
ASPLENIACEAE	Asplenium pellucidum Lam.	NONKARST	MINDANAO	MINDANAO	1949	23	31	807.699	60	807.699	25.4579	26.7735	24.1654	2458.9	288.127	92.4734	28.1055	798.869	396.841	485.626	697.853	7.62567	66.3025	100.77	31.2975	19.7959	11.5016	24.4865	25.949	49	44	28
ASPLENIACEAE	Asplenium pellucidum Lam.	NONKARST	MINDANAO	MINDANAO	1053	24	36	1047.31	59	1047.31	25.14	26.7176	23.1264	2651.63	293.37	109.877	24.4274	808.771	438.871	564.904	709.069	7.68816	60.1145	143.449	31.3941	18.6045	12.7896	23.8096	24.7136	49	41	27
ASPLENIACEAE	Asplenium pellucidum Lam.	NONKARST	MINDANAO	MINDANAO	2768	20	31	16.2953	46	16.2953	27.5576	28.3114	26.5583	3480.85	543.1	190.763	39.1275	1365.17	599.346	635.495	1365.17	9.01818	78.2708	75.2138	33.2984	21.7763	11.5221	26.5583	28.0863	56	41	35
ASPLENIACEAE	Asplenium pellucidum Lam.	NONKARST	MINDANAO	MINDANAO	157	42	26	1943.35	70	1943.35	18.6123	19.8518	16.9619	3040.35	353.34	162.981	23.7166	1002.9	536.808	1002.9	619.813	10.0744	71.6889	117.985	25.3575	11.3037	14.0537	19.8518	18.1685	53	40	36
ASPLENIACEAE	Asplenium pellucidum Lam.	NONKARST	MINDANAO	MINDANAO	1843	16	42	733.967	30	733.967	25.97	27.3591	24.575	2715.65	356.268	110.686	38.4184	919.385	359.553	787.342	419.601	8.14993	74.1222	106.919	31.3978	20.3944	11.0034	26.9209	24.9049	54	41	21
ASPLENIACEAE	Asplenium pellucidum Lam.	NONKARST	MINDANAO	MINDANAO	2115	19	28	760.68	80	760.68	25.1197	26.3306	23.7386	2770.75	384.461	81.0378	47.0803	1043.28	286.334	820.604	309.646	9.05116	74.4126	101.769	31.2175	19.0538	12.1638	25.6489	24.0163	49	48	27
ASPLENIACEAE	Asplenium pellucidum Lam.	NONKARST	MINDANAO	MINDANAO	NA	NA	128	3.35488	NA	3.35488	27.2952	28.1057	26.8863	2554.81	345.314	67.5665	52.2926	994.723	231.566	464.606	233.583	8.62231	81.9649	54.4364	32.866	22.3449	10.521	27.0824	27.0903	128	128	128
ASPLENIACEAE	Asplenium pellucidum Lam.	NONKARST	MINDANAO	MINDANAO	3833	27	24	27.6488	27	27.6488	27.4009	28.0134	26.8099	1511.58	223	48	47.5217	571.165	156.401	373.061	198.787	8.16887	84.821	46.0134	32.2984	22.667	9.6314	27.4524	26.9432	59	26	30
ASPLENIACEAE	Asplenium pellucidum Lam.	NONKARST	MINDANAO	MINDANAO	1715	35	33	2246.69	85	2246.69	16.0183	17.4835	14.1326	2862.36	339.168	171.365	20.3602	928.991	576.33	928.991	603.268	8.8982	68.7478	141.311	22.3472	9.40385	12.9434	17.4835	14.4575	53	45	35
ASPLENIACEAE	Asplenium pellucidum Lam.	NONKARST	MINDANAO	MINDANAO	1771	22	34	1383.67	54	1383.67	21.147	22.4364	19.4058	2591.41	313.157	143.394	24.5247	868.894	470.447	868.894	515.65	9.26955	68.3441	125.92	27.7835	14.2205	13.563	22.4364	19.7264	51	42	29
ASPLENIACEAE	Asplenium pellucidum Lam.	NONKARST	MINDANAO	MINDANAO	0	23	28	327.655	25	327.655	25.788	26.1506	25.2621	1911.03	230.268	92.7634	29.7062	614.537	305.748	614.537	339.495	7.93216	86.8547	37.6972	30.2913	21.1583	9.13299	26.1506	25.3195	52	39	33
ASPLENIACEAE	Asplenium pellucidum Lam.	NONKARST	MINDANAO	MINDANAO	955	23	31	57.6551	47	57.6551	26.8722	27.2207	26.4017	1714.81	182.119	113	16.5279	500.018	352.197	468.987	417.734	7.86032	85.8293	35.0612	31.4	22.2418	9.15824	26.7251	26.6668	52	29	36
ASPLENIACEAE	Asplenium persicifolium J.Sm. ex Mett.	NONKARST	MINDANAO	MINDANAO	3136	25	32	42.148	31	42.148	27.3479	28.2	26.2727	3574.27	601.931	141.088	53.6331	1560.01	458.862	494.949	1560.01	7.18193	70.7844	82.3849	32.3168	22.1596	10.1572	26.2727	28.0503	55	39	23
ASPLENIACEAE	Asplenium persicifolium J.Sm. ex Mett.	NONKARST	MINDANAO	MINDANAO	1094	26	31	1377.86	84	1377.86	23.3456	24.9644	21.2365	2859.68	298.534	133.92	21.3668	828.592	491.138	657.609	728.883	7.54447	59.8466	149.579	29.508	16.9008	12.6072	22.4491	22.9232	48	34	30
ASPLENIACEAE	Asplenium persicifolium J.Sm. ex Mett.	NONKARST	MINDANAO	MINDANAO	1053	24	36	1047.31	59	1047.31	25.14	26.7176	23.1264	2651.63	293.37	109.877	24.4274	808.771	438.871	564.904	709.069	7.68816	60.1145	143.449	31.3941	18.6045	12.7896	23.8096	24.7136	49	41	27
ASPLENIACEAE	Asplenium persicifolium J.Sm. ex Mett.	NONKARST	MINDANAO	MINDANAO	1755	19	37	904.122	64	904.122	24.6299	26.1049	23.1405	3798.12	551.652	205.064	35.6216	1434.2	664.955	740.907	1434.2	6.95164	64.0983	113.268	30.0264	19.1603	10.8661	23.1405	24.6949	52	40	27
ASPLENIACEAE	Asplenium persicifolium J.Sm. ex Mett.	NONKARST	MINDANAO	MINDANAO	2075	20	31	11.6223	53	11.6223	27.5301	28.2449	26.5445	3578.49	587.359	165.33	47.1767	1505.03	530.469	577.679	1505.03	6.01974	73.965	72.7657	31.6165	23.4835	8.13296	26.5445	28.1015	55	41	31
ASPLENIACEAE	Asplenium persicifolium J.Sm. ex Mett.	NONKARST	MINDANAO	MINDANAO	1455	23	30	1752.18	62	1752.18	19.8968	21.4543	17.9131	3094.23	327.104	189.595	17.29	952.055	596.797	952.055	718.725	9.96093	67.6317	143.623	26.92	12.1915	14.7285	21.4543	19.4029	49	44	31
ASPLENIACEAE	Asplenium persicifolium J.Sm. ex Mett.	NONKARST	MINDANAO	MINDANAO	1577	19	49	778.748	35	778.748	24.4114	25.2058	23.4841	2703.61	341.737	109.537	37.7974	967.594	373.792	947.07	430.819	9.31916	83.2478	68.41	29.9585	18.7566	11.2019	24.9047	24.1691	53	34	26
ASPLENIACEAE	Asplenium persicifolium J.Sm. ex Mett.	NONKARST	MINDANAO	MINDANAO	157	42	26	1943.35	70	1943.35	18.6123	19.8518	16.9619	3040.35	353.34	162.981	23.7166	1002.9	536.808	1002.9	619.813	10.0744	71.6889	117.985	25.3575	11.3037	14.0537	19.8518	18.1685	53	40	36
ASPLENIACEAE	Asplenium persicifolium J.Sm. ex Mett.	NONKARST	MINDANAO	MINDANAO	1785	23	36	1317.1	45	1317.1	22.4694	23.8007	20.6318	2857	347.489	138.739	28.8601	971.975	461.832	944.819	531.42	10.7363	70.3033	129.519	29.8128	14.541	15.2718	23.7977	22.0579	54	38	26
ASPLENIACEAE	Asplenium persicifolium J.Sm. ex Mett.	NONKARST	MINDANAO	MINDANAO	1843	16	42	733.967	30	733.967	25.97	27.3591	24.575	2715.65	356.268	110.686	38.4184	919.385	359.553	787.342	419.601	8.14993	74.1222	106.919	31.3978	20.3944	11.0034	26.9209	24.9049	54	41	21
ASPLENIACEAE	Asplenium persicifolium J.Sm. ex Mett.	NONKARST	MINDANAO	MINDANAO	2115	19	28	760.68	80	760.68	25.1197	26.3306	23.7386	2770.75	384.461	81.0378	47.0803	1043.28	286.334	820.604	309.646	9.05116	74.4126	101.769	31.2175	19.0538	12.1638	25.6489	24.0163	49	48	27
ASPLENIACEAE	Asplenium persicifolium J.Sm. ex Mett.	NONKARST	MINDANAO	MINDANAO	885	15	43	719.076	34	719.076	24.0295	24.5277	23.2593	2674.61	355.33	103.467	41.6048	987.314	340.512	942.122	373.089	9.60984	85.9998	52.4921	29.5682	18.3911	11.1771	24.5193	23.4026	54	35	25
ASPLENIACEAE	Asplenium persicifolium J.Sm. ex Mett.	NONKARST	MINDANAO	MINDANAO	2681	29	128	2.87444	76	2.87444	27.5319	28.0736	27.2152	2693.59	333.67	100	39.2725	932.759	335	665.73	346.065	8.89313	86.1416	41.5393	32.8418	22.5165	10.3253	27.3958	27.2152	128	128	128
ASPLENIACEAE	Asplenium persicifolium J.Sm. ex Mett.	NONKARST	MINDANAO	MINDANAO	3378	17	29	939.516	37	939.516	25.2552	26.6011	23.7548	2300.52	291.526	102.048	33.9353	819.425	326.143	733.172	380.67	10.3145	70.9672	109.751	32.4479	17.9133	14.5346	26.3052	24.1106	55	47	23
ASPLENIACEAE	Asplenium persicifolium J.Sm. ex Mett.	NONKARST	MINDANAO	MINDANAO	277	20	32	114.755	32	114.755	27.027	27.8955	26.1988	1900.66	197.804	124.222	13.1382	518.552	415.084	499.454	503.373	8.80283	76.1244	67.2335	32.9175	21.3515	11.566	27.0107	26.9124	51	37	28
ASPLENIACEAE	Asplenium persicifolium J.Sm. ex Mett.	NONKARST	MINDANAO	MINDANAO	1890	34	34	1451.32	54	1451.32	22.1993	23.5001	20.4797	2543.05	311.569	131.782	27.697	876.81	431.536	876.81	480.536	9.57576	69.1879	123.684	28.9549	15.1147	13.8402	23.5001	20.8088	53	38	25
ASPLENIACEAE	Asplenium persicifolium J.Sm. ex Mett.	NONKARST	MINDANAO	MINDANAO	3833	27	24	27.6488	27	27.6488	27.4009	28.0134	26.8099	1511.58	223	48	47.5217	571.165	156.401	373.061	198.787	8.16887	84.821	46.0134	32.2984	22.667	9.6314	27.4524	26.9432	59	26	30
ASPLENIACEAE	Asplenium persicifolium J.Sm. ex Mett.	NONKARST	MINDANAO	MINDANAO	1823	30	29	2478.57	84	2478.57	16.536	17.8964	14.7532	2839.52	338.583	166.402	21.5532	932.567	558.149	932.567	588.306	8.98635	69.3571	132.505	22.8856	9.92898	12.9566	17.8964	15.0505	51	44	30
ASPLENIACEAE	Asplenium persicifolium J.Sm. ex Mett.	NONKARST	MINDANAO	MINDANAO	2270	57	31	2513.87	176	2513.87	14.7096	16.2591	12.7535	2938.66	347.307	177.519	19.7647	948.044	600.253	948.044	625.17	8.85657	69.0094	149.157	20.9553	8.12132	12.834	16.2591	13.0842	51	46	34
ASPLENIACEAE	Asplenium persicifolium J.Sm. ex Mett.	NONKARST	MINDANAO	MINDANAO	1715	35	33	2246.69	85	2246.69	16.0183	17.4835	14.1326	2862.36	339.168	171.365	20.3602	928.991	576.33	928.991	603.268	8.8982	68.7478	141.311	22.3472	9.40385	12.9434	17.4835	14.4575	53	45	35
ASPLENIACEAE	Asplenium persicifolium J.Sm. ex Mett.	NONKARST	MINDANAO	MINDANAO	2978	19	29	517.017	38	517.017	25.0582	26.1452	24.1232	1868.06	218.449	93.7741	28.1868	618.651	292.992	560.744	329.008	10.4696	78.4023	77.0453	31.8122	18.4572	13.355	25.7495	24.3066	55	47	24
ASPLENIACEAE	Asplenium persicifolium J.Sm. ex Mett.	NONKARST	MINDANAO	MINDANAO	1552	34	33	1612.92	88	1612.92	19.9061	21.2314	18.1562	2458.92	299.733	139.51	23.6531	821.365	457.635	821.365	484.279	9.52332	71.009	126.502	26.3818	12.9701	13.4117	21.2314	18.4816	51	44	31
ASPLENIACEAE	Asplenium persicifolium J.Sm. ex Mett.	NONKARST	MINDANAO	MINDANAO	1506	37	31	1692.54	80	1692.54	19.3673	20.719	17.5967	2502.26	304.237	143.75	23.0133	831.338	472.139	831.338	498.604	9.41917	70.9975	128.482	25.7819	12.5149	13.267	20.719	17.924	50	44	33
ASPLENIACEAE	Asplenium persicifolium J.Sm. ex Mett.	NONKARST	MINDANAO	MINDANAO	2661	19	35	125.804	30	125.804	26.881	27.5628	26.2709	1535.42	162.479	87.7995	18.402	442.392	292.311	420.213	442.14	9.40318	80.9366	51.8688	32.7974	21.1793	11.6181	26.3424	26.8366	51	36	26
ASPLENIACEAE	Asplenium phyllitidis D.Don	NONKARST	MINDANAO	MINDANAO	1755	19	37	904.122	64	904.122	24.6299	26.1049	23.1405	3798.12	551.652	205.064	35.6216	1434.2	664.955	740.907	1434.2	6.95164	64.0983	113.268	30.0264	19.1603	10.8661	23.1405	24.6949	52	40	27
ASPLENIACEAE	Asplenium phyllitidis D.Don	NONKARST	MINDANAO	MINDANAO	2075	20	31	11.6223	53	11.6223	27.5301	28.2449	26.5445	3578.49	587.359	165.33	47.1767	1505.03	530.469	577.679	1505.03	6.01974	73.965	72.7657	31.6165	23.4835	8.13296	26.5445	28.1015	55	41	31
ASPLENIACEAE	Asplenium phyllitidis D.Don	NONKARST	MINDANAO	MINDANAO	NA	NA	128	0.708219	NA	0.708219	27.4475	28.1388	26.4386	4432.93	776.868	167.599	53.8766	1955.65	543.796	803.253	1955.65	6.64304	77.2446	72.1655	31.5582	22.9582	8.6	26.4386	27.8895	128	128	128
ASPLENIACEAE	Asplenium phyllitidis D.Don	NONKARST	MINDANAO	MINDANAO	1636	22	28	1030.57	46	1030.57	25.0826	26.6445	23.0049	2799.4	375.144	104.434	40.1866	1010.62	352.127	856.601	386.285	9.42252	67.2744	148.098	31.8482	17.8405	14.0077	26.5482	23.3134	50	39	31
ASPLENIACEAE	Asplenium phyllitidis D.Don	NONKARST	MINDANAO	MINDANAO	1377	21	35	386.361	39	386.361	25.9695	26.9096	24.9859	1951.38	253.278	64.2921	47.6697	715.213	199.334	544.172	230.845	8.68876	78.0609	73.1958	31.5251	20.3921	11.133	26.1768	25.1856	51	42	28
ASPLENIACEAE	Asplenium phyllitidis D.Don	NONKARST	MINDANAO	MINDANAO	3833	27	24	27.6488	27	27.6488	27.4009	28.0134	26.8099	1511.58	223	48	47.5217	571.165	156.401	373.061	198.787	8.16887	84.821	46.0134	32.2984	22.667	9.6314	27.4524	26.9432	59	26	30
ASPLENIACEAE	Asplenium phyllitidis D.Don	NONKARST	MINDANAO	MINDANAO	1823	30	29	2478.57	84	2478.57	16.536	17.8964	14.7532	2839.52	338.583	166.402	21.5532	932.567	558.149	932.567	588.306	8.98635	69.3571	132.505	22.8856	9.92898	12.9566	17.8964	15.0505	51	44	30
ASPLENIACEAE	Asplenium phyllitidis D.Don	NONKARST	MINDANAO	MINDANAO	1715	35	33	2246.69	85	2246.69	16.0183	17.4835	14.1326	2862.36	339.168	171.365	20.3602	928.991	576.33	928.991	603.268	8.8982	68.7478	141.311	22.3472	9.40385	12.9434	17.4835	14.4575	53	45	35
ASPLENIACEAE	Asplenium scandens J.Sm.	NONKARST	MINDANAO	MINDANAO	1399	16	36	81.5607	173	81.5607	27.2041	28.0372	26.0921	3793.84	651.199	145.237	55.3779	1688.94	464.505	519.34	1688.94	6.45136	69.9092	82.5051	31.6732	22.4449	9.22822	26.0921	27.8921	54	44	25
ASPLENIACEAE	Asplenium scandens J.Sm.	NONKARST	MINDANAO	MINDANAO	2124	21	32	880.025	70	880.025	24.5774	26.0811	22.8318	3847.83	573.687	190.446	39.4495	1502.65	628.918	724.717	1502.65	7.63857	62.9661	126.102	30.5301	18.3971	12.133	22.8318	24.9334	52	42	21
ASPLENIACEAE	Asplenium scandens J.Sm.	NONKARST	MINDANAO	MINDANAO	1755	19	37	904.122	64	904.122	24.6299	26.1049	23.1405	3798.12	551.652	205.064	35.6216	1434.2	664.955	740.907	1434.2	6.95164	64.0983	113.268	30.0264	19.1603	10.8661	23.1405	24.6949	52	40	27
ASPLENIACEAE	Asplenium scandens J.Sm.	NONKARST	MINDANAO	MINDANAO	2075	20	31	11.6223	53	11.6223	27.5301	28.2449	26.5445	3578.49	587.359	165.33	47.1767	1505.03	530.469	577.679	1505.03	6.01974	73.965	72.7657	31.6165	23.4835	8.13296	26.5445	28.1015	55	41	31
ASPLENIACEAE	Asplenium scandens J.Sm.	NONKARST	MINDANAO	MINDANAO	1877	15	31	16.3925	46	16.3925	27.3042	27.9908	26.3411	3332.05	495.612	203.912	33.3116	1233.01	638.356	653.383	1233.01	9.27677	78.9968	70.4096	33.0582	21.3149	11.7434	26.3411	27.9532	53	40	30
ASPLENIACEAE	Asplenium scandens J.Sm.	NONKARST	MINDANAO	MINDANAO	1577	19	49	778.748	35	778.748	24.4114	25.2058	23.4841	2703.61	341.737	109.537	37.7974	967.594	373.792	947.07	430.819	9.31916	83.2478	68.41	29.9585	18.7566	11.2019	24.9047	24.1691	53	34	26
ASPLENIACEAE	Asplenium scandens J.Sm.	NONKARST	MINDANAO	MINDANAO	1843	16	42	733.967	30	733.967	25.97	27.3591	24.575	2715.65	356.268	110.686	38.4184	919.385	359.553	787.342	419.601	8.14993	74.1222	106.919	31.3978	20.3944	11.0034	26.9209	24.9049	54	41	21
ASPLENIACEAE	Asplenium scandens J.Sm.	NONKARST	MINDANAO	MINDANAO	277	20	32	114.755	32	114.755	27.027	27.8955	26.1988	1900.66	197.804	124.222	13.1382	518.552	415.084	499.454	503.373	8.80283	76.1244	67.2335	32.9175	21.3515	11.566	27.0107	26.9124	51	37	28
ASPLENIACEAE	Asplenium scandens J.Sm.	NONKARST	MINDANAO	MINDANAO	1757	20	36	465.721	25	465.721	26.4715	27.2894	25.6515	1799.97	240.343	57.9413	45.7469	656.722	192.212	478.775	236.348	8.35009	79.7507	62.3154	31.7444	21.2729	10.4715	26.5619	25.8109	53	40	26
ASPLENIACEAE	Asplenium scandens J.Sm.	NONKARST	MINDANAO	MINDANAO	3833	27	24	27.6488	27	27.6488	27.4009	28.0134	26.8099	1511.58	223	48	47.5217	571.165	156.401	373.061	198.787	8.16887	84.821	46.0134	32.2984	22.667	9.6314	27.4524	26.9432	59	26	30
ASPLENIACEAE	Asplenium scandens J.Sm.	NONKARST	MINDANAO	MINDANAO	2270	57	31	2513.87	176	2513.87	14.7096	16.2591	12.7535	2938.66	347.307	177.519	19.7647	948.044	600.253	948.044	625.17	8.85657	69.0094	149.157	20.9553	8.12132	12.834	16.2591	13.0842	51	46	34
ASPLENIACEAE	Asplenium scandens J.Sm.	NONKARST	MINDANAO	MINDANAO	1516	19	35	880.297	41	880.297	24.1943	25.4673	22.5138	2300.6	288.639	116.49	28.6324	789.932	375.988	725.932	419.616	9.61104	69.2194	120.087	31.0109	17.1258	13.8851	25.3874	22.8429	52	41	29
ASPLENIACEAE	Asplenium scandens J.Sm.	NONKARST	MINDANAO	MINDANAO	1824	22	35	23.8786	18	23.8786	27.6611	28.4567	27.2875	1840.36	269.936	80.2366	40.3203	688.471	255.221	376.298	639.574	11.0014	87.3125	50.752	34.2	21.6	12.6	27.3209	27.7664	59	44	30
ASPLENIACEAE	Asplenium scandens J.Sm.	NONKARST	MINDANAO	MINDANAO	2978	19	29	517.017	38	517.017	25.0582	26.1452	24.1232	1868.06	218.449	93.7741	28.1868	618.651	292.992	560.744	329.008	10.4696	78.4023	77.0453	31.8122	18.4572	13.355	25.7495	24.3066	55	47	24
ASPLENIACEAE	Asplenium scandens J.Sm.	NONKARST	MINDANAO	MINDANAO	1552	34	33	1612.92	88	1612.92	19.9061	21.2314	18.1562	2458.92	299.733	139.51	23.6531	821.365	457.635	821.365	484.279	9.52332	71.009	126.502	26.3818	12.9701	13.4117	21.2314	18.4816	51	44	31
ASPLENIACEAE	Asplenium schizocarpum (Copel.) Copel.	NONKARST	MINDANAO	MINDANAO	1757	20	36	465.721	25	465.721	26.4715	27.2894	25.6515	1799.97	240.343	57.9413	45.7469	656.722	192.212	478.775	236.348	8.35009	79.7507	62.3154	31.7444	21.2729	10.4715	26.5619	25.8109	53	40	26
ASPLENIACEAE	Asplenium schizocarpum (Copel.) Copel.	NONKARST	MINDANAO	MINDANAO	3833	27	24	27.6488	27	27.6488	27.4009	28.0134	26.8099	1511.58	223	48	47.5217	571.165	156.401	373.061	198.787	8.16887	84.821	46.0134	32.2984	22.667	9.6314	27.4524	26.9432	59	26	30
ASPLENIACEAE	Asplenium scolopendrioides J.Sm.	NONKARST	MINDANAO	MINDANAO	2475	22	32	17.6879	40	17.6879	27.5612	28.4168	26.5136	3534.11	593.314	140.763	53.3806	1538.24	456.841	492.439	1538.24	6.90006	73.8949	81.3132	32.2638	22.9197	9.34413	26.5136	28.2544	57	36	35
ASPLENIACEAE	Asplenium scolopendrioides J.Sm.	NONKARST	MINDANAO	MINDANAO	1702	18	36	683.147	86	683.147	25.7134	27.2173	24.1057	4150.13	663.88	204.899	41.8974	1666.88	655.233	814.891	1666.88	8.47868	64.6239	120.38	32.225	19.1038	13.1213	24.1057	25.9029	52	42	25
ASPLENIACEAE	Asplenium scolopendrioides J.Sm.	NONKARST	MINDANAO	MINDANAO	1577	19	49	778.748	35	778.748	24.4114	25.2058	23.4841	2703.61	341.737	109.537	37.7974	967.594	373.792	947.07	430.819	9.31916	83.2478	68.41	29.9585	18.7566	11.2019	24.9047	24.1691	53	34	26
ASPLENIACEAE	Asplenium scolopendrioides J.Sm.	NONKARST	MINDANAO	MINDANAO	1785	23	36	1317.1	45	1317.1	22.4694	23.8007	20.6318	2857	347.489	138.739	28.8601	971.975	461.832	944.819	531.42	10.7363	70.3033	129.519	29.8128	14.541	15.2718	23.7977	22.0579	54	38	26
ASPLENIACEAE	Asplenium scolopendrioides J.Sm.	NONKARST	MINDANAO	MINDANAO	NA	NA	128	3.35488	NA	3.35488	27.2952	28.1057	26.8863	2554.81	345.314	67.5665	52.2926	994.723	231.566	464.606	233.583	8.62231	81.9649	54.4364	32.866	22.3449	10.521	27.0824	27.0903	128	128	128
ASPLENIACEAE	Asplenium scolopendrioides J.Sm.	NONKARST	MINDANAO	MINDANAO	2270	57	31	2513.87	176	2513.87	14.7096	16.2591	12.7535	2938.66	347.307	177.519	19.7647	948.044	600.253	948.044	625.17	8.85657	69.0094	149.157	20.9553	8.12132	12.834	16.2591	13.0842	51	46	34
ASPLENIACEAE	Asplenium scolopendrioides J.Sm.	NONKARST	MINDANAO	MINDANAO	1715	35	33	2246.69	85	2246.69	16.0183	17.4835	14.1326	2862.36	339.168	171.365	20.3602	928.991	576.33	928.991	603.268	8.8982	68.7478	141.311	22.3472	9.40385	12.9434	17.4835	14.4575	53	45	35
ASPLENIACEAE	Asplenium scolopendrioides J.Sm.	NONKARST	MINDANAO	MINDANAO	2978	19	29	517.017	38	517.017	25.0582	26.1452	24.1232	1868.06	218.449	93.7741	28.1868	618.651	292.992	560.744	329.008	10.4696	78.4023	77.0453	31.8122	18.4572	13.355	25.7495	24.3066	55	47	24
ASPLENIACEAE	Asplenium simile Blume	NONKARST	MINDANAO	MINDANAO	984	27	25	1664.07	113	1664.07	20.9058	22.5862	18.6535	3722.31	454.982	230.248	22.515	1211	738.501	892.481	1207.86	8.29862	61.9737	162.521	27.3483	13.9576	13.3907	18.8767	21.7444	51	40	28
ASPLENIACEAE	Asplenium simile Blume	NONKARST	MINDANAO	MINDANAO	2270	57	31	2513.87	176	2513.87	14.7096	16.2591	12.7535	2938.66	347.307	177.519	19.7647	948.044	600.253	948.044	625.17	8.85657	69.0094	149.157	20.9553	8.12132	12.834	16.2591	13.0842	51	46	34
ASPLENIACEAE	Asplenium simile Blume	NONKARST	MINDANAO	MINDANAO	0	23	28	327.655	25	327.655	25.788	26.1506	25.2621	1911.03	230.268	92.7634	29.7062	614.537	305.748	614.537	339.495	7.93216	86.8547	37.6972	30.2913	21.1583	9.13299	26.1506	25.3195	52	39	33
ASPLENIACEAE	Asplenium steerei Harr.	NONKARST	MINDANAO	MINDANAO	1715	35	33	2246.69	85	2246.69	16.0183	17.4835	14.1326	2862.36	339.168	171.365	20.3602	928.991	576.33	928.991	603.268	8.8982	68.7478	141.311	22.3472	9.40385	12.9434	17.4835	14.4575	53	45	35
ASPLENIACEAE	Asplenium steerei Harr.	NONKARST	MINDANAO	MINDANAO	1516	19	35	880.297	41	880.297	24.1943	25.4673	22.5138	2300.6	288.639	116.49	28.6324	789.932	375.988	725.932	419.616	9.61104	69.2194	120.087	31.0109	17.1258	13.8851	25.3874	22.8429	52	41	29
ASPLENIACEAE	Asplenium tenerum G.Forst.	NONKARST	MINDANAO	MINDANAO	2475	22	32	17.6879	40	17.6879	27.5612	28.4168	26.5136	3534.11	593.314	140.763	53.3806	1538.24	456.841	492.439	1538.24	6.90006	73.8949	81.3132	32.2638	22.9197	9.34413	26.5136	28.2544	57	36	35
ASPLENIACEAE	Asplenium tenerum G.Forst.	NONKARST	MINDANAO	MINDANAO	3136	25	32	42.148	31	42.148	27.3479	28.2	26.2727	3574.27	601.931	141.088	53.6331	1560.01	458.862	494.949	1560.01	7.18193	70.7844	82.3849	32.3168	22.1596	10.1572	26.2727	28.0503	55	39	23
ASPLENIACEAE	Asplenium tenerum G.Forst.	NONKARST	MINDANAO	MINDANAO	2124	21	32	880.025	70	880.025	24.5774	26.0811	22.8318	3847.83	573.687	190.446	39.4495	1502.65	628.918	724.717	1502.65	7.63857	62.9661	126.102	30.5301	18.3971	12.133	22.8318	24.9334	52	42	21
ASPLENIACEAE	Asplenium tenerum G.Forst.	NONKARST	MINDANAO	MINDANAO	1755	19	37	904.122	64	904.122	24.6299	26.1049	23.1405	3798.12	551.652	205.064	35.6216	1434.2	664.955	740.907	1434.2	6.95164	64.0983	113.268	30.0264	19.1603	10.8661	23.1405	24.6949	52	40	27
ASPLENIACEAE	Asplenium tenerum G.Forst.	NONKARST	MINDANAO	MINDANAO	2075	20	31	11.6223	53	11.6223	27.5301	28.2449	26.5445	3578.49	587.359	165.33	47.1767	1505.03	530.469	577.679	1505.03	6.01974	73.965	72.7657	31.6165	23.4835	8.13296	26.5445	28.1015	55	41	31
ASPLENIACEAE	Asplenium tenerum G.Forst.	NONKARST	MINDANAO	MINDANAO	2768	20	31	16.2953	46	16.2953	27.5576	28.3114	26.5583	3480.85	543.1	190.763	39.1275	1365.17	599.346	635.495	1365.17	9.01818	78.2708	75.2138	33.2984	21.7763	11.5221	26.5583	28.0863	56	41	35
ASPLENIACEAE	Asplenium tenerum G.Forst.	NONKARST	MINDANAO	MINDANAO	1640	13	128	25.9977	27	25.9977	27.4529	28.2054	26.4438	3385.19	518.918	195.285	36.8854	1298.68	612.546	630.969	1298.68	8.99989	78.2599	75.6186	33.1149	21.6149	11.5	26.4438	27.9944	128	128	128
ASPLENIACEAE	Asplenium tenerum G.Forst.	NONKARST	MINDANAO	MINDANAO	1702	18	36	683.147	86	683.147	25.7134	27.2173	24.1057	4150.13	663.88	204.899	41.8974	1666.88	655.233	814.891	1666.88	8.47868	64.6239	120.38	32.225	19.1038	13.1213	24.1057	25.9029	52	42	25
ASPLENIACEAE	Asplenium tenerum G.Forst.	NONKARST	MINDANAO	MINDANAO	1577	19	49	778.748	35	778.748	24.4114	25.2058	23.4841	2703.61	341.737	109.537	37.7974	967.594	373.792	947.07	430.819	9.31916	83.2478	68.41	29.9585	18.7566	11.2019	24.9047	24.1691	53	34	26
ASPLENIACEAE	Asplenium tenerum G.Forst.	NONKARST	MINDANAO	MINDANAO	1843	16	42	733.967	30	733.967	25.97	27.3591	24.575	2715.65	356.268	110.686	38.4184	919.385	359.553	787.342	419.601	8.14993	74.1222	106.919	31.3978	20.3944	11.0034	26.9209	24.9049	54	41	21
ASPLENIACEAE	Asplenium tenerum G.Forst.	NONKARST	MINDANAO	MINDANAO	2115	19	28	760.68	80	760.68	25.1197	26.3306	23.7386	2770.75	384.461	81.0378	47.0803	1043.28	286.334	820.604	309.646	9.05116	74.4126	101.769	31.2175	19.0538	12.1638	25.6489	24.0163	49	48	27
ASPLENIACEAE	Asplenium tenerum G.Forst.	NONKARST	MINDANAO	MINDANAO	1636	22	28	1030.57	46	1030.57	25.0826	26.6445	23.0049	2799.4	375.144	104.434	40.1866	1010.62	352.127	856.601	386.285	9.42252	67.2744	148.098	31.8482	17.8405	14.0077	26.5482	23.3134	50	39	31
ASPLENIACEAE	Asplenium tenerum G.Forst.	NONKARST	MINDANAO	MINDANAO	NA	NA	128	3.35488	NA	3.35488	27.2952	28.1057	26.8863	2554.81	345.314	67.5665	52.2926	994.723	231.566	464.606	233.583	8.62231	81.9649	54.4364	32.866	22.3449	10.521	27.0824	27.0903	128	128	128
ASPLENIACEAE	Asplenium tenerum G.Forst.	NONKARST	MINDANAO	MINDANAO	1377	21	35	386.361	39	386.361	25.9695	26.9096	24.9859	1951.38	253.278	64.2921	47.6697	715.213	199.334	544.172	230.845	8.68876	78.0609	73.1958	31.5251	20.3921	11.133	26.1768	25.1856	51	42	28
ASPLENIACEAE	Asplenium tenerum G.Forst.	NONKARST	MINDANAO	MINDANAO	3833	27	24	27.6488	27	27.6488	27.4009	28.0134	26.8099	1511.58	223	48	47.5217	571.165	156.401	373.061	198.787	8.16887	84.821	46.0134	32.2984	22.667	9.6314	27.4524	26.9432	59	26	30
ASPLENIACEAE	Asplenium tenerum G.Forst.	NONKARST	MINDANAO	MINDANAO	2270	57	31	2513.87	176	2513.87	14.7096	16.2591	12.7535	2938.66	347.307	177.519	19.7647	948.044	600.253	948.044	625.17	8.85657	69.0094	149.157	20.9553	8.12132	12.834	16.2591	13.0842	51	46	34
ASPLENIACEAE	Asplenium tenerum G.Forst.	NONKARST	MINDANAO	MINDANAO	1715	35	33	2246.69	85	2246.69	16.0183	17.4835	14.1326	2862.36	339.168	171.365	20.3602	928.991	576.33	928.991	603.268	8.8982	68.7478	141.311	22.3472	9.40385	12.9434	17.4835	14.4575	53	45	35
ASPLENIACEAE	Asplenium tenerum G.Forst.	NONKARST	MINDANAO	MINDANAO	1516	19	35	880.297	41	880.297	24.1943	25.4673	22.5138	2300.6	288.639	116.49	28.6324	789.932	375.988	725.932	419.616	9.61104	69.2194	120.087	31.0109	17.1258	13.8851	25.3874	22.8429	52	41	29
ASPLENIACEAE	Asplenium tenerum G.Forst.	NONKARST	MINDANAO	MINDANAO	1238	21	30	493.521	29	493.521	25.646	26.5027	24.6219	2108.4	259.758	81.8511	41.7495	742.609	257.372	613.635	286.372	8.68876	77.1772	73.8076	31.2644	20.0061	11.2582	26.0915	24.8313	55	43	28
ASPLENIACEAE	Asplenium tenerum G.Forst.	NONKARST	MINDANAO	MINDANAO	2978	19	29	517.017	38	517.017	25.0582	26.1452	24.1232	1868.06	218.449	93.7741	28.1868	618.651	292.992	560.744	329.008	10.4696	78.4023	77.0453	31.8122	18.4572	13.355	25.7495	24.3066	55	47	24
ASPLENIACEAE	Asplenium tenerum G.Forst.	NONKARST	MINDANAO	MINDANAO	3511	21	33	136.995	29	136.995	26.9208	27.6431	26.2894	1543.22	162.314	89.0106	18.3769	445.077	294.378	420.944	445.077	9.36855	80.4642	53.975	32.8676	21.2242	11.6434	26.3564	26.8717	55	36	28
ASPLENIACEAE	Asplenium tenuifolium D.Don	NONKARST	MINDANAO	MINDANAO	1785	23	36	1317.1	45	1317.1	22.4694	23.8007	20.6318	2857	347.489	138.739	28.8601	971.975	461.832	944.819	531.42	10.7363	70.3033	129.519	29.8128	14.541	15.2718	23.7977	22.0579	54	38	26
ASPLENIACEAE	Asplenium thunbergii Kunze	NONKARST	MINDANAO	MINDANAO	1455	23	30	1752.18	62	1752.18	19.8968	21.4543	17.9131	3094.23	327.104	189.595	17.29	952.055	596.797	952.055	718.725	9.96093	67.6317	143.623	26.92	12.1915	14.7285	21.4543	19.4029	49	44	31
ASPLENIACEAE	Asplenium thunbergii Kunze	NONKARST	MINDANAO	MINDANAO	360	20	34	1482.66	70	1482.66	22.5743	24.0582	20.6202	2974.37	327.763	170.071	20.7543	937.349	536.332	910.193	646.95	10.2893	67.2716	139.667	29.9569	14.6615	15.2955	24.0582	22.1759	50	40	30
ASPLENIACEAE	Asplenium thunbergii Kunze	NONKARST	MINDANAO	MINDANAO	2231	45	30	1833.6	85	1833.6	18.0296	19.4483	16.0771	2899.57	376.511	108.612	37.3564	1043.45	392.716	1043.45	441.314	8.48602	66.1275	141.144	24.2555	11.4226	12.833	19.4483	16.4463	49	42	33
ASPLENIACEAE	Asplenium thunbergii Kunze	NONKARST	MINDANAO	MINDANAO	1046	44	27	2406.96	102	2406.96	14.4835	15.8183	12.7053	3156.35	351.805	176.931	21.0197	1023.51	594.884	1023.51	659.937	9.84868	71.3673	130.761	21.0797	7.27965	13.8	15.8183	13.9227	52	45	30
ASPLENIACEAE	Asplenium thunbergii Kunze	NONKARST	MINDANAO	MINDANAO	157	42	26	1943.35	70	1943.35	18.6123	19.8518	16.9619	3040.35	353.34	162.981	23.7166	1002.9	536.808	1002.9	619.813	10.0744	71.6889	117.985	25.3575	11.3037	14.0537	19.8518	18.1685	53	40	36
ASPLENIACEAE	Asplenium thunbergii Kunze	NONKARST	MINDANAO	MINDANAO	1785	23	36	1317.1	45	1317.1	22.4694	23.8007	20.6318	2857	347.489	138.739	28.8601	971.975	461.832	944.819	531.42	10.7363	70.3033	129.519	29.8128	14.541	15.2718	23.7977	22.0579	54	38	26
ASPLENIACEAE	Asplenium thunbergii Kunze	NONKARST	MINDANAO	MINDANAO	859	15	48	647.432	25	647.432	25.1439	25.9847	24.0404	2669.07	347.12	109.149	40.9865	975.569	361.47	757.252	388.784	10.2396	81.7288	79.6048	31.17	18.6362	12.5338	25.7189	24.1513	53	32	27
ASPLENIACEAE	Asplenium thunbergii Kunze	NONKARST	MINDANAO	MINDANAO	1327	21	36	1234.7	59	1234.7	23.4472	24.8285	21.6851	2633.66	314.032	136.306	27.3522	900.158	452.099	803.519	494.131	10.4929	69.6136	126.092	30.7425	15.6694	15.0732	24.7479	22.1142	50	34	28
ASPLENIACEAE	Asplenium thunbergii Kunze	NONKARST	MINDANAO	MINDANAO	3833	27	24	27.6488	27	27.6488	27.4009	28.0134	26.8099	1511.58	223	48	47.5217	571.165	156.401	373.061	198.787	8.16887	84.821	46.0134	32.2984	22.667	9.6314	27.4524	26.9432	59	26	30
ASPLENIACEAE	Asplenium thunbergii Kunze	NONKARST	MINDANAO	MINDANAO	141	38	30	1651.81	79	1651.81	19.9823	21.3097	18.1706	2693.96	322.564	153.878	22.7464	892.052	512.528	892.052	552.656	8.81118	67.8471	131.296	26.314	13.3273	12.9867	21.3097	18.5	49	43	29
ASPLENIACEAE	Asplenium thunbergii Kunze	NONKARST	MINDANAO	MINDANAO	810	41	26	2199.98	65	2199.98	17.5245	18.8044	15.8176	2775.74	332.627	159.539	22.6482	921.073	532.404	921.073	565.292	9.07184	69.7919	125.73	23.9142	10.9158	12.9984	18.8044	16.1009	52	42	30
ASPLENIACEAE	Asplenium thunbergii Kunze	NONKARST	MINDANAO	MINDANAO	2270	57	31	2513.87	176	2513.87	14.7096	16.2591	12.7535	2938.66	347.307	177.519	19.7647	948.044	600.253	948.044	625.17	8.85657	69.0094	149.157	20.9553	8.12132	12.834	16.2591	13.0842	51	46	34
ASPLENIACEAE	Asplenium thunbergii Kunze	NONKARST	MINDANAO	MINDANAO	941	49	26	2244.23	116	2244.23	17.8724	19.3248	16.0166	2813.07	334.61	163.028	22.183	929.217	543.275	929.217	582.198	9.04539	68.4809	137.587	24.2977	11.089	13.2088	19.3248	16.3308	51	47	33
ASPLENIACEAE	Asplenium thunbergii Kunze	NONKARST	MINDANAO	MINDANAO	1715	35	33	2246.69	85	2246.69	16.0183	17.4835	14.1326	2862.36	339.168	171.365	20.3602	928.991	576.33	928.991	603.268	8.8982	68.7478	141.311	22.3472	9.40385	12.9434	17.4835	14.4575	53	45	35
ASPLENIACEAE	Asplenium thunbergii Kunze	NONKARST	MINDANAO	MINDANAO	1771	22	34	1383.67	54	1383.67	21.147	22.4364	19.4058	2591.41	313.157	143.394	24.5247	868.894	470.447	868.894	515.65	9.26955	68.3441	125.92	27.7835	14.2205	13.563	22.4364	19.7264	51	42	29
ASPLENIACEAE	Asplenium thunbergii Kunze	NONKARST	MINDANAO	MINDANAO	2978	19	29	517.017	38	517.017	25.0582	26.1452	24.1232	1868.06	218.449	93.7741	28.1868	618.651	292.992	560.744	329.008	10.4696	78.4023	77.0453	31.8122	18.4572	13.355	25.7495	24.3066	55	47	24
ASPLENIACEAE	Asplenium thunbergii Kunze	NONKARST	MINDANAO	MINDANAO	1552	34	33	1612.92	88	1612.92	19.9061	21.2314	18.1562	2458.92	299.733	139.51	23.6531	821.365	457.635	821.365	484.279	9.52332	71.009	126.502	26.3818	12.9701	13.4117	21.2314	18.4816	51	44	31
ASPLENIACEAE	Asplenium thunbergii Kunze	NONKARST	MINDANAO	MINDANAO	1506	37	31	1692.54	80	1692.54	19.3673	20.719	17.5967	2502.26	304.237	143.75	23.0133	831.338	472.139	831.338	498.604	9.41917	70.9975	128.482	25.7819	12.5149	13.267	20.719	17.924	50	44	33
ASPLENIACEAE	Asplenium thunbergii Kunze	NONKARST	MINDANAO	MINDANAO	2661	19	35	125.804	30	125.804	26.881	27.5628	26.2709	1535.42	162.479	87.7995	18.402	442.392	292.311	420.213	442.14	9.40318	80.9366	51.8688	32.7974	21.1793	11.6181	26.3424	26.8366	51	36	26
ASPLENIACEAE	Asplenium thunbergii Kunze	NONKARST	MINDANAO	MINDANAO	0	24	32	99.0786	27	99.0786	26.497	26.8347	26.025	1906.27	229.896	92	29.2816	606.896	310.851	606.896	347.796	7.96201	87.8978	34.209	30.9598	21.9016	9.05824	26.8347	26.0832	52	32	30
ASPLENIACEAE	Asplenium thunbergii Kunze	NONKARST	MINDANAO	MINDANAO	955	23	31	57.6551	47	57.6551	26.8722	27.2207	26.4017	1714.81	182.119	113	16.5279	500.018	352.197	468.987	417.734	7.86032	85.8293	35.0612	31.4	22.2418	9.15824	26.7251	26.6668	52	29	36
ASPLENIACEAE	Asplenium vittaeforme Cav.	NONKARST	MINDANAO	MINDANAO	1785	23	36	1317.1	45	1317.1	22.4694	23.8007	20.6318	2857	347.489	138.739	28.8601	971.975	461.832	944.819	531.42	10.7363	70.3033	129.519	29.8128	14.541	15.2718	23.7977	22.0579	54	38	26
ASPLENIACEAE	Asplenium vittaeforme Cav.	NONKARST	MINDANAO	MINDANAO	1843	16	42	733.967	30	733.967	25.97	27.3591	24.575	2715.65	356.268	110.686	38.4184	919.385	359.553	787.342	419.601	8.14993	74.1222	106.919	31.3978	20.3944	11.0034	26.9209	24.9049	54	41	21
ASPLENIACEAE	Asplenium vittaeforme Cav.	NONKARST	MINDANAO	MINDANAO	2115	19	28	760.68	80	760.68	25.1197	26.3306	23.7386	2770.75	384.461	81.0378	47.0803	1043.28	286.334	820.604	309.646	9.05116	74.4126	101.769	31.2175	19.0538	12.1638	25.6489	24.0163	49	48	27
ASPLENIACEAE	Asplenium vittaeforme Cav.	NONKARST	MINDANAO	MINDANAO	1327	21	36	1234.7	59	1234.7	23.4472	24.8285	21.6851	2633.66	314.032	136.306	27.3522	900.158	452.099	803.519	494.131	10.4929	69.6136	126.092	30.7425	15.6694	15.0732	24.7479	22.1142	50	34	28
ASPLENIACEAE	Asplenium vittaeforme Cav.	NONKARST	MINDANAO	MINDANAO	2771	16	27	74.5972	21	74.5972	27.2727	27.8733	26.9979	2665.39	313.133	104.848	37.3062	913.258	351.782	601.962	871.996	8.96295	87.1725	40.0688	32.4699	22.188	10.2819	27.3088	27.0588	56	43	26
ASPLENIACEAE	Asplenium vittaeforme Cav.	NONKARST	MINDANAO	MINDANAO	3833	27	24	27.6488	27	27.6488	27.4009	28.0134	26.8099	1511.58	223	48	47.5217	571.165	156.401	373.061	198.787	8.16887	84.821	46.0134	32.2984	22.667	9.6314	27.4524	26.9432	59	26	30
ASPLENIACEAE	Asplenium vittaeforme Cav.	NONKARST	MINDANAO	MINDANAO	1823	30	29	2478.57	84	2478.57	16.536	17.8964	14.7532	2839.52	338.583	166.402	21.5532	932.567	558.149	932.567	588.306	8.98635	69.3571	132.505	22.8856	9.92898	12.9566	17.8964	15.0505	51	44	30
ASPLENIACEAE	Asplenium vittaeforme Cav.	NONKARST	MINDANAO	MINDANAO	2270	57	31	2513.87	176	2513.87	14.7096	16.2591	12.7535	2938.66	347.307	177.519	19.7647	948.044	600.253	948.044	625.17	8.85657	69.0094	149.157	20.9553	8.12132	12.834	16.2591	13.0842	51	46	34
ASPLENIACEAE	Asplenium vittaeforme Cav.	NONKARST	MINDANAO	MINDANAO	1715	35	33	2246.69	85	2246.69	16.0183	17.4835	14.1326	2862.36	339.168	171.365	20.3602	928.991	576.33	928.991	603.268	8.8982	68.7478	141.311	22.3472	9.40385	12.9434	17.4835	14.4575	53	45	35
ASPLENIACEAE	Asplenium vulcanicum Blume	NONKARST	MINDANAO	MINDANAO	3136	25	32	42.148	31	42.148	27.3479	28.2	26.2727	3574.27	601.931	141.088	53.6331	1560.01	458.862	494.949	1560.01	7.18193	70.7844	82.3849	32.3168	22.1596	10.1572	26.2727	28.0503	55	39	23
ASPLENIACEAE	Asplenium vulcanicum Blume	NONKARST	MINDANAO	MINDANAO	1151	17	34	1108.53	22	1108.53	24.276	25.715	22.3796	2760.08	362.796	108.701	37.8926	985.267	376.362	937.802	441.694	9.56075	66.798	135.761	31.1849	16.8716	14.3133	25.715	23.851	48	43	25
ASPLENIACEAE	Asplenium vulcanicum Blume	NONKARST	MINDANAO	MINDANAO	1637	22	34	1237.29	39	1237.29	22.9843	24.3494	21.1263	2819.55	346.101	133.832	30.1107	966.476	449.034	863.977	510.396	10.9039	70.1044	131.338	30.4601	14.9064	15.5537	24.328	22.6131	55	35	26
ASPLENIACEAE	Asplenium vulcanicum Blume	NONKARST	MINDANAO	MINDANAO	885	15	43	719.076	34	719.076	24.0295	24.5277	23.2593	2674.61	355.33	103.467	41.6048	987.314	340.512	942.122	373.089	9.60984	85.9998	52.4921	29.5682	18.3911	11.1771	24.5193	23.4026	54	35	25
ASPLENIACEAE	Asplenium vulcanicum Blume	NONKARST	MINDANAO	MINDANAO	3833	27	24	27.6488	27	27.6488	27.4009	28.0134	26.8099	1511.58	223	48	47.5217	571.165	156.401	373.061	198.787	8.16887	84.821	46.0134	32.2984	22.667	9.6314	27.4524	26.9432	59	26	30
ASPLENIACEAE	Asplenium vulcanicum Blume	NONKARST	MINDANAO	MINDANAO	2661	19	35	125.804	30	125.804	26.881	27.5628	26.2709	1535.42	162.479	87.7995	18.402	442.392	292.311	420.213	442.14	9.40318	80.9366	51.8688	32.7974	21.1793	11.6181	26.3424	26.8366	51	36	26
ASPLENIACEAE	Asplenium vulcanicum Blume	NONKARST	MINDANAO	MINDANAO	0	23	28	327.655	25	327.655	25.788	26.1506	25.2621	1911.03	230.268	92.7634	29.7062	614.537	305.748	614.537	339.495	7.93216	86.8547	37.6972	30.2913	21.1583	9.13299	26.1506	25.3195	52	39	33
ASPLENIACEAE	Asplenium yoshinagae Makino	NONKARST	MINDANAO	MINDANAO	2270	57	31	2513.87	176	2513.87	14.7096	16.2591	12.7535	2938.66	347.307	177.519	19.7647	948.044	600.253	948.044	625.17	8.85657	69.0094	149.157	20.9553	8.12132	12.834	16.2591	13.0842	51	46	34
ASPLENIACEAE	Hymenasplenium excisum (C.Presl) S.Linds.	NONKARST	MINDANAO	MINDANAO	2270	57	31	2513.87	176	2513.87	14.7096	16.2591	12.7535	2938.66	347.307	177.519	19.7647	948.044	600.253	948.044	625.17	8.85657	69.0094	149.157	20.9553	8.12132	12.834	16.2591	13.0842	51	46	34
ASPLENIACEAE	Hymenasplenium fillipes (Copel) Sugim	NONKARST	MINDANAO	MINDANAO	841	39	28	2499.6	91	2499.6	14.1229	15.4352	12.3933	3167.17	354.184	177.224	20.8859	1024.69	597.983	1024.69	662.76	9.9165	72.2107	128.127	20.6923	6.95936	13.733	15.4352	13.5448	51	43	35
ASPLENIACEAE	Hymenasplenium fillipes (Copel) Sugim	NONKARST	MINDANAO	MINDANAO	1878	29	31	2303.3	83	2303.3	16.0219	17.4405	14.1849	2872.59	341.097	170.499	20.709	935.66	574.056	935.66	602.897	8.94545	69.1208	136.961	22.3255	9.38377	12.9418	17.4405	14.4933	49	45	34
ASPLENIACEAE	Hymenasplenium fillipes (Copel) Sugim	NONKARST	MINDANAO	MINDANAO	2270	57	31	2513.87	176	2513.87	14.7096	16.2591	12.7535	2938.66	347.307	177.519	19.7647	948.044	600.253	948.044	625.17	8.85657	69.0094	149.157	20.9553	8.12132	12.834	16.2591	13.0842	51	46	34
ASPLENIACEAE	Hymenasplenium fillipes (Copel) Sugim	NONKARST	MINDANAO	MINDANAO	1715	35	33	2246.69	85	2246.69	16.0183	17.4835	14.1326	2862.36	339.168	171.365	20.3602	928.991	576.33	928.991	603.268	8.8982	68.7478	141.311	22.3472	9.40385	12.9434	17.4835	14.4575	53	45	35
ASPLENIACEAE	Hymenasplenium fillipes (Copel) Sugim	NONKARST	MINDANAO	MINDANAO	6051	32	30	1465.16	89	1465.16	22.7098	23.8458	21.1573	2202.04	257.274	116.996	25.7098	729.989	372.931	729.989	400.122	8.62151	70.102	111.404	28.7525	16.4541	12.2984	23.8458	21.4056	52	38	27
ASPLENIACEAE	Hymenasplenium pubirhizoma (Ching & Z.Y. Liu) K.W.Xu & Li Bing Zhang	NONKARST	MINDANAO	MINDANAO	448	36	37	8.89279	83	8.89279	27.4333	28.0333	26.85	1507	223	48	47.8042	572	155	371	196	8.16667	85.0695	45.0925	32.3	22.7	9.6	27.4833	26.9833	61	25	36
ASPLENIACEAE	Hymenasplenium pubirhizoma (Ching & Z.Y. Liu) K.W.Xu & Li Bing Zhang	NONKARST	MINDANAO	MINDANAO	1505	21	27	390.853	61	390.853	25.7117	26.9758	24.4836	2479.49	295.188	94.9442	27.7364	816.314	412.836	476.887	724.243	7.5416	67.7046	96.4902	31.2843	20.1425	11.1418	24.8012	26.125	49	44	31
ASPLENIACEAE	Hymenasplenium pubirhizoma (Ching & Z.Y. Liu) K.W.Xu & Li Bing Zhang	NONKARST	MINDANAO	MINDANAO	859	15	48	647.432	25	647.432	25.1439	25.9847	24.0404	2669.07	347.12	109.149	40.9865	975.569	361.47	757.252	388.784	10.2396	81.7288	79.6048	31.17	18.6362	12.5338	25.7189	24.1513	53	32	27
ASPLENIACEAE	Hymenasplenium pubirhizoma (Ching & Z.Y. Liu) K.W.Xu & Li Bing Zhang	NONKARST	MINDANAO	MINDANAO	2270	57	31	2513.87	176	2513.87	14.7096	16.2591	12.7535	2938.66	347.307	177.519	19.7647	948.044	600.253	948.044	625.17	8.85657	69.0094	149.157	20.9553	8.12132	12.834	16.2591	13.0842	51	46	34
ASPLENIACEAE	Hymenasplenium pubirhizoma (Ching & Z.Y. Liu) K.W.Xu & Li Bing Zhang	NONKARST	MINDANAO	MINDANAO	1823	30	29	2478.57	84	2478.57	16.536	17.8964	14.7532	2839.52	338.583	166.402	21.5532	932.567	558.149	932.567	588.306	8.98635	69.3571	132.505	22.8856	9.92898	12.9566	17.8964	15.0505	51	44	30
ASPLENIACEAE	Hymenasplenium pubirhizoma (Ching & Z.Y. Liu) K.W.Xu & Li Bing Zhang	NONKARST	MINDANAO	MINDANAO	2270	57	31	2513.87	176	2513.87	14.7096	16.2591	12.7535	2938.66	347.307	177.519	19.7647	948.044	600.253	948.044	625.17	8.85657	69.0094	149.157	20.9553	8.12132	12.834	16.2591	13.0842	51	46	34
ASPLENIACEAE	Hymenasplenium pubirhizoma (Ching & Z.Y. Liu) K.W.Xu & Li Bing Zhang	NONKARST	MINDANAO	MINDANAO	2124	20	31	354.428	19	354.428	26.0591	26.6684	25.5701	1497.34	162.423	77.7634	26.923	470.964	240.588	418.719	262.979	9.93523	88.8409	45.6378	31.7654	20.5819	11.1835	26.0266	25.6544	58	48	25
ASPLENIACEAE	Hymenasplenium pubirhizoma (Ching & Z.Y. Liu) K.W.Xu & Li Bing Zhang	NONKARST	MINDANAO	MINDANAO	3511	21	33	136.995	29	136.995	26.9208	27.6431	26.2894	1543.22	162.314	89.0106	18.3769	445.077	294.378	420.944	445.077	9.36855	80.4642	53.975	32.8676	21.2242	11.6434	26.3564	26.8717	55	36	28
ASPLENIACEAE	Hymenasplenium pubirhizoma (Ching & Z.Y. Liu) K.W.Xu & Li Bing Zhang	NONKARST	MINDANAO	MINDANAO	1377	21	35	386.361	39	386.361	25.9695	26.9096	24.9859	1951.38	253.278	64.2921	47.6697	715.213	199.334	544.172	230.845	8.68876	78.0609	73.1958	31.5251	20.3921	11.133	26.1768	25.1856	51	42	28
ASPLENIACEAE	Hymenasplenium pubirhizoma (Ching & Z.Y. Liu) K.W.Xu & Li Bing Zhang	NONKARST	MINDANAO	MINDANAO	1972	17	44	625.709	66	625.709	24.5953	25.2183	23.9158	2693.21	369.353	86.686	45.6709	1017.84	307.002	736.954	385.032	8.61797	85.8067	52.5739	29.6566	19.6133	10.0434	24.7089	24.5656	53	39	19
ASPLENIACEAE	Hymenasplenium pubirhizoma (Ching & Z.Y. Liu) K.W.Xu & Li Bing Zhang	NONKARST	MINDANAO	MINDANAO	2270	57	31	2513.87	176	2513.87	14.7096	16.2591	12.7535	2938.66	347.307	177.519	19.7647	948.044	600.253	948.044	625.17	8.85657	69.0094	149.157	20.9553	8.12132	12.834	16.2591	13.0842	51	46	34
ASPLENIACEAE	Hymenasplenium pubirhizoma (Ching & Z.Y. Liu) K.W.Xu & Li Bing Zhang	NONKARST	MINDANAO	MINDANAO	1636	22	28	1030.57	46	1030.57	25.0826	26.6445	23.0049	2799.4	375.144	104.434	40.1866	1010.62	352.127	856.601	386.285	9.42252	67.2744	148.098	31.8482	17.8405	14.0077	26.5482	23.3134	50	39	31
ASPLENIACEAE	Hymenasplenium pubirhizoma (Ching & Z.Y. Liu) K.W.Xu & Li Bing Zhang	NONKARST	MINDANAO	MINDANAO	1377	21	35	386.361	39	386.361	25.9695	26.9096	24.9859	1951.38	253.278	64.2921	47.6697	715.213	199.334	544.172	230.845	8.68876	78.0609	73.1958	31.5251	20.3921	11.133	26.1768	25.1856	51	42	28
ASPLENIACEAE	Hymenasplenium pubirhizoma (Ching & Z.Y. Liu) K.W.Xu & Li Bing Zhang	NONKARST	MINDANAO	MINDANAO	1516	19	35	880.297	41	880.297	24.1943	25.4673	22.5138	2300.6	288.639	116.49	28.6324	789.932	375.988	725.932	419.616	9.61104	69.2194	120.087	31.0109	17.1258	13.8851	25.3874	22.8429	52	41	29
ASPLENIACEAE	Hymenasplenium pubirhizoma (Ching & Z.Y. Liu) K.W.Xu & Li Bing Zhang	NONKARST	MINDANAO	MINDANAO	2270	57	31	2513.87	176	2513.87	14.7096	16.2591	12.7535	2938.66	347.307	177.519	19.7647	948.044	600.253	948.044	625.17	8.85657	69.0094	149.157	20.9553	8.12132	12.834	16.2591	13.0842	51	46	34
ASPLENIACEAE	Hymenasplenium pubirhizoma (Ching & Z.Y. Liu) K.W.Xu & Li Bing Zhang	NONKARST	MINDANAO	MINDANAO	1636	22	28	1030.57	46	1030.57	25.0826	26.6445	23.0049	2799.4	375.144	104.434	40.1866	1010.62	352.127	856.601	386.285	9.42252	67.2744	148.098	31.8482	17.8405	14.0077	26.5482	23.3134	50	39	31
ASPLENIACEAE	Hymenasplenium pubirhizoma (Ching & Z.Y. Liu) K.W.Xu & Li Bing Zhang	NONKARST	MINDANAO	MINDANAO	2978	19	29	517.017	38	517.017	25.0582	26.1452	24.1232	1868.06	218.449	93.7741	28.1868	618.651	292.992	560.744	329.008	10.4696	78.4023	77.0453	31.8122	18.4572	13.355	25.7495	24.3066	55	47	24
ASPLENIACEAE	Hymenasplenium subnormale (Copel.) Nakaike	NONKARST	MINDANAO	MINDANAO	1843	16	42	733.967	30	733.967	25.97	27.3591	24.575	2715.65	356.268	110.686	38.4184	919.385	359.553	787.342	419.601	8.14993	74.1222	106.919	31.3978	20.3944	11.0034	26.9209	24.9049	54	41	21
ASPLENIACEAE	Hymenasplenium subnormale (Copel.) Nakaike	NONKARST	MINDANAO	MINDANAO	3833	27	24	27.6488	27	27.6488	27.4009	28.0134	26.8099	1511.58	223	48	47.5217	571.165	156.401	373.061	198.787	8.16887	84.821	46.0134	32.2984	22.667	9.6314	27.4524	26.9432	59	26	30
ASPLENIACEAE	Asplenium affine Sw.	KARST	LUZON	MINDORO	482	37	29	1661.11	102	1661.11	17.8503	19.5965	15.3767	2946.53	478.186	42.0159	65.83	1359.85	166.209	863.909	281.712	7.36285	57.6355	177.526	24.0019	11.2271	12.7748	19.1225	15.8966	52	40	32
ASPLENIACEAE	Asplenium colubrinum Christ	KARST	LUZON	MINDORO	0	43	27	2143.77	98	2143.77	15.897	17.7443	13.3438	3011.74	485.58	41.6439	65.9878	1396.23	167.923	1114.54	267.293	7.19781	57.962	185.693	21.8793	9.46116	12.4181	17.3014	13.9007	47	42	35
ASPLENIACEAE	Asplenium colubrinum Christ	KARST	LUZON	MINDORO	64	45	25	2198.47	193	2198.47	15.8321	17.6771	13.2725	3013.62	487.345	41.3299	66.2342	1399.43	166.136	1117.7	264.328	7.25944	58.1442	186.021	21.8434	9.35833	12.4851	17.2419	13.8322	49	45	36
ASPLENIACEAE	Asplenium cymbifolium Christ	KARST	LUZON	MINDORO	0	43	27	2143.77	98	2143.77	15.897	17.7443	13.3438	3011.74	485.58	41.6439	65.9878	1396.23	167.923	1114.54	267.293	7.19781	57.962	185.693	21.8793	9.46116	12.4181	17.3014	13.9007	47	42	35
ASPLENIACEAE	Asplenium laserpitiifolium Lam.	KARST	LUZON	MINDORO	64	45	25	2198.47	193	2198.47	15.8321	17.6771	13.2725	3013.62	487.345	41.3299	66.2342	1399.43	166.136	1117.7	264.328	7.25944	58.1442	186.021	21.8434	9.35833	12.4851	17.2419	13.8322	49	45	36
ASPLENIACEAE	Asplenium laserpitiifolium Lam.	KARST	LUZON	MINDORO	1724	28	36	302.393	40	302.393	25.716	27.0357	24.4962	2928.02	559.383	28.5053	73.1857	1407.94	129.83	638.668	258.319	6.68837	66.0069	97.2283	30.95	20.817	10.133	25.6981	24.8707	55	38	32
ASPLENIACEAE	Asplenium lepturus J.Sm.	KARST	LUZON	MINDORO	64	45	25	2198.47	193	2198.47	15.8321	17.6771	13.2725	3013.62	487.345	41.3299	66.2342	1399.43	166.136	1117.7	264.328	7.25944	58.1442	186.021	21.8434	9.35833	12.4851	17.2419	13.8322	49	45	36
ASPLENIACEAE	Asplenium macrophyllum Sw.	KARST	LUZON	MINDORO	1724	28	36	302.393	40	302.393	25.716	27.0357	24.4962	2928.02	559.383	28.5053	73.1857	1407.94	129.83	638.668	258.319	6.68837	66.0069	97.2283	30.95	20.817	10.133	25.6981	24.8707	55	38	32
ASPLENIACEAE	Asplenium nidus L.	KARST	LUZON	MINDORO	1724	28	36	302.393	40	302.393	25.716	27.0357	24.4962	2928.02	559.383	28.5053	73.1857	1407.94	129.83	638.668	258.319	6.68837	66.0069	97.2283	30.95	20.817	10.133	25.6981	24.8707	55	38	32
ASPLENIACEAE	Asplenium nidus L.	KARST	LUZON	MINDORO	1882	30	33	84.5586	39	84.5586	26.9466	28.1898	25.8375	2867.27	566.285	22.9067	75.5722	1400.63	117.324	614.444	241.726	6.77165	67.784	89.787	32.1109	22.1203	9.99067	26.9219	26.1292	57	31	31
ASPLENIACEAE	Asplenium normale D.Don	KARST	LUZON	MINDORO	64	45	25	2198.47	193	2198.47	15.8321	17.6771	13.2725	3013.62	487.345	41.3299	66.2342	1399.43	166.136	1117.7	264.328	7.25944	58.1442	186.021	21.8434	9.35833	12.4851	17.2419	13.8322	49	45	36
ASPLENIACEAE	Asplenium pellucidum Lam.	KARST	LUZON	MINDORO	64	45	25	2198.47	193	2198.47	15.8321	17.6771	13.2725	3013.62	487.345	41.3299	66.2342	1399.43	166.136	1117.7	264.328	7.25944	58.1442	186.021	21.8434	9.35833	12.4851	17.2419	13.8322	49	45	36
ASPLENIACEAE	Asplenium persicifolium J.Sm. ex Mett.	KARST	LUZON	MINDORO	0	43	27	2143.77	98	2143.77	15.897	17.7443	13.3438	3011.74	485.58	41.6439	65.9878	1396.23	167.923	1114.54	267.293	7.19781	57.962	185.693	21.8793	9.46116	12.4181	17.3014	13.9007	47	42	35
ASPLENIACEAE	Asplenium phyllitidis D.Don	KARST	LUZON	MINDORO	698	39	28	1365.5	97	1365.5	19.7648	21.4406	17.4161	2843.19	465.674	41.5824	65.7775	1308.11	159.426	649.188	284.731	7.365	57.6876	167.448	25.9388	13.1718	12.767	20.884	17.9258	49	38	30
ASPLENIACEAE	Asplenium simile Blume	KARST	LUZON	MINDORO	0	43	27	2143.77	98	2143.77	15.897	17.7443	13.3438	3011.74	485.58	41.6439	65.9878	1396.23	167.923	1114.54	267.293	7.19781	57.962	185.693	21.8793	9.46116	12.4181	17.3014	13.9007	47	42	35
ASPLENIACEAE	Asplenium simile Blume	KARST	LUZON	MINDORO	1724	28	36	302.393	40	302.393	25.716	27.0357	24.4962	2928.02	559.383	28.5053	73.1857	1407.94	129.83	638.668	258.319	6.68837	66.0069	97.2283	30.95	20.817	10.133	25.6981	24.8707	55	38	32
ASPLENIACEAE	Asplenium steerei Harr.	KARST	LUZON	MINDORO	0	43	27	2143.77	98	2143.77	15.897	17.7443	13.3438	3011.74	485.58	41.6439	65.9878	1396.23	167.923	1114.54	267.293	7.19781	57.962	185.693	21.8793	9.46116	12.4181	17.3014	13.9007	47	42	35
ASPLENIACEAE	Asplenium steerei Harr.	KARST	LUZON	MINDORO	64	45	25	2198.47	193	2198.47	15.8321	17.6771	13.2725	3013.62	487.345	41.3299	66.2342	1399.43	166.136	1117.7	264.328	7.25944	58.1442	186.021	21.8434	9.35833	12.4851	17.2419	13.8322	49	45	36
ASPLENIACEAE	Asplenium tenerum G.Forst.	KARST	LUZON	MINDORO	1750	28	35	134.409	26	134.409	26.6842	28.0744	25.3785	2258.59	310.525	41.5824	55.1649	856.401	156.928	453.123	345.469	7.00912	65.1329	103.021	32.2471	21.4857	10.7615	26.6056	26.8072	55	36	29
ASPLENIACEAE	Hymenasplenium cheilosorum (Kunze ex Mett.) Tagawa	KARST	LUZON	MINDORO	64	45	25	2198.47	193	2198.47	15.8321	17.6771	13.2725	3013.62	487.345	41.3299	66.2342	1399.43	166.136	1117.7	264.328	7.25944	58.1442	186.021	21.8434	9.35833	12.4851	17.2419	13.8322	49	45	36
ASPLENIACEAE	Hymenasplenium pubirhizoma (Ching & Z.Y. Liu) K.W.Xu & Li Bing Zhang	KARST	LUZON	MINDORO	1163	20	36	508.747	56	508.747	24.0534	25.5257	22.3284	2614.77	408.848	40.181	59.9501	1104.31	158.944	563.786	330.612	7.23081	62.4316	124.415	29.8503	18.2658	11.5845	24.5191	23.8775	53	45	27
ASPLENIACEAE	Hymenasplenium pubirhizoma (Ching & Z.Y. Liu) K.W.Xu & Li Bing Zhang	KARST	LUZON	MINDORO	3154	28	36	54.0258	26	54.0258	26.744	28.1311	25.4575	2273.01	313.904	43.4013	54.3859	860.961	162.055	457.589	355.501	7.02683	65.3738	102.357	32.2952	21.5463	10.7489	26.6454	26.8935	54	33	31
ASPLENIACEAE	Asplenium affine Sw.	NONKARST	LUZON	MINDORO	1541	19	31	933.459	98	933.459	22.9756	24.4748	21.1688	2648.74	435.571	35.8568	66.4722	1216.68	139.878	593.171	269.566	6.9221	59.921	129.585	28.7376	17.1855	11.5521	23.5154	22.1837	52	42	25
ASPLENIACEAE	Asplenium affine Sw.	NONKARST	LUZON	MINDORO	2688	33	36	15.5767	24	15.5767	27.3368	28.5957	26.1364	2343.06	335.362	55.5665	50.5923	896.362	196.566	473.158	440.518	7.31042	72.8003	93.9646	32.4418	22.4	10.0418	26.8294	27.3248	59	31	34
ASPLENIACEAE	Asplenium cf. polyodon G.Forst.	NONKARST	LUZON	MINDORO	1541	19	31	933.459	98	933.459	22.9756	24.4748	21.1688	2648.74	435.571	35.8568	66.4722	1216.68	139.878	593.171	269.566	6.9221	59.921	129.585	28.7376	17.1855	11.5521	23.5154	22.1837	52	42	25
ASPLENIACEAE	Asplenium colubrinum Christ	NONKARST	LUZON	MINDORO	3687	33	34	20.9065	24	20.9065	27.2311	28.5749	25.9716	2325.78	327.944	48.7634	52.2311	878.158	179.016	465.647	403.417	7.28118	66.5364	99.7581	32.8252	21.8819	10.9434	27.0596	27.3978	58	34	29
ASPLENIACEAE	Asplenium cuneatum Lam.	NONKARST	LUZON	MINDORO	8730	23	27	530.648	37	530.648	25.2235	26.6073	24.1914	2472.93	495.124	13.8805	85.077	1323.91	56.1231	573.05	120.886	6.88648	70.3548	98.4595	30.4491	20.6595	9.78964	24.9393	24.6755	57	47	25
ASPLENIACEAE	Asplenium laserpitiifolium Lam.	NONKARST	LUZON	MINDORO	215	45	32	1995.05	105	1995.05	18.0495	19.7138	15.9821	3011.21	496.851	43.0612	66.116	1388.38	165.871	718.561	271.221	8.07286	63.3491	151.426	24.2408	11.4967	12.7441	18.9016	16.6239	52	35	33
ASPLENIACEAE	Asplenium nidus L.	NONKARST	LUZON	MINDORO	NA	NA	128	17.9709	NA	17.9709	27.2863	28.6008	25.9756	2342.71	325.229	45	53.599	867.2	173.615	477.65	382.851	7.37037	67.2054	100.146	32.8385	21.8715	10.967	27.1162	27.3414	128	128	128
ASPLENIACEAE	Asplenium pellucidum Lam.	NONKARST	LUZON	MINDORO	1541	19	31	933.459	98	933.459	22.9756	24.4748	21.1688	2648.74	435.571	35.8568	66.4722	1216.68	139.878	593.171	269.566	6.9221	59.921	129.585	28.7376	17.1855	11.5521	23.5154	22.1837	52	42	25
ASPLENIACEAE	Asplenium pellucidum Lam.	NONKARST	LUZON	MINDORO	1296	41	30	1274.88	67	1274.88	21.9694	23.5553	20.0336	2865.76	474.494	41.9119	63.8087	1279.6	163.731	636.56	319.418	8.11114	61.947	139.808	28.3885	15.2946	13.0939	22.6673	21.6954	52	36	32
ASPLENIACEAE	Asplenium persicifolium J.Sm. ex Mett.	NONKARST	LUZON	MINDORO	1991	20	31	482.001	34	482.001	24.7201	26.1624	23.0871	2483.79	391.368	34.181	61.6892	1071.87	140.867	531.562	301.579	7.0821	62.2485	118.95	30.4744	19.0965	11.378	25.115	24.5616	52	43	26
ASPLENIACEAE	Asplenium persicifolium J.Sm. ex Mett.	NONKARST	LUZON	MINDORO	2688	33	36	15.5767	24	15.5767	27.3368	28.5957	26.1364	2343.06	335.362	55.5665	50.5923	896.362	196.566	473.158	440.518	7.31042	72.8003	93.9646	32.4418	22.4	10.0418	26.8294	27.3248	59	31	34
ASPLENIACEAE	Asplenium persicifolium J.Sm. ex Mett.	NONKARST	LUZON	MINDORO	1296	41	30	1274.88	67	1274.88	21.9694	23.5553	20.0336	2865.76	474.494	41.9119	63.8087	1279.6	163.731	636.56	319.418	8.11114	61.947	139.808	28.3885	15.2946	13.0939	22.6673	21.6954	52	36	32
ASPLENIACEAE	Asplenium phyllitidis D.Don	NONKARST	LUZON	MINDORO	3300	21	30	483.663	22	483.663	25.4596	26.8461	24.3769	2390.74	456.189	15.4013	82.0475	1250.86	60.1881	539.975	134.722	6.88823	69.7755	99.3026	30.6961	20.8229	9.87316	25.2098	24.8624	54	43	29
ASPLENIACEAE	Asplenium scolopendrioides J.Sm.	NONKARST	LUZON	MINDORO	1550	32	39	67.1402	79	67.1402	27.106	28.435	25.742	2251.64	321.418	53.1489	50.8344	855.457	189.061	452.093	411.308	6.70894	64.4115	102.624	32.3845	21.9686	10.4159	26.5199	27.1517	54	34	27
ASPLENIACEAE	Asplenium scolopendrioides J.Sm.	NONKARST	LUZON	MINDORO	261	25	31	1218.64	78	1218.64	20.1854	21.8591	17.9336	2945.91	486.628	45.6407	64.0354	1323.19	171.833	669.438	316.465	8.16384	60.1024	161.339	26.7212	13.1377	13.5835	21.2187	19.6956	52	33	33
ASPLENIACEAE	Asplenium scolopendrioides J.Sm.	NONKARST	LUZON	MINDORO	215	45	32	1995.05	105	1995.05	18.0495	19.7138	15.9821	3011.21	496.851	43.0612	66.116	1388.38	165.871	718.561	271.221	8.07286	63.3491	151.426	24.2408	11.4967	12.7441	18.9016	16.6239	52	35	33
ASPLENIACEAE	Asplenium simile Blume	NONKARST	LUZON	MINDORO	12	22	34	872.316	52	872.316	22.9327	24.4368	21.1588	2686.57	441.386	36.4335	65.3458	1222.89	145.285	596.059	286.936	7.07301	61.4707	127.557	28.7162	17.209	11.5072	23.4222	22.7344	50	38	28
ASPLENIACEAE	Asplenium tenerum G.Forst.	NONKARST	LUZON	MINDORO	2688	33	36	15.5767	24	15.5767	27.3368	28.5957	26.1364	2343.06	335.362	55.5665	50.5923	896.362	196.566	473.158	440.518	7.31042	72.8003	93.9646	32.4418	22.4	10.0418	26.8294	27.3248	59	31	34
ASPLENIACEAE	Asplenium tenerum G.Forst.	NONKARST	LUZON	MINDORO	1550	32	39	67.1402	79	67.1402	27.106	28.435	25.742	2251.64	321.418	53.1489	50.8344	855.457	189.061	452.093	411.308	6.70894	64.4115	102.624	32.3845	21.9686	10.4159	26.5199	27.1517	54	34	27
ASPLENIACEAE	Asplenium tenerum G.Forst.	NONKARST	LUZON	MINDORO	1296	41	30	1274.88	67	1274.88	21.9694	23.5553	20.0336	2865.76	474.494	41.9119	63.8087	1279.6	163.731	636.56	319.418	8.11114	61.947	139.808	28.3885	15.2946	13.0939	22.6673	21.6954	52	36	32
ASPLENIACEAE	Asplenium tenerum G.Forst.	NONKARST	LUZON	MINDORO	261	25	31	1218.64	78	1218.64	20.1854	21.8591	17.9336	2945.91	486.628	45.6407	64.0354	1323.19	171.833	669.438	316.465	8.16384	60.1024	161.339	26.7212	13.1377	13.5835	21.2187	19.6956	52	33	33
ASPLENIACEAE	Asplenium tenerum G.Forst.	NONKARST	LUZON	MINDORO	215	45	32	1995.05	105	1995.05	18.0495	19.7138	15.9821	3011.21	496.851	43.0612	66.116	1388.38	165.871	718.561	271.221	8.07286	63.3491	151.426	24.2408	11.4967	12.7441	18.9016	16.6239	52	35	33
ASPLENIACEAE	Asplenium truncatilobum (C.Presl) Fée	NONKARST	LUZON	MINDORO	2688	33	36	15.5767	24	15.5767	27.3368	28.5957	26.1364	2343.06	335.362	55.5665	50.5923	896.362	196.566	473.158	440.518	7.31042	72.8003	93.9646	32.4418	22.4	10.0418	26.8294	27.3248	59	31	34
ASPLENIACEAE	Hymenasplenium pubirhizoma (Ching & Z.Y. Liu) K.W.Xu & Li Bing Zhang	NONKARST	LUZON	MINDORO	215	45	32	1995.05	105	1995.05	18.0495	19.7138	15.9821	3011.21	496.851	43.0612	66.116	1388.38	165.871	718.561	271.221	8.07286	63.3491	151.426	24.2408	11.4967	12.7441	18.9016	16.6239	52	35	33
ASPLENIACEAE	Asplenium affine Sw.	NONKARST	VISAYAS	NEGROS	2970	25	128	3.29147	17	3.29147	27.7989	28.6373	26.8961	1345.97	206.835	51	42.0601	518.197	162.418	261.086	269	7.49816	73.8981	68.7829	32.9237	22.7763	10.1473	27.7734	27.6597	128	128	128
ASPLENIACEAE	Asplenium amboinense Willd.	NONKARST	VISAYAS	NEGROS	2667	20	30	389.101	24	389.101	26.6907	27.9023	25.173	2120.63	295.338	54.9282	48.4617	796.102	190.707	437.981	328.098	8.36565	69.3195	106.603	32.5324	20.4622	12.0702	27.109	26.462	59	43	23
ASPLENIACEAE	Asplenium anguineum Christ	NONKARST	VISAYAS	NEGROS	1155	30	32	1491.95	68	1491.95	21.3881	22.9823	19.2244	2739.38	357.342	82.5208	42.8442	1002.45	303.283	917.205	409.227	7.59593	61.4813	155.879	27.394	15.0389	12.3551	22.5502	20.8155	51	39	25
ASPLENIACEAE	Asplenium apoense Copel.	NONKARST	VISAYAS	NEGROS	2105	23	32	952.668	60	952.668	24.7588	26.2698	22.7558	2450.1	322.06	74.511	42.7734	868.25	250.225	568.157	403.572	7.64119	61.0145	142.833	30.8616	18.3379	12.5237	25.7512	24.2494	54	39	23
ASPLENIACEAE	Asplenium apoense Copel.	NONKARST	VISAYAS	NEGROS	1575	26	31	1464.12	133	1464.12	23.1081	24.6472	21.1372	2599.04	348.977	71.1941	45.8578	968.675	265.365	654.765	367.304	8.01757	63.0132	141.426	29.3441	16.6204	12.7237	24.0492	22.7257	51	40	26
ASPLENIACEAE	Asplenium cf. polyodon G.Forst.	NONKARST	VISAYAS	NEGROS	1966	24	31	21.8876	18	21.8876	27.7429	28.5615	26.8487	1371.09	212.764	48.1651	43.6648	532.632	157.149	275.182	263.062	7.56239	74.7415	67.8681	32.8582	22.7401	10.1181	27.7014	27.5948	64	35	29
ASPLENIACEAE	Asplenium cymbifolium Christ	NONKARST	VISAYAS	NEGROS	852	40	19	2112.85	97	2112.85	18.458	20.1312	16.2628	2964.95	395.008	89.9918	42.4577	1079.07	329.874	817.628	449.172	8.07011	62.6194	159.971	24.6929	11.8049	12.888	19.7299	17.9509	51	43	33
ASPLENIACEAE	Asplenium cymbifolium Christ	NONKARST	VISAYAS	NEGROS	2667	20	30	389.101	24	389.101	26.6907	27.9023	25.173	2120.63	295.338	54.9282	48.4617	796.102	190.707	437.981	328.098	8.36565	69.3195	106.603	32.5324	20.4622	12.0702	27.109	26.462	59	43	23
ASPLENIACEAE	Asplenium griseum Copel.	NONKARST	VISAYAS	NEGROS	2667	20	30	389.101	24	389.101	26.6907	27.9023	25.173	2120.63	295.338	54.9282	48.4617	796.102	190.707	437.981	328.098	8.36565	69.3195	106.603	32.5324	20.4622	12.0702	27.109	26.462	59	43	23
ASPLENIACEAE	Asplenium horridum Kaulf.	NONKARST	VISAYAS	NEGROS	936	38	26	2091.55	107	2091.55	18.2958	19.9974	16.0617	2988.95	396.162	91.6273	42.0101	1083.22	335.033	915.814	457.088	8.00743	62.8438	163.123	24.4727	11.7309	12.7418	19.6055	17.7946	53	44	30
ASPLENIACEAE	Asplenium horridum Kaulf.	NONKARST	VISAYAS	NEGROS	936	38	26	2091.55	107	2091.55	18.2958	19.9974	16.0617	2988.95	396.162	91.6273	42.0101	1083.22	335.033	915.814	457.088	8.00743	62.8438	163.123	24.4727	11.7309	12.7418	19.6055	17.7946	53	44	30
ASPLENIACEAE	Asplenium horridum Kaulf.	NONKARST	VISAYAS	NEGROS	2667	20	30	389.101	24	389.101	26.6907	27.9023	25.173	2120.63	295.338	54.9282	48.4617	796.102	190.707	437.981	328.098	8.36565	69.3195	106.603	32.5324	20.4622	12.0702	27.109	26.462	59	43	23
ASPLENIACEAE	Asplenium horridum Kaulf.	NONKARST	VISAYAS	NEGROS	2105	23	128	936.302	60	936.302	24.6289	26.137	22.6458	2469.36	324.091	74.8511	42.8795	877.331	252.437	576.793	402.686	7.67974	61.4379	140.983	30.721	18.221	12.5	25.5898	24.16	128	128	128
ASPLENIACEAE	Asplenium horridum Kaulf.	NONKARST	VISAYAS	NEGROS	1155	30	32	1491.95	68	1491.95	21.3881	22.9823	19.2244	2739.38	357.342	82.5208	42.8442	1002.45	303.283	917.205	409.227	7.59593	61.4813	155.879	27.394	15.0389	12.3551	22.5502	20.8155	51	39	25
ASPLENIACEAE	Asplenium laserpitiifolium Lam.	NONKARST	VISAYAS	NEGROS	2667	20	30	389.101	24	389.101	26.6907	27.9023	25.173	2120.63	295.338	54.9282	48.4617	796.102	190.707	437.981	328.098	8.36565	69.3195	106.603	32.5324	20.4622	12.0702	27.109	26.462	59	43	23
ASPLENIACEAE	Asplenium laserpitiifolium Lam.	NONKARST	VISAYAS	NEGROS	3692	19	26	4.2831	20	4.2831	27.8457	28.6908	26.9495	1320.09	207.936	46.5665	44.0947	519.604	154.447	262.146	260.697	7.49726	74.837	68.8874	32.9	22.8819	10.0181	27.7824	27.7089	65	33	31
ASPLENIACEAE	Asplenium laserpitiifolium Lam.	NONKARST	VISAYAS	NEGROS	1155	30	32	1491.95	68	1491.95	21.3881	22.9823	19.2244	2739.38	357.342	82.5208	42.8442	1002.45	303.283	917.205	409.227	7.59593	61.4813	155.879	27.394	15.0389	12.3551	22.5502	20.8155	51	39	25
ASPLENIACEAE	Asplenium laserpitiifolium Lam.	NONKARST	VISAYAS	NEGROS	1085	30	32	1557.76	70	1557.76	21.7553	23.3166	19.6318	2705.87	353.553	80.4172	43.2074	991.392	295.286	780.021	402.806	7.68352	61.6909	152.73	27.8163	15.3612	12.4551	22.8721	21.1944	51	37	27
ASPLENIACEAE	Asplenium lepturus J.Sm.	NONKARST	VISAYAS	NEGROS	852	40	19	2112.85	97	2112.85	18.458	20.1312	16.2628	2964.95	395.008	89.9918	42.4577	1079.07	329.874	817.628	449.172	8.07011	62.6194	159.971	24.6929	11.8049	12.888	19.7299	17.9509	51	43	33
ASPLENIACEAE	Asplenium lepturus J.Sm.	NONKARST	VISAYAS	NEGROS	852	40	19	2112.85	97	2112.85	18.458	20.1312	16.2628	2964.95	395.008	89.9918	42.4577	1079.07	329.874	817.628	449.172	8.07011	62.6194	159.971	24.6929	11.8049	12.888	19.7299	17.9509	51	43	33
ASPLENIACEAE	Asplenium lepturus J.Sm.	NONKARST	VISAYAS	NEGROS	2667	20	30	389.101	24	389.101	26.6907	27.9023	25.173	2120.63	295.338	54.9282	48.4617	796.102	190.707	437.981	328.098	8.36565	69.3195	106.603	32.5324	20.4622	12.0702	27.109	26.462	59	43	23
ASPLENIACEAE	Asplenium lepturus J.Sm.	NONKARST	VISAYAS	NEGROS	3692	19	26	4.2831	20	4.2831	27.8457	28.6908	26.9495	1320.09	207.936	46.5665	44.0947	519.604	154.447	262.146	260.697	7.49726	74.837	68.8874	32.9	22.8819	10.0181	27.7824	27.7089	65	33	31
ASPLENIACEAE	Asplenium lepturus J.Sm.	NONKARST	VISAYAS	NEGROS	1155	30	32	1491.95	68	1491.95	21.3881	22.9823	19.2244	2739.38	357.342	82.5208	42.8442	1002.45	303.283	917.205	409.227	7.59593	61.4813	155.879	27.394	15.0389	12.3551	22.5502	20.8155	51	39	25
ASPLENIACEAE	Asplenium lepturus J.Sm.	NONKARST	VISAYAS	NEGROS	1155	30	32	1491.95	68	1491.95	21.3881	22.9823	19.2244	2739.38	357.342	82.5208	42.8442	1002.45	303.283	917.205	409.227	7.59593	61.4813	155.879	27.394	15.0389	12.3551	22.5502	20.8155	51	39	25
ASPLENIACEAE	Asplenium lepturus J.Sm.	NONKARST	VISAYAS	NEGROS	1085	30	32	1557.76	70	1557.76	21.7553	23.3166	19.6318	2705.87	353.553	80.4172	43.2074	991.392	295.286	780.021	402.806	7.68352	61.6909	152.73	27.8163	15.3612	12.4551	22.8721	21.1944	51	37	27
ASPLENIACEAE	Asplenium longissimum Blume	NONKARST	VISAYAS	NEGROS	2190	33	35	58.4307	19	58.4307	27.4293	28.5374	26.0602	2080.94	278.835	66.181	39.9065	780.891	234.362	417.945	502.638	7.87141	70.7531	100.807	32.9819	21.8566	11.1252	26.7936	27.2244	61	34	30
ASPLENIACEAE	Asplenium longissimum Blume	NONKARST	VISAYAS	NEGROS	936	38	26	2091.55	107	2091.55	18.2958	19.9974	16.0617	2988.95	396.162	91.6273	42.0101	1083.22	335.033	915.814	457.088	8.00743	62.8438	163.123	24.4727	11.7309	12.7418	19.6055	17.7946	53	44	30
ASPLENIACEAE	Asplenium macrophyllum Sw.	NONKARST	VISAYAS	NEGROS	2190	33	35	58.4307	19	58.4307	27.4293	28.5374	26.0602	2080.94	278.835	66.181	39.9065	780.891	234.362	417.945	502.638	7.87141	70.7531	100.807	32.9819	21.8566	11.1252	26.7936	27.2244	61	34	30
ASPLENIACEAE	Asplenium macrophyllum Sw.	NONKARST	VISAYAS	NEGROS	1966	24	31	21.8876	18	21.8876	27.7429	28.5615	26.8487	1371.09	212.764	48.1651	43.6648	532.632	157.149	275.182	263.062	7.56239	74.7415	67.8681	32.8582	22.7401	10.1181	27.7014	27.5948	64	35	29
ASPLENIACEAE	Asplenium nidus L.	NONKARST	VISAYAS	NEGROS	2896	37	128	0.939784	73	0.939784	27.7092	28.7773	26.4912	1953.23	267.181	63	40.0581	730.07	221	388.07	454.07	7.65696	69.4602	88.9476	33.3	22.2763	11.0237	27.1991	27.5058	128	128	128
ASPLENIACEAE	Asplenium nidus L.	NONKARST	VISAYAS	NEGROS	3310	22	35	20.0736	19	20.0736	27.3661	28.3816	26.3145	2420.32	319.819	75	40.9342	889.178	254.385	506.47	549.162	8.14801	72.3845	80.4932	33	21.7434	11.2566	26.9866	27.3016	63	40	28
ASPLENIACEAE	Asplenium nidus L.	NONKARST	VISAYAS	NEGROS	2306	16	24	29.5942	12	29.5942	27.5243	28.4736	26.6597	2387.42	302.44	74	43.4068	825.66	234.479	484.99	444.784	8.41529	75.9876	72.2349	33.1748	22.1	11.0748	27.4473	27.7348	58	49	23
ASPLENIACEAE	Asplenium nidus L.	NONKARST	VISAYAS	NEGROS	4428	20	29	24.171	22	24.171	27.4926	28.2358	26.6874	2478.14	350.46	68.819	49.4687	926.519	217.252	517.349	377.977	8.052	74.9499	60.4653	32.9434	22.2	10.7434	27.5309	27.4314	56	49	21
ASPLENIACEAE	Asplenium nidus L.	NONKARST	VISAYAS	NEGROS	999	25	35	1025.52	40	1025.52	23.6175	25.1756	21.5277	2573.71	340.006	75.7677	43.5021	930.282	263.119	620.133	405.947	7.79352	61.1655	149.732	29.8345	17.0927	12.7418	24.6868	23.0572	51	38	25
ASPLENIACEAE	Asplenium nidus L.	NONKARST	VISAYAS	NEGROS	3692	19	26	4.2831	20	4.2831	27.8457	28.6908	26.9495	1320.09	207.936	46.5665	44.0947	519.604	154.447	262.146	260.697	7.49726	74.837	68.8874	32.9	22.8819	10.0181	27.7824	27.7089	65	33	31
ASPLENIACEAE	Asplenium nidus L.	NONKARST	VISAYAS	NEGROS	1155	30	32	1491.95	68	1491.95	21.3881	22.9823	19.2244	2739.38	357.342	82.5208	42.8442	1002.45	303.283	917.205	409.227	7.59593	61.4813	155.879	27.394	15.0389	12.3551	22.5502	20.8155	51	39	25
ASPLENIACEAE	Asplenium nigrescens Blume	NONKARST	VISAYAS	NEGROS	2667	20	30	389.101	24	389.101	26.6907	27.9023	25.173	2120.63	295.338	54.9282	48.4617	796.102	190.707	437.981	328.098	8.36565	69.3195	106.603	32.5324	20.4622	12.0702	27.109	26.462	59	43	23
ASPLENIACEAE	Asplenium nigrescens Blume	NONKARST	VISAYAS	NEGROS	2105	23	32	952.668	60	952.668	24.7588	26.2698	22.7558	2450.1	322.06	74.511	42.7734	868.25	250.225	568.157	403.572	7.64119	61.0145	142.833	30.8616	18.3379	12.5237	25.7512	24.2494	54	39	23
ASPLENIACEAE	Asplenium pellucidum Lam.	NONKARST	VISAYAS	NEGROS	936	38	26	2091.55	107	2091.55	18.2958	19.9974	16.0617	2988.95	396.162	91.6273	42.0101	1083.22	335.033	915.814	457.088	8.00743	62.8438	163.123	24.4727	11.7309	12.7418	19.6055	17.7946	53	44	30
ASPLENIACEAE	Asplenium pellucidum Lam.	NONKARST	VISAYAS	NEGROS	2667	20	30	389.101	24	389.101	26.6907	27.9023	25.173	2120.63	295.338	54.9282	48.4617	796.102	190.707	437.981	328.098	8.36565	69.3195	106.603	32.5324	20.4622	12.0702	27.109	26.462	59	43	23
ASPLENIACEAE	Asplenium pellucidum Lam.	NONKARST	VISAYAS	NEGROS	3692	19	26	4.2831	20	4.2831	27.8457	28.6908	26.9495	1320.09	207.936	46.5665	44.0947	519.604	154.447	262.146	260.697	7.49726	74.837	68.8874	32.9	22.8819	10.0181	27.7824	27.7089	65	33	31
ASPLENIACEAE	Asplenium pellucidum Lam.	NONKARST	VISAYAS	NEGROS	1155	30	32	1491.95	68	1491.95	21.3881	22.9823	19.2244	2739.38	357.342	82.5208	42.8442	1002.45	303.283	917.205	409.227	7.59593	61.4813	155.879	27.394	15.0389	12.3551	22.5502	20.8155	51	39	25
ASPLENIACEAE	Asplenium persicifolium J.Sm. ex Mett.	NONKARST	VISAYAS	NEGROS	2190	33	35	58.4307	19	58.4307	27.4293	28.5374	26.0602	2080.94	278.835	66.181	39.9065	780.891	234.362	417.945	502.638	7.87141	70.7531	100.807	32.9819	21.8566	11.1252	26.7936	27.2244	61	34	30
ASPLENIACEAE	Asplenium persicifolium J.Sm. ex Mett.	NONKARST	VISAYAS	NEGROS	2970	25	128	3.29147	17	3.29147	27.7989	28.6373	26.8961	1345.97	206.835	51	42.0601	518.197	162.418	261.086	269	7.49816	73.8981	68.7829	32.9237	22.7763	10.1473	27.7734	27.6597	128	128	128
ASPLENIACEAE	Asplenium persicifolium J.Sm. ex Mett.	NONKARST	VISAYAS	NEGROS	3692	19	26	4.2831	20	4.2831	27.8457	28.6908	26.9495	1320.09	207.936	46.5665	44.0947	519.604	154.447	262.146	260.697	7.49726	74.837	68.8874	32.9	22.8819	10.0181	27.7824	27.7089	65	33	31
ASPLENIACEAE	Asplenium persicifolium J.Sm. ex Mett.	NONKARST	VISAYAS	NEGROS	1155	30	32	1491.95	68	1491.95	21.3881	22.9823	19.2244	2739.38	357.342	82.5208	42.8442	1002.45	303.283	917.205	409.227	7.59593	61.4813	155.879	27.394	15.0389	12.3551	22.5502	20.8155	51	39	25
ASPLENIACEAE	Asplenium phyllitidis D.Don	NONKARST	VISAYAS	NEGROS	2897	33	33	35.8136	22	35.8136	27.3934	28.4998	26.0268	2101.27	281.583	66.9841	39.975	788.198	235.638	422.902	506.308	7.82618	70.6038	101.027	32.9582	21.8731	11.0851	26.7616	27.1562	61	35	31
ASPLENIACEAE	Asplenium phyllitidis D.Don	NONKARST	VISAYAS	NEGROS	2667	20	30	389.101	24	389.101	26.6907	27.9023	25.173	2120.63	295.338	54.9282	48.4617	796.102	190.707	437.981	328.098	8.36565	69.3195	106.603	32.5324	20.4622	12.0702	27.109	26.462	59	43	23
ASPLENIACEAE	Asplenium phyllitidis D.Don	NONKARST	VISAYAS	NEGROS	3692	19	26	4.2831	20	4.2831	27.8457	28.6908	26.9495	1320.09	207.936	46.5665	44.0947	519.604	154.447	262.146	260.697	7.49726	74.837	68.8874	32.9	22.8819	10.0181	27.7824	27.7089	65	33	31
ASPLENIACEAE	Asplenium phyllitidis D.Don	NONKARST	VISAYAS	NEGROS	1155	30	32	1491.95	68	1491.95	21.3881	22.9823	19.2244	2739.38	357.342	82.5208	42.8442	1002.45	303.283	917.205	409.227	7.59593	61.4813	155.879	27.394	15.0389	12.3551	22.5502	20.8155	51	39	25
ASPLENIACEAE	Asplenium simile Blume	NONKARST	VISAYAS	NEGROS	1966	24	31	21.8876	18	21.8876	27.7429	28.5615	26.8487	1371.09	212.764	48.1651	43.6648	532.632	157.149	275.182	263.062	7.56239	74.7415	67.8681	32.8582	22.7401	10.1181	27.7014	27.5948	64	35	29
ASPLENIACEAE	Asplenium tenerum G.Forst.	NONKARST	VISAYAS	NEGROS	2897	33	33	35.8136	22	35.8136	27.3934	28.4998	26.0268	2101.27	281.583	66.9841	39.975	788.198	235.638	422.902	506.308	7.82618	70.6038	101.027	32.9582	21.8731	11.0851	26.7616	27.1562	61	35	31
ASPLENIACEAE	Asplenium tenerum G.Forst.	NONKARST	VISAYAS	NEGROS	1045	27	32	839.846	36	839.846	24.6691	25.9466	22.9831	2469.49	306.706	78.7019	41.6844	838.239	245.578	559.497	437.262	7.80643	65.5947	117.729	30.4211	18.5179	11.9032	25.2899	24.3826	51	46	23
ASPLENIACEAE	Asplenium tenerum G.Forst.	NONKARST	VISAYAS	NEGROS	2231	23	33	747.439	30	747.439	25.2761	26.667	23.4501	2411.33	323.917	66.0318	46.5773	876.821	227.617	565.683	355.553	8.15658	64.6333	129.594	31.3865	18.7636	12.6229	26.2224	24.8891	56	46	28
ASPLENIACEAE	Asplenium tenerum G.Forst.	NONKARST	VISAYAS	NEGROS	852	40	19	2112.85	97	2112.85	18.458	20.1312	16.2628	2964.95	395.008	89.9918	42.4577	1079.07	329.874	817.628	449.172	8.07011	62.6194	159.971	24.6929	11.8049	12.888	19.7299	17.9509	51	43	33
ASPLENIACEAE	Asplenium tenerum G.Forst.	NONKARST	VISAYAS	NEGROS	936	38	26	2091.55	107	2091.55	18.2958	19.9974	16.0617	2988.95	396.162	91.6273	42.0101	1083.22	335.033	915.814	457.088	8.00743	62.8438	163.123	24.4727	11.7309	12.7418	19.6055	17.7946	53	44	30
ASPLENIACEAE	Asplenium tenerum G.Forst.	NONKARST	VISAYAS	NEGROS	2667	20	30	389.101	24	389.101	26.6907	27.9023	25.173	2120.63	295.338	54.9282	48.4617	796.102	190.707	437.981	328.098	8.36565	69.3195	106.603	32.5324	20.4622	12.0702	27.109	26.462	59	43	23
ASPLENIACEAE	Asplenium tenerum G.Forst.	NONKARST	VISAYAS	NEGROS	2970	25	128	3.29147	17	3.29147	27.7989	28.6373	26.8961	1345.97	206.835	51	42.0601	518.197	162.418	261.086	269	7.49816	73.8981	68.7829	32.9237	22.7763	10.1473	27.7734	27.6597	128	128	128
ASPLENIACEAE	Asplenium tenerum G.Forst.	NONKARST	VISAYAS	NEGROS	3692	19	26	4.2831	20	4.2831	27.8457	28.6908	26.9495	1320.09	207.936	46.5665	44.0947	519.604	154.447	262.146	260.697	7.49726	74.837	68.8874	32.9	22.8819	10.0181	27.7824	27.7089	65	33	31
ASPLENIACEAE	Asplenium tenerum G.Forst.	NONKARST	VISAYAS	NEGROS	1155	30	32	1491.95	68	1491.95	21.3881	22.9823	19.2244	2739.38	357.342	82.5208	42.8442	1002.45	303.283	917.205	409.227	7.59593	61.4813	155.879	27.394	15.0389	12.3551	22.5502	20.8155	51	39	25
ASPLENIACEAE	Asplenium thunbergii Kunze	NONKARST	VISAYAS	NEGROS	2190	33	35	58.4307	19	58.4307	27.4293	28.5374	26.0602	2080.94	278.835	66.181	39.9065	780.891	234.362	417.945	502.638	7.87141	70.7531	100.807	32.9819	21.8566	11.1252	26.7936	27.2244	61	34	30
ASPLENIACEAE	Asplenium thunbergii Kunze	NONKARST	VISAYAS	NEGROS	2667	20	30	389.101	24	389.101	26.6907	27.9023	25.173	2120.63	295.338	54.9282	48.4617	796.102	190.707	437.981	328.098	8.36565	69.3195	106.603	32.5324	20.4622	12.0702	27.109	26.462	59	43	23
ASPLENIACEAE	Asplenium vittaeforme Cav.	NONKARST	VISAYAS	NEGROS	2105	23	128	936.302	60	936.302	24.6289	26.137	22.6458	2469.36	324.091	74.8511	42.8795	877.331	252.437	576.793	402.686	7.67974	61.4379	140.983	30.721	18.221	12.5	25.5898	24.16	128	128	128
ASPLENIACEAE	Asplenium vittaeforme Cav.	NONKARST	VISAYAS	NEGROS	3692	19	26	4.2831	20	4.2831	27.8457	28.6908	26.9495	1320.09	207.936	46.5665	44.0947	519.604	154.447	262.146	260.697	7.49726	74.837	68.8874	32.9	22.8819	10.0181	27.7824	27.7089	65	33	31
ASPLENIACEAE	Asplenium vittaeforme Cav.	NONKARST	VISAYAS	NEGROS	1155	30	32	1491.95	68	1491.95	21.3881	22.9823	19.2244	2739.38	357.342	82.5208	42.8442	1002.45	303.283	917.205	409.227	7.59593	61.4813	155.879	27.394	15.0389	12.3551	22.5502	20.8155	51	39	25
ASPLENIACEAE	Asplenium vulcanicum Blume	NONKARST	VISAYAS	NEGROS	2897	33	33	35.8136	22	35.8136	27.3934	28.4998	26.0268	2101.27	281.583	66.9841	39.975	788.198	235.638	422.902	506.308	7.82618	70.6038	101.027	32.9582	21.8731	11.0851	26.7616	27.1562	61	35	31
ASPLENIACEAE	Asplenium vulcanicum Blume	NONKARST	VISAYAS	NEGROS	2231	23	33	747.439	30	747.439	25.2761	26.667	23.4501	2411.33	323.917	66.0318	46.5773	876.821	227.617	565.683	355.553	8.15658	64.6333	129.594	31.3865	18.7636	12.6229	26.2224	24.8891	56	46	28
ASPLENIACEAE	Asplenium vulcanicum Blume	NONKARST	VISAYAS	NEGROS	852	40	19	2112.85	97	2112.85	18.458	20.1312	16.2628	2964.95	395.008	89.9918	42.4577	1079.07	329.874	817.628	449.172	8.07011	62.6194	159.971	24.6929	11.8049	12.888	19.7299	17.9509	51	43	33
ASPLENIACEAE	Asplenium vulcanicum Blume	NONKARST	VISAYAS	NEGROS	936	38	26	2091.55	107	2091.55	18.2958	19.9974	16.0617	2988.95	396.162	91.6273	42.0101	1083.22	335.033	915.814	457.088	8.00743	62.8438	163.123	24.4727	11.7309	12.7418	19.6055	17.7946	53	44	30
ASPLENIACEAE	Hymenasplenium excisum (C.Presl) S.Linds.	NONKARST	VISAYAS	NEGROS	2667	20	30	389.101	24	389.101	26.6907	27.9023	25.173	2120.63	295.338	54.9282	48.4617	796.102	190.707	437.981	328.098	8.36565	69.3195	106.603	32.5324	20.4622	12.0702	27.109	26.462	59	43	23
ASPLENIACEAE	Hymenasplenium excisum (C.Presl) S.Linds.	NONKARST	VISAYAS	NEGROS	3692	19	26	4.2831	20	4.2831	27.8457	28.6908	26.9495	1320.09	207.936	46.5665	44.0947	519.604	154.447	262.146	260.697	7.49726	74.837	68.8874	32.9	22.8819	10.0181	27.7824	27.7089	65	33	31
ASPLENIACEAE	Hymenasplenium excisum (C.Presl) S.Linds.	NONKARST	VISAYAS	NEGROS	1155	30	32	1491.95	68	1491.95	21.3881	22.9823	19.2244	2739.38	357.342	82.5208	42.8442	1002.45	303.283	917.205	409.227	7.59593	61.4813	155.879	27.394	15.0389	12.3551	22.5502	20.8155	51	39	25
ASPLENIACEAE	Hymenasplenium fillipes (Copel) Sugim	NONKARST	VISAYAS	NEGROS	852	40	19	2112.85	97	2112.85	18.458	20.1312	16.2628	2964.95	395.008	89.9918	42.4577	1079.07	329.874	817.628	449.172	8.07011	62.6194	159.971	24.6929	11.8049	12.888	19.7299	17.9509	51	43	33
ASPLENIACEAE	Hymenasplenium fillipes (Copel) Sugim	NONKARST	VISAYAS	NEGROS	936	38	26	2091.55	107	2091.55	18.2958	19.9974	16.0617	2988.95	396.162	91.6273	42.0101	1083.22	335.033	915.814	457.088	8.00743	62.8438	163.123	24.4727	11.7309	12.7418	19.6055	17.7946	53	44	30
ASPLENIACEAE	Hymenasplenium pubirhizoma (Ching & Z.Y. Liu) K.W.Xu & Li Bing Zhang	NONKARST	VISAYAS	NEGROS	936	38	26	2091.55	107	2091.55	18.2958	19.9974	16.0617	2988.95	396.162	91.6273	42.0101	1083.22	335.033	915.814	457.088	8.00743	62.8438	163.123	24.4727	11.7309	12.7418	19.6055	17.7946	53	44	30
ASPLENIACEAE	Hymenasplenium pubirhizoma (Ching & Z.Y. Liu) K.W.Xu & Li Bing Zhang	NONKARST	VISAYAS	NEGROS	1210	30	29	1501.93	76	1501.93	21.4289	23.0212	19.2803	2727.59	357.378	81.0746	43.3698	1003.4	301.929	796.016	398.862	7.56711	61.8138	154.773	27.3938	15.152	12.2418	22.5647	20.8883	50	40	27
ASPLENIACEAE	Hymenasplenium pubirhizoma (Ching & Z.Y. Liu) K.W.Xu & Li Bing Zhang	NONKARST	VISAYAS	NEGROS	1210	30	29	1501.93	76	1501.93	21.4289	23.0212	19.2803	2727.59	357.378	81.0746	43.3698	1003.4	301.929	796.016	398.862	7.56711	61.8138	154.773	27.3938	15.152	12.2418	22.5647	20.8883	50	40	27
ASPLENIACEAE	Hymenasplenium pubirhizoma (Ching & Z.Y. Liu) K.W.Xu & Li Bing Zhang	NONKARST	VISAYAS	NEGROS	1011	29	31	1258.6	151	1258.6	21.6622	23.2451	19.5101	2735.18	357.872	82.873	42.8074	1000.61	301.919	812.531	411.041	7.53926	61.6885	154.503	27.608	15.3859	12.2221	22.8064	21.1206	49	38	31
ASPLENIACEAE	Hymenasplenium pubirhizoma (Ching & Z.Y. Liu) K.W.Xu & Li Bing Zhang	NONKARST	VISAYAS	NEGROS	1011	29	31	1258.6	151	1258.6	21.6622	23.2451	19.5101	2735.18	357.872	82.873	42.8074	1000.61	301.919	812.531	411.041	7.53926	61.6885	154.503	27.608	15.3859	12.2221	22.8064	21.1206	49	38	31
ASPLENIACEAE	Hymenasplenium subnormale (Copel.) Nakaike	NONKARST	VISAYAS	NEGROS	936	38	26	2091.55	107	2091.55	18.2958	19.9974	16.0617	2988.95	396.162	91.6273	42.0101	1083.22	335.033	915.814	457.088	8.00743	62.8438	163.123	24.4727	11.7309	12.7418	19.6055	17.7946	53	44	30
ASPLENIACEAE	Hymenasplenium subnormale (Copel.) Nakaike	NONKARST	VISAYAS	NEGROS	2667	20	30	389.101	24	389.101	26.6907	27.9023	25.173	2120.63	295.338	54.9282	48.4617	796.102	190.707	437.981	328.098	8.36565	69.3195	106.603	32.5324	20.4622	12.0702	27.109	26.462	59	43	23
ASPLENIACEAE	Asplenium aethiopicum (Burm.fil.) Bech.	KARST	LUZON	PALAWAN	1254	38	35	1671.53	108	1671.53	19.5376	20.747	18.163	2049.83	259.748	42.0873	44.3281	707.437	187.089	493.765	361.716	7.82508	68.7145	104.591	25.3313	13.9432	11.388	19.3052	19.405	53	39	25
ASPLENIACEAE	Asplenium anguineum Christ	KARST	LUZON	PALAWAN	3516	28	29	54.329	47	54.329	27.403	28.2987	26.75	1742.09	249.417	14.7634	66.2101	723.731	60.1807	398.064	155.779	7.06416	74.2925	63.1044	32.3819	22.8732	9.50877	27.2417	26.9863	56	28	31
ASPLENIACEAE	Asplenium cf. polyodon G.Forst.	KARST	LUZON	PALAWAN	25	16	32	329.734	58	329.734	26.0499	27.0343	25.2482	1819.04	258.953	15.7475	65.6454	757.994	63.9976	426.307	159.431	7.03303	71.2626	71.4068	31.2196	21.351	9.8686	25.9393	25.5298	52	38	28
ASPLENIACEAE	Asplenium cymbifolium Christ	KARST	LUZON	PALAWAN	3325	33	31	180.728	40	180.728	26.7624	27.5923	26.095	1642.03	265.016	20.4335	56.6386	677.96	99.1036	317.79	327.63	7.35328	76.5854	60.7651	31.733	22.1314	9.60159	26.3786	26.9826	57	33	29
ASPLENIACEAE	Asplenium laserpitiifolium Lam.	KARST	LUZON	PALAWAN	574	19	31	407.081	49	407.081	25.9292	26.885	25.2024	1851.68	261.678	16	65.2478	767.429	67.0608	438.8	165.463	7.05092	73.8233	69.0583	30.9471	21.3966	9.55053	25.7725	25.4757	52	38	23
ASPLENIACEAE	Asplenium macrophyllum Sw.	KARST	LUZON	PALAWAN	3013	26	32	100.027	34	100.027	27.3661	28.4944	26.5912	2988.21	642.737	10.7634	90.9939	1727.2	54.7634	596.225	134.912	6.72067	71.3615	78.7459	32.3726	22.9545	9.4181	27.0457	26.9023	56	34	22
ASPLENIACEAE	Asplenium mantalingahanum P.M.Zamora & Co	KARST	LUZON	PALAWAN	2258	22	34	765.02	71	765.02	24.0099	25.0149	23.0402	1835.68	269.324	29.3617	50.8118	699.593	131.958	395.921	350.34	7.54802	71.7093	77.5578	29.4074	18.8806	10.5268	23.5598	24.1198	53	42	19
ASPLENIACEAE	Asplenium mantalingahanum P.M.Zamora & Co	KARST	LUZON	PALAWAN	1254	38	35	1671.53	108	1671.53	19.5376	20.747	18.163	2049.83	259.748	42.0873	44.3281	707.437	187.089	493.765	361.716	7.82508	68.7145	104.591	25.3313	13.9432	11.388	19.3052	19.405	53	39	25
ASPLENIACEAE	Asplenium nidus L.	KARST	LUZON	PALAWAN	1927	24	31	13.5822	38	13.5822	27.4216	28.2117	26.8447	1576.92	266.505	17.7634	59.6726	641.954	83.5269	320.662	259.795	7.20742	78.3415	56.4463	32.2	23	9.2	27.0811	27.6529	60	33	29
ASPLENIACEAE	Asplenium nidus L.	KARST	LUZON	PALAWAN	3325	33	31	180.728	40	180.728	26.7624	27.5923	26.095	1642.03	265.016	20.4335	56.6386	677.96	99.1036	317.79	327.63	7.35328	76.5854	60.7651	31.733	22.1314	9.60159	26.3786	26.9826	57	33	29
ASPLENIACEAE	Asplenium nidus L.	KARST	LUZON	PALAWAN	1254	38	35	1671.53	108	1671.53	19.5376	20.747	18.163	2049.83	259.748	42.0873	44.3281	707.437	187.089	493.765	361.716	7.82508	68.7145	104.591	25.3313	13.9432	11.388	19.3052	19.405	53	39	25
ASPLENIACEAE	Asplenium normale D.Don	KARST	LUZON	PALAWAN	3516	28	29	54.329	47	54.329	27.403	28.2987	26.75	1742.09	249.417	14.7634	66.2101	723.731	60.1807	398.064	155.779	7.06416	74.2925	63.1044	32.3819	22.8732	9.50877	27.2417	26.9863	56	28	31
ASPLENIACEAE	Asplenium pellucidum Lam.	KARST	LUZON	PALAWAN	3325	33	31	180.728	40	180.728	26.7624	27.5923	26.095	1642.03	265.016	20.4335	56.6386	677.96	99.1036	317.79	327.63	7.35328	76.5854	60.7651	31.733	22.1314	9.60159	26.3786	26.9826	57	33	29
ASPLENIACEAE	Asplenium pellucidum Lam.	KARST	LUZON	PALAWAN	1254	38	35	1671.53	108	1671.53	19.5376	20.747	18.163	2049.83	259.748	42.0873	44.3281	707.437	187.089	493.765	361.716	7.82508	68.7145	104.591	25.3313	13.9432	11.388	19.3052	19.405	53	39	25
ASPLENIACEAE	Asplenium phyllitidis D.Don	KARST	LUZON	PALAWAN	3325	33	31	180.728	40	180.728	26.7624	27.5923	26.095	1642.03	265.016	20.4335	56.6386	677.96	99.1036	317.79	327.63	7.35328	76.5854	60.7651	31.733	22.1314	9.60159	26.3786	26.9826	57	33	29
ASPLENIACEAE	Asplenium scandens J.Sm.	KARST	LUZON	PALAWAN	712	34	33	1370.58	178	1370.58	21.3583	22.4689	20.2214	1979.18	263.104	36.2362	46.7009	700.391	162.446	460.059	353.894	7.38329	71.1091	89.6313	26.6642	16.2807	10.3835	21.0403	21.4375	52	39	25
ASPLENIACEAE	Asplenium scandens J.Sm.	KARST	LUZON	PALAWAN	1254	38	35	1671.53	108	1671.53	19.5376	20.747	18.163	2049.83	259.748	42.0873	44.3281	707.437	187.089	493.765	361.716	7.82508	68.7145	104.591	25.3313	13.9432	11.388	19.3052	19.405	53	39	25
ASPLENIACEAE	Asplenium scandens J.Sm.	KARST	LUZON	PALAWAN	973	44	32	1746.48	221	1746.48	19.512	20.7217	18.1624	2054.62	261.279	42.5884	43.9481	710.459	189.61	492.129	366.512	7.67581	69.1066	103.552	25.1895	14.0824	11.1071	19.2565	19.3944	53	38	26
ASPLENIACEAE	Asplenium simile Blume	KARST	LUZON	PALAWAN	3516	28	29	54.329	47	54.329	27.403	28.2987	26.75	1742.09	249.417	14.7634	66.2101	723.731	60.1807	398.064	155.779	7.06416	74.2925	63.1044	32.3819	22.8732	9.50877	27.2417	26.9863	56	28	31
ASPLENIACEAE	Asplenium simile Blume	KARST	LUZON	PALAWAN	574	19	31	407.081	49	407.081	25.9292	26.885	25.2024	1851.68	261.678	16	65.2478	767.429	67.0608	438.8	165.463	7.05092	73.8233	69.0583	30.9471	21.3966	9.55053	25.7725	25.4757	52	38	23
ASPLENIACEAE	Asplenium tenerum G.Forst.	KARST	LUZON	PALAWAN	3516	28	29	54.329	47	54.329	27.403	28.2987	26.75	1742.09	249.417	14.7634	66.2101	723.731	60.1807	398.064	155.779	7.06416	74.2925	63.1044	32.3819	22.8732	9.50877	27.2417	26.9863	56	28	31
ASPLENIACEAE	Asplenium tenerum G.Forst.	KARST	LUZON	PALAWAN	154	19	31	598.804	63	598.804	25.0811	26.0182	24.2357	1738.78	265.418	24.7793	53.2754	681.971	116.062	362.518	331.316	7.47694	73.6658	71.0241	30.2954	20.1449	10.1505	24.6543	25.278	54	39	23
ASPLENIACEAE	Asplenium tenerum G.Forst.	KARST	LUZON	PALAWAN	3325	33	31	180.728	40	180.728	26.7624	27.5923	26.095	1642.03	265.016	20.4335	56.6386	677.96	99.1036	317.79	327.63	7.35328	76.5854	60.7651	31.733	22.1314	9.60159	26.3786	26.9826	57	33	29
ASPLENIACEAE	Asplenium tenerum G.Forst.	KARST	LUZON	PALAWAN	1254	38	35	1671.53	108	1671.53	19.5376	20.747	18.163	2049.83	259.748	42.0873	44.3281	707.437	187.089	493.765	361.716	7.82508	68.7145	104.591	25.3313	13.9432	11.388	19.3052	19.405	53	39	25
ASPLENIACEAE	Asplenium vittaeforme Cav.	KARST	LUZON	PALAWAN	574	19	31	407.081	49	407.081	25.9292	26.885	25.2024	1851.68	261.678	16	65.2478	767.429	67.0608	438.8	165.463	7.05092	73.8233	69.0583	30.9471	21.3966	9.55053	25.7725	25.4757	52	38	23
ASPLENIACEAE	Asplenium vittaeforme Cav.	KARST	LUZON	PALAWAN	1254	38	35	1671.53	108	1671.53	19.5376	20.747	18.163	2049.83	259.748	42.0873	44.3281	707.437	187.089	493.765	361.716	7.82508	68.7145	104.591	25.3313	13.9432	11.388	19.3052	19.405	53	39	25
ASPLENIACEAE	Hymenasplenium excisum (C.Presl) S.Linds.	KARST	LUZON	PALAWAN	2505	30	32	211.282	43	211.282	26.7759	27.7054	26.0603	1785.05	256.394	15	66.146	747.52	62.4494	413.34	156.779	6.98375	73.3198	66.9172	31.8008	22.2755	9.52525	26.6305	26.3191	53	32	27
ASPLENIACEAE	Hymenasplenium excisum (C.Presl) S.Linds.	KARST	LUZON	PALAWAN	735	22	31	577.297	59	577.297	25.3656	26.3462	24.6125	1896.39	270.072	16	65.4876	797.849	69.0382	453.568	165.142	6.90568	73.2132	71.5607	30.3494	20.917	9.43239	25.2046	24.8989	56	42	22
ASPLENIACEAE	Hymenasplenium pubirhizoma (Ching & Z.Y. Liu) K.W.Xu & Li Bing Zhang	KARST	LUZON	PALAWAN	154	19	31	598.804	63	598.804	25.0811	26.0182	24.2357	1738.78	265.418	24.7793	53.2754	681.971	116.062	362.518	331.316	7.47694	73.6658	71.0241	30.2954	20.1449	10.1505	24.6543	25.278	54	39	23
ASPLENIACEAE	Hymenasplenium subnormale (Copel.) Nakaike	KARST	LUZON	PALAWAN	3516	28	29	54.329	47	54.329	27.403	28.2987	26.75	1742.09	249.417	14.7634	66.2101	723.731	60.1807	398.064	155.779	7.06416	74.2925	63.1044	32.3819	22.8732	9.50877	27.2417	26.9863	56	28	31
ASPLENIACEAE	Asplenium anguineum Christ	NONKARST	LUZON	PALAWAN	2564	33	32	7.80253	35	7.80253	27.5583	28.3758	27.0266	1661.9	229.896	16	64.1311	672.58	63.8964	382.832	160.628	7.11977	78.1753	57.6198	32.3748	23.267	9.10775	27.3403	27.2361	59	28	27
ASPLENIACEAE	Asplenium anguineum Christ	NONKARST	LUZON	PALAWAN	595	29	34	4.01713	168	4.01713	27.3499	28.1082	26.6249	1948.67	365	61.4176	53.0655	835.835	220.835	329.418	635.418	7.03333	75.6272	58.9234	32.0582	22.7582	9.3	26.6749	27.4082	56	26	28
ASPLENIACEAE	Asplenium cf. polyodon G.Forst.	NONKARST	LUZON	PALAWAN	1030	26	39	65.5002	92	65.5002	27.2417	28.0201	26.5144	1966.97	370.96	61.7634	53.748	845.976	217.883	334.928	637.205	7.1722	75.761	60.0459	32.0418	22.5748	9.46701	26.8114	27.3465	55	26	25
ASPLENIACEAE	Asplenium longissimum Blume	NONKARST	LUZON	PALAWAN	999	25	40	60.1293	51	60.1293	27.294	28.0661	26.5673	1958.12	368.135	61.2525	53.6438	842.058	215.12	334.89	629.539	7.16071	76.032	59.7333	32.0418	22.6237	9.4181	26.8634	27.402	55	28	28
ASPLENIACEAE	Asplenium macrophyllum Sw.	NONKARST	LUZON	PALAWAN	NA	NA	128	26.5895	NA	26.5895	27.2906	28.0822	26.6989	1558.08	259.835	16.5824	59.3938	634.253	83.7472	313.912	260	6.96117	75.8056	56.7634	32.067	22.8835	9.18352	26.9517	27.5059	128	128	128
ASPLENIACEAE	Asplenium musifolium Mett.	NONKARST	LUZON	PALAWAN	1691	26	39	40.5997	69	40.5997	27.3681	28.1343	26.6437	1946.38	363.75	60.6701	53.3231	835.232	213.104	334.104	621.215	7.1434	75.9936	59.4019	32.1077	22.7077	9.4	26.9313	27.4797	55	28	27
ASPLENIACEAE	Asplenium nidus L.	NONKARST	LUZON	PALAWAN	2610	26	31	59.9593	29	59.9593	27.3189	28.1516	26.8204	1675.6	228.385	17	63.3392	676.518	67.4176	205.984	168.386	7.17991	79.2797	58.7509	32.1181	23.0615	9.05665	27.0813	27.0285	55	27	28
ASPLENIACEAE	Asplenium nidus L.	NONKARST	LUZON	PALAWAN	NA	NA	128	13.022	NA	13.022	27.4955	28.3027	27.0361	1555.92	225.851	18	61.3325	644.599	71.4335	200.835	174.088	7.14807	79.423	56.4372	32.3	23.3	9	27.2333	27.2361	128	128	128
ASPLENIACEAE	Asplenium nidus L.	NONKARST	LUZON	PALAWAN	2406	30	30	266.844	38	266.844	26.5021	27.4979	25.6121	1641.95	254.654	20	59.0991	665.87	88.7373	370.584	218.343	7.81586	72.8735	73.4036	32.0263	21.301	10.7252	26.3479	25.9049	56	35	27
ASPLENIACEAE	Asplenium nidus L.	NONKARST	LUZON	PALAWAN	1691	26	39	40.5997	69	40.5997	27.3681	28.1343	26.6437	1946.38	363.75	60.6701	53.3231	835.232	213.104	334.104	621.215	7.1434	75.9936	59.4019	32.1077	22.7077	9.4	26.9313	27.4797	55	28	27
ASPLENIACEAE	Asplenium pellucidum Lam.	NONKARST	LUZON	PALAWAN	2610	26	31	59.9593	29	59.9593	27.3189	28.1516	26.8204	1675.6	228.385	17	63.3392	676.518	67.4176	205.984	168.386	7.17991	79.2797	58.7509	32.1181	23.0615	9.05665	27.0813	27.0285	55	27	28
ASPLENIACEAE	Asplenium phyllitidis D.Don	NONKARST	LUZON	PALAWAN	NA	NA	128	16.144	NA	16.144	27.4471	28.2265	26.9696	1589.24	233.913	19.7475	60.5688	655.156	77.5827	205	187.913	7.19231	80.1415	55.3866	32.2	23.2252	8.97475	27.2141	27.1571	128	128	128
ASPLENIACEAE	Asplenium scandens J.Sm.	NONKARST	LUZON	PALAWAN	2610	26	31	59.9593	29	59.9593	27.3189	28.1516	26.8204	1675.6	228.385	17	63.3392	676.518	67.4176	205.984	168.386	7.17991	79.2797	58.7509	32.1181	23.0615	9.05665	27.0813	27.0285	55	27	28
ASPLENIACEAE	Asplenium tenerum G.Forst.	NONKARST	LUZON	PALAWAN	573	23	33	376.07	96	376.07	26.0431	27.0341	25.1809	1713.23	248.221	21	58.5423	679.887	92.4311	393.087	221.652	7.44252	72.3798	72.7928	31.3683	21.0848	10.2835	25.9063	25.4737	53	36	26
ASPLENIACEAE	Asplenium tenerum G.Forst.	NONKARST	LUZON	PALAWAN	2153	25	29	1426.29	151	1426.29	21.1109	22.3072	19.8312	2016.58	255.449	28.4629	52.3583	730.311	141.559	493.963	276.524	7.69744	68.8509	97.8586	26.8214	15.6411	11.1803	21.288	20.2103	52	41	30
ASPLENIACEAE	Asplenium tenerum G.Forst.	NONKARST	LUZON	PALAWAN	1734	21	31	487.778	74	487.778	25.4141	26.2986	24.6325	1806.4	271.466	30.2981	52.2768	725.248	129.506	362.631	397.21	7.27962	74.5502	66.307	30.4384	20.673	9.76542	25.0054	25.5894	54	40	28
ASPLENIACEAE	Asplenium thunbergii Kunze	NONKARST	LUZON	PALAWAN	NA	NA	128	26.5895	NA	26.5895	27.2906	28.0822	26.6989	1558.08	259.835	16.5824	59.3938	634.253	83.7472	313.912	260	6.96117	75.8056	56.7634	32.067	22.8835	9.18352	26.9517	27.5059	128	128	128
ASPLENIACEAE	Asplenium cuneatum Lam.	KARST	VISAYAS	PANAY	2065	21	32	901.377	43	901.377	22.839	24.3708	20.8524	3237.14	504.758	62.0774	58.7186	1363.44	206.33	747.145	401.111	7.4535	60.3319	141.145	28.9048	16.5505	12.3543	23.6246	22.4017	52	36	29
ASPLENIACEAE	Asplenium macrophyllum Sw.	KARST	VISAYAS	PANAY	2065	21	32	901.377	43	901.377	22.839	24.3708	20.8524	3237.14	504.758	62.0774	58.7186	1363.44	206.33	747.145	401.111	7.4535	60.3319	141.145	28.9048	16.5505	12.3543	23.6246	22.4017	52	36	29
ASPLENIACEAE	Asplenium tenerum G.Forst.	KARST	VISAYAS	PANAY	4560	26	34	240.933	30	240.933	26.9343	28.1346	25.7433	3966.91	712.533	61.7079	63.1965	1790.55	221.376	735.758	539.85	6.92623	67.0314	90.8775	32.1889	21.8559	10.333	27.0345	26.8706	56	36	29
ASPLENIACEAE	Asplenium tenerum G.Forst.	KARST	VISAYAS	PANAY	2065	21	32	901.377	43	901.377	22.839	24.3708	20.8524	3237.14	504.758	62.0774	58.7186	1363.44	206.33	747.145	401.111	7.4535	60.3319	141.145	28.9048	16.5505	12.3543	23.6246	22.4017	52	36	29
ASPLENIACEAE	Asplenium tenerum G.Forst.	KARST	VISAYAS	PANAY	3254	20	28	1120.09	88	1120.09	22.033	23.5661	19.9969	3198.85	495.266	60.4788	58.3652	1346.23	211.187	749.498	390.814	7.49173	60.3753	144.023	28.071	15.6622	12.4088	22.8126	21.581	54	37	24
ASPLENIACEAE	Asplenium cf. polyodon G.Forst.	NONKARST	VISAYAS	PANAY	3819	25	26	5.34039	30	5.34039	27.5919	28.5391	26.5891	2257.89	327.21	62.3458	49.1985	856.853	201.417	475.656	393.846	6.88274	70.2993	76.2592	32.6	22.8093	9.79066	27.5973	27.3766	55	46	32
ASPLENIACEAE	Asplenium cf. polyodon G.Forst.	NONKARST	VISAYAS	PANAY	2650	29	25	10.3955	27	10.3955	27.359	28.4476	26.2455	2655.16	375.631	75	45.0089	1024.72	273.072	499.54	602.027	7.42969	68.9102	84.6442	32.7819	22	10.7819	27.0674	27.2395	53	36	28
ASPLENIACEAE	Asplenium cf. polyodon G.Forst.	NONKARST	VISAYAS	PANAY	1919	37	26	1486.55	54	1486.55	22.7721	24.2722	20.8747	3222.67	513.512	55.6598	61.1183	1387.17	199.393	760.109	361.246	7.21311	60.8115	134.877	28.5897	16.7283	11.8615	23.5599	22.449	51	40	29
ASPLENIACEAE	Asplenium cf. polyodon G.Forst.	NONKARST	VISAYAS	PANAY	4551	19	28	813.534	31	813.534	24.3046	25.5971	22.7884	3014.13	490.505	45.0933	65.5173	1348.78	171.278	721.124	288.152	7.85382	67.6654	109.601	30.0216	18.4145	11.6071	24.8995	24.0756	54	43	24
ASPLENIACEAE	Asplenium cuneatum Lam.	NONKARST	VISAYAS	PANAY	2822	22	31	42.4602	23	42.4602	27.175	28.3067	26.054	3162.96	421.901	76.819	45.6517	1125.58	283.391	592.84	654.252	7.72955	69.7303	86.1579	32.7944	21.7093	11.0851	26.9683	27.1258	57	35	27
ASPLENIACEAE	Asplenium cymbifolium Christ	NONKARST	VISAYAS	PANAY	1919	37	26	1486.55	54	1486.55	22.7721	24.2722	20.8747	3222.67	513.512	55.6598	61.1183	1387.17	199.393	760.109	361.246	7.21311	60.8115	134.877	28.5897	16.7283	11.8615	23.5599	22.449	51	40	29
ASPLENIACEAE	Asplenium laserpitiifolium Lam.	NONKARST	VISAYAS	PANAY	2779	26	29	31.4392	15	31.4392	27.2386	28.3209	26.1338	2588.18	346.253	72.7475	45.0965	938.82	246.968	514.072	521.096	7.74395	71.7658	84.2567	32.6582	21.867	10.7912	26.9003	27.139	56	37	29
ASPLENIACEAE	Asplenium laserpitiifolium Lam.	NONKARST	VISAYAS	PANAY	1724	33	29	1610.21	49	1610.21	22.5528	24.0592	20.6341	3220.51	512.552	55.3239	60.9697	1385.14	201.202	762.24	360.49	7.22481	60.7201	136.381	28.3997	16.5013	11.8984	23.3393	22.2124	51	39	27
ASPLENIACEAE	Asplenium laserpitiifolium Lam.	NONKARST	VISAYAS	PANAY	2319	36	28	1204.96	38	1204.96	23.7034	25.1379	21.9602	3241.67	528.117	52.4731	63.2398	1422.72	187.138	758.843	346.042	7.16405	62.2125	124.646	29.3974	17.8809	11.5165	24.3093	23.456	53	44	27
ASPLENIACEAE	Asplenium lepturus J.Sm.	NONKARST	VISAYAS	PANAY	1724	33	29	1610.21	49	1610.21	22.5528	24.0592	20.6341	3220.51	512.552	55.3239	60.9697	1385.14	201.202	762.24	360.49	7.22481	60.7201	136.381	28.3997	16.5013	11.8984	23.3393	22.2124	51	39	27
ASPLENIACEAE	Asplenium longissimum Blume	NONKARST	VISAYAS	PANAY	1724	33	29	1610.21	49	1610.21	22.5528	24.0592	20.6341	3220.51	512.552	55.3239	60.9697	1385.14	201.202	762.24	360.49	7.22481	60.7201	136.381	28.3997	16.5013	11.8984	23.3393	22.2124	51	39	27
ASPLENIACEAE	Asplenium longissimum Blume	NONKARST	VISAYAS	PANAY	4884	13	31	612.861	22	612.861	25.6782	26.8944	24.3555	2885.7	478.75	36.8349	69.3546	1331.26	145.789	690.183	243.465	8.20543	70.7307	97.9426	31.4644	19.8628	11.6016	26.1604	25.5005	56	52	23
ASPLENIACEAE	Asplenium macrophyllum Sw.	NONKARST	VISAYAS	PANAY	3819	25	26	5.34039	30	5.34039	27.5919	28.5391	26.5891	2257.89	327.21	62.3458	49.1985	856.853	201.417	475.656	393.846	6.88274	70.2993	76.2592	32.6	22.8093	9.79066	27.5973	27.3766	55	46	32
ASPLENIACEAE	Asplenium musifolium Mett.	NONKARST	VISAYAS	PANAY	1724	33	29	1610.21	49	1610.21	22.5528	24.0592	20.6341	3220.51	512.552	55.3239	60.9697	1385.14	201.202	762.24	360.49	7.22481	60.7201	136.381	28.3997	16.5013	11.8984	23.3393	22.2124	51	39	27
ASPLENIACEAE	Asplenium nidus L.	NONKARST	VISAYAS	PANAY	5712	23	128	5.38486	29	5.38486	27.8079	28.8206	26.8223	2234.58	352.223	34.8964	66.6124	994.106	130.832	508	197.878	7.40005	74.0755	77.8746	32.9165	22.9253	9.99119	27.9697	27.1206	128	128	128
ASPLENIACEAE	Asplenium nigrescens Blume	NONKARST	VISAYAS	PANAY	4884	13	31	612.861	22	612.861	25.6782	26.8944	24.3555	2885.7	478.75	36.8349	69.3546	1331.26	145.789	690.183	243.465	8.20543	70.7307	97.9426	31.4644	19.8628	11.6016	26.1604	25.5005	56	52	23
ASPLENIACEAE	Asplenium pellucidum Lam.	NONKARST	VISAYAS	PANAY	2779	26	29	31.4392	15	31.4392	27.2386	28.3209	26.1338	2588.18	346.253	72.7475	45.0965	938.82	246.968	514.072	521.096	7.74395	71.7658	84.2567	32.6582	21.867	10.7912	26.9003	27.139	56	37	29
ASPLENIACEAE	Asplenium persicifolium J.Sm. ex Mett.	NONKARST	VISAYAS	PANAY	2779	26	29	31.4392	15	31.4392	27.2386	28.3209	26.1338	2588.18	346.253	72.7475	45.0965	938.82	246.968	514.072	521.096	7.74395	71.7658	84.2567	32.6582	21.867	10.7912	26.9003	27.139	56	37	29
ASPLENIACEAE	Asplenium phyllitidis D.Don	NONKARST	VISAYAS	PANAY	2779	26	29	31.4392	15	31.4392	27.2386	28.3209	26.1338	2588.18	346.253	72.7475	45.0965	938.82	246.968	514.072	521.096	7.74395	71.7658	84.2567	32.6582	21.867	10.7912	26.9003	27.139	56	37	29
ASPLENIACEAE	Asplenium tenerum G.Forst.	NONKARST	VISAYAS	PANAY	1972	22	30	56.7804	23	56.7804	27.0943	28.233	25.9646	3170.13	440.192	74.5665	46.64	1106.35	268.162	616.26	616.578	7.99328	70.8312	86.7026	32.7984	21.5133	11.2851	27.0607	27.0774	58	37	29
ASPLENIACEAE	Asplenium tenerum G.Forst.	NONKARST	VISAYAS	PANAY	2779	26	29	31.4392	15	31.4392	27.2386	28.3209	26.1338	2588.18	346.253	72.7475	45.0965	938.82	246.968	514.072	521.096	7.74395	71.7658	84.2567	32.6582	21.867	10.7912	26.9003	27.139	56	37	29
ASPLENIACEAE	Asplenium tenerum G.Forst.	NONKARST	VISAYAS	PANAY	1919	37	26	1486.55	54	1486.55	22.7721	24.2722	20.8747	3222.67	513.512	55.6598	61.1183	1387.17	199.393	760.109	361.246	7.21311	60.8115	134.877	28.5897	16.7283	11.8615	23.5599	22.449	51	40	29
ASPLENIACEAE	Asplenium vulcanicum Blume	NONKARST	VISAYAS	PANAY	2319	36	28	1204.96	38	1204.96	23.7034	25.1379	21.9602	3241.67	528.117	52.4731	63.2398	1422.72	187.138	758.843	346.042	7.16405	62.2125	124.646	29.3974	17.8809	11.5165	24.3093	23.456	53	44	27
ASPLENIACEAE	Hymenasplenium fillipes (Copel) Sugim	NONKARST	VISAYAS	PANAY	1919	37	26	1486.55	54	1486.55	22.7721	24.2722	20.8747	3222.67	513.512	55.6598	61.1183	1387.17	199.393	760.109	361.246	7.21311	60.8115	134.877	28.5897	16.7283	11.8615	23.5599	22.449	51	40	29
ASPLENIACEAE	Hymenasplenium pubirhizoma (Ching & Z.Y. Liu) K.W.Xu & Li Bing Zhang	NONKARST	VISAYAS	PANAY	4983	25	28	124.322	28	124.322	26.9461	27.8583	26.2641	2753.28	508.231	22.5665	81.6717	1417.31	91.2758	281.049	146.677	8.08359	77.7268	66.1316	32.2897	21.8897	10.4	26.7338	26.5318	57	42	33
ASPLENIACEAE	Asplenium nidus L.	KARST	LUZON	ROMBLON	2984	28	128	23.7112	26	23.7112	NA	NA	NA	NA	NA	NA	NA	NA	NA	NA	NA	NA	NA	NA	NA	NA	NA	NA	NA	128	128	128
ASPLENIACEAE	Asplenium nidus L.	NONKARST	LUZON	ROMBLON	463	26	28	1612.48	98	1612.48	19.9864	21.5617	17.8907	3021.38	402.551	83.3617	45.3482	1093.1	282.252	675.457	494.469	6.58273	60.0911	150.155	25.3125	14.3575	10.9551	20.9095	19.5834	51	37	29
ASPLENIACEAE	Asplenium nidus L.	NONKARST	LUZON	ROMBLON	2353	23	28	1732.7	94	1732.7	21.6743	23.1784	19.7119	2883.74	379.777	78.122	46.4546	1034.19	256.435	627.558	479.486	6.65952	60.051	139.669	27.0913	16.0006	11.0907	22.3626	21.3053	51	40	35
ASPLENIACEAE	Asplenium tenerum G.Forst.	NONKARST	LUZON	ROMBLON	463	26	28	1612.48	98	1612.48	19.9864	21.5617	17.8907	3021.38	402.551	83.3617	45.3482	1093.1	282.252	675.457	494.469	6.58273	60.0911	150.155	25.3125	14.3575	10.9551	20.9095	19.5834	51	37	29
ASPLENIACEAE	Asplenium tenerum G.Forst.	NONKARST	LUZON	ROMBLON	2353	23	28	1732.7	94	1732.7	21.6743	23.1784	19.7119	2883.74	379.777	78.122	46.4546	1034.19	256.435	627.558	479.486	6.65952	60.051	139.669	27.0913	16.0006	11.0907	22.3626	21.3053	51	40	35
ASPLENIACEAE	Asplenium thunbergii Kunze	NONKARST	LUZON	ROMBLON	2353	23	28	1732.7	94	1732.7	21.6743	23.1784	19.7119	2883.74	379.777	78.122	46.4546	1034.19	256.435	627.558	479.486	6.65952	60.051	139.669	27.0913	16.0006	11.0907	22.3626	21.3053	51	40	35
ASPLENIACEAE	Asplenium anguineum Christ	KARST	VISAYAS	SAMAR	2377	18	39	180.189	55	180.189	25.859	27.1077	23.9334	3494.39	501.894	176.867	38.9468	1404.55	626.151	661.146	1236	7.51189	62.532	134.748	31.3343	19.321	12.0133	24.2667	26.4893	48	39	24
ASPLENIACEAE	Asplenium apoense Copel.	KARST	VISAYAS	SAMAR	1813	18	35	165.918	50	165.918	25.8892	27.1729	23.9863	3528.58	509.582	175.803	39.7528	1431.36	631.748	641.699	1268.37	7.58098	62.2606	134.103	31.4779	19.3016	12.1763	24.3238	26.8393	50	39	33
ASPLENIACEAE	Asplenium apoense Copel.	KARST	VISAYAS	SAMAR	2181	24	33	12.4656	39	12.4656	26.4521	27.2749	25.21	3940.67	598.456	171.252	46.3099	1690.76	606.088	624.763	1558.98	6.5301	70.2316	88.8788	30.7165	21.4181	9.29841	25.5682	27.2485	54	38	27
ASPLENIACEAE	Asplenium callipteris Fée	KARST	VISAYAS	SAMAR	1605	25	29	86.6938	43	86.6938	26.0199	27.2653	24.1458	3768.43	564.188	171.252	43.9384	1587.66	613.586	644.571	1441.85	7.02533	61.8618	131.953	31.1683	19.8117	11.3566	24.4861	27.0159	52	39	29
ASPLENIACEAE	Asplenium cf. polyodon G.Forst.	KARST	VISAYAS	SAMAR	491	20	41	263.411	74	263.411	25.8593	27.0883	24.0037	3688.89	546.229	160.133	43.4819	1541.9	586.675	665.842	1414.34	6.87432	62.714	130.342	30.808	19.8466	10.9615	24.3434	26.8079	50	42	26
ASPLENIACEAE	Asplenium cf. polyodon G.Forst.	KARST	VISAYAS	SAMAR	3348	26	27	5.57339	139	5.57339	27.3875	28.2903	26.1304	3390.34	493.253	124	45.2541	1418.09	477.835	585.418	1330.09	6.40587	63.491	92.1205	32.2835	22.1912	10.0923	26.4207	28.0306	57	31	44
ASPLENIACEAE	Asplenium cuneatum Lam.	KARST	VISAYAS	SAMAR	675	23	31	298.507	74	298.507	25.5025	26.7794	23.6036	3402.32	494.825	163.851	39.6949	1354.63	568.827	632.733	1156.02	7.71904	63.2269	132.493	31.0819	18.8732	12.2088	23.9633	26.0596	51	39	29
ASPLENIACEAE	Asplenium griseum Copel.	KARST	VISAYAS	SAMAR	880	19	33	537.87	104	537.87	24.8663	26.1645	22.9018	3308.98	460.373	159.037	35.8592	1259.81	550.386	677.633	1068.55	7.79581	63.2968	137.558	30.4947	18.1782	12.3165	23.2724	25.4912	48	44	26
ASPLENIACEAE	Asplenium griseum Copel.	KARST	VISAYAS	SAMAR	1531	25	35	376.519	43	376.519	25.5237	26.9548	23.5496	3207.84	441.933	152.944	35.9416	1213.88	523.281	660.809	1025.34	7.93579	63.1656	140.188	31.3024	18.7386	12.5638	23.9154	25.9682	50	38	31
ASPLENIACEAE	Asplenium griseum Copel.	KARST	VISAYAS	SAMAR	2364	23	34	83.5041	37	83.5041	25.696	27.2245	23.7354	3282.35	462.236	176.175	37.0587	1284.68	572.206	629.634	1109.82	7.16025	61.9968	141.45	30.8825	19.333	11.5495	24.0966	26.0069	53	36	33
ASPLENIACEAE	Asplenium griseum Copel.	KARST	VISAYAS	SAMAR	3348	26	27	5.57339	139	5.57339	27.3875	28.2903	26.1304	3390.34	493.253	124	45.2541	1418.09	477.835	585.418	1330.09	6.40587	63.491	92.1205	32.2835	22.1912	10.0923	26.4207	28.0306	57	31	44
ASPLENIACEAE	Asplenium laserpitiifolium Lam.	KARST	VISAYAS	SAMAR	675	23	31	298.507	74	298.507	25.5025	26.7794	23.6036	3402.32	494.825	163.851	39.6949	1354.63	568.827	632.733	1156.02	7.71904	63.2269	132.493	31.0819	18.8732	12.2088	23.9633	26.0596	51	39	29
ASPLENIACEAE	Asplenium laserpitiifolium Lam.	KARST	VISAYAS	SAMAR	2187	18	29	181.193	54	181.193	25.6477	26.8856	23.759	3572.32	519.252	175.434	40.4049	1457.67	628.45	628.45	1278.52	7.29501	62.8881	131.742	30.8252	19.2252	11.6	24.0787	26.8856	51	36	24
ASPLENIACEAE	Asplenium laserpitiifolium Lam.	KARST	VISAYAS	SAMAR	1813	18	35	165.918	50	165.918	25.8892	27.1729	23.9863	3528.58	509.582	175.803	39.7528	1431.36	631.748	641.699	1268.37	7.58098	62.2606	134.103	31.4779	19.3016	12.1763	24.3238	26.8393	50	39	33
ASPLENIACEAE	Asplenium nidus L.	KARST	VISAYAS	SAMAR	2181	24	33	12.4656	39	12.4656	26.4521	27.2749	25.21	3940.67	598.456	171.252	46.3099	1690.76	606.088	624.763	1558.98	6.5301	70.2316	88.8788	30.7165	21.4181	9.29841	25.5682	27.2485	54	38	27
ASPLENIACEAE	Asplenium nidus L.	KARST	VISAYAS	SAMAR	1605	25	29	86.6938	43	86.6938	26.0199	27.2653	24.1458	3768.43	564.188	171.252	43.9384	1587.66	613.586	644.571	1441.85	7.02533	61.8618	131.953	31.1683	19.8117	11.3566	24.4861	27.0159	52	39	29
ASPLENIACEAE	Asplenium nidus L.	KARST	VISAYAS	SAMAR	589	18	31	179.667	161	179.667	25.5503	26.7602	23.6721	3580.55	522.077	175	40.5376	1462.97	627.819	627.819	1282.06	7.23894	63.2999	130.877	30.6048	19.1686	11.4362	23.9832	26.7602	50	38	24
ASPLENIACEAE	Asplenium pellucidum Lam.	KARST	VISAYAS	SAMAR	2364	23	34	83.5041	37	83.5041	25.696	27.2245	23.7354	3282.35	462.236	176.175	37.0587	1284.68	572.206	629.634	1109.82	7.16025	61.9968	141.45	30.8825	19.333	11.5495	24.0966	26.0069	53	36	33
ASPLENIACEAE	Asplenium pellucidum Lam.	KARST	VISAYAS	SAMAR	2181	24	33	12.4656	39	12.4656	26.4521	27.2749	25.21	3940.67	598.456	171.252	46.3099	1690.76	606.088	624.763	1558.98	6.5301	70.2316	88.8788	30.7165	21.4181	9.29841	25.5682	27.2485	54	38	27
ASPLENIACEAE	Asplenium pellucidum Lam.	KARST	VISAYAS	SAMAR	491	20	41	263.411	74	263.411	25.8593	27.0883	24.0037	3688.89	546.229	160.133	43.4819	1541.9	586.675	665.842	1414.34	6.87432	62.714	130.342	30.808	19.8466	10.9615	24.3434	26.8079	50	42	26
ASPLENIACEAE	Asplenium persicifolium J.Sm. ex Mett.	KARST	VISAYAS	SAMAR	637	17	33	585.846	60	585.846	24.381	25.7033	22.4031	3371.88	466.091	164.423	35.2844	1280.56	571.26	622.925	1087.48	7.76714	63.0188	138.133	30.0318	17.7066	12.3252	22.7764	25.1088	50	48	28
ASPLENIACEAE	Asplenium persicifolium J.Sm. ex Mett.	KARST	VISAYAS	SAMAR	2187	18	29	181.193	54	181.193	25.6477	26.8856	23.759	3572.32	519.252	175.434	40.4049	1457.67	628.45	628.45	1278.52	7.29501	62.8881	131.742	30.8252	19.2252	11.6	24.0787	26.8856	51	36	24
ASPLENIACEAE	Asplenium persicifolium J.Sm. ex Mett.	KARST	VISAYAS	SAMAR	2094	18	35	240.923	44	240.923	25.5671	26.85	23.6404	3461.17	493.55	177.378	38.3483	1380.85	616.306	638.222	1203.04	7.41444	62.5756	134.003	30.9111	19.0622	11.8489	23.9849	26.1485	51	35	26
ASPLENIACEAE	Asplenium persicifolium J.Sm. ex Mett.	KARST	VISAYAS	SAMAR	1817	19	34	309.839	67	309.839	25.5821	26.8582	23.6491	3409.1	482.127	178.41	37.5545	1347.22	604.126	640.655	1169.76	7.26572	62.3021	134.719	30.8345	19.1723	11.6622	23.9994	26.1546	51	35	29
ASPLENIACEAE	Asplenium persicifolium J.Sm. ex Mett.	KARST	VISAYAS	SAMAR	2364	23	34	83.5041	37	83.5041	25.696	27.2245	23.7354	3282.35	462.236	176.175	37.0587	1284.68	572.206	629.634	1109.82	7.16025	61.9968	141.45	30.8825	19.333	11.5495	24.0966	26.0069	53	36	33
ASPLENIACEAE	Asplenium persicifolium J.Sm. ex Mett.	KARST	VISAYAS	SAMAR	1605	25	29	86.6938	43	86.6938	26.0199	27.2653	24.1458	3768.43	564.188	171.252	43.9384	1587.66	613.586	644.571	1441.85	7.02533	61.8618	131.953	31.1683	19.8117	11.3566	24.4861	27.0159	52	39	29
ASPLENIACEAE	Asplenium phyllitidis D.Don	KARST	VISAYAS	SAMAR	675	23	31	298.507	74	298.507	25.5025	26.7794	23.6036	3402.32	494.825	163.851	39.6949	1354.63	568.827	632.733	1156.02	7.71904	63.2269	132.493	31.0819	18.8732	12.2088	23.9633	26.0596	51	39	29
ASPLENIACEAE	Asplenium phyllitidis D.Don	KARST	VISAYAS	SAMAR	1813	18	35	165.918	50	165.918	25.8892	27.1729	23.9863	3528.58	509.582	175.803	39.7528	1431.36	631.748	641.699	1268.37	7.58098	62.2606	134.103	31.4779	19.3016	12.1763	24.3238	26.8393	50	39	33
ASPLENIACEAE	Asplenium phyllitidis D.Don	KARST	VISAYAS	SAMAR	2181	24	33	12.4656	39	12.4656	26.4521	27.2749	25.21	3940.67	598.456	171.252	46.3099	1690.76	606.088	624.763	1558.98	6.5301	70.2316	88.8788	30.7165	21.4181	9.29841	25.5682	27.2485	54	38	27
ASPLENIACEAE	Asplenium scolopendrioides J.Sm.	KARST	VISAYAS	SAMAR	2823	15	31	222.064	118	222.064	24.8096	26.3959	22.8699	3204.47	437.353	168.401	34.3442	1209.9	553.26	664.759	1031.96	7.07309	61.5873	142.865	30.0599	18.5748	11.4851	23.3105	24.8263	53	36	28
ASPLENIACEAE	Asplenium simile Blume	KARST	VISAYAS	SAMAR	675	23	31	298.507	74	298.507	25.5025	26.7794	23.6036	3402.32	494.825	163.851	39.6949	1354.63	568.827	632.733	1156.02	7.71904	63.2269	132.493	31.0819	18.8732	12.2088	23.9633	26.0596	51	39	29
ASPLENIACEAE	Asplenium simile Blume	KARST	VISAYAS	SAMAR	3348	26	27	5.57339	139	5.57339	27.3875	28.2903	26.1304	3390.34	493.253	124	45.2541	1418.09	477.835	585.418	1330.09	6.40587	63.491	92.1205	32.2835	22.1912	10.0923	26.4207	28.0306	57	31	44
ASPLENIACEAE	Asplenium tenerum G.Forst.	KARST	VISAYAS	SAMAR	637	17	33	585.846	60	585.846	24.381	25.7033	22.4031	3371.88	466.091	164.423	35.2844	1280.56	571.26	622.925	1087.48	7.76714	63.0188	138.133	30.0318	17.7066	12.3252	22.7764	25.1088	50	48	28
ASPLENIACEAE	Asplenium tenerum G.Forst.	KARST	VISAYAS	SAMAR	589	18	31	179.667	161	179.667	25.5503	26.7602	23.6721	3580.55	522.077	175	40.5376	1462.97	627.819	627.819	1282.06	7.23894	63.2999	130.877	30.6048	19.1686	11.4362	23.9832	26.7602	50	38	24
ASPLENIACEAE	Asplenium tenerum G.Forst.	KARST	VISAYAS	SAMAR	1606	19	33	243.672	147	243.672	25.5191	26.7821	23.5785	3457.93	493.252	178.418	38.2492	1378.64	616.99	637.062	1202.76	7.3874	62.1665	134.622	30.9087	19.0252	11.8835	23.9285	26.1303	49	38	27
ASPLENIACEAE	Asplenium tenerum G.Forst.	KARST	VISAYAS	SAMAR	2377	18	39	180.189	55	180.189	25.859	27.1077	23.9334	3494.39	501.894	176.867	38.9468	1404.55	626.151	661.146	1236	7.51189	62.532	134.748	31.3343	19.321	12.0133	24.2667	26.4893	48	39	24
ASPLENIACEAE	Asplenium tenerum G.Forst.	KARST	VISAYAS	SAMAR	1605	25	29	86.6938	43	86.6938	26.0199	27.2653	24.1458	3768.43	564.188	171.252	43.9384	1587.66	613.586	644.571	1441.85	7.02533	61.8618	131.953	31.1683	19.8117	11.3566	24.4861	27.0159	52	39	29
ASPLENIACEAE	Asplenium vittaeforme Cav.	KARST	VISAYAS	SAMAR	2361	23	36	146.043	69	146.043	26.034	27.3709	24.1406	3414.34	489.268	173.748	39.0971	1370.98	603.511	623	1189.84	7.47014	63.1714	133.035	31.3686	19.5434	11.8252	24.4739	26.5436	51	36	32
ASPLENIACEAE	Asplenium vittaeforme Cav.	KARST	VISAYAS	SAMAR	2187	18	29	181.193	54	181.193	25.6477	26.8856	23.759	3572.32	519.252	175.434	40.4049	1457.67	628.45	628.45	1278.52	7.29501	62.8881	131.742	30.8252	19.2252	11.6	24.0787	26.8856	51	36	24
ASPLENIACEAE	Asplenium vittaeforme Cav.	KARST	VISAYAS	SAMAR	2094	18	35	240.923	44	240.923	25.5671	26.85	23.6404	3461.17	493.55	177.378	38.3483	1380.85	616.306	638.222	1203.04	7.41444	62.5756	134.003	30.9111	19.0622	11.8489	23.9849	26.1485	51	35	26
ASPLENIACEAE	Asplenium vittaeforme Cav.	KARST	VISAYAS	SAMAR	1817	19	34	309.839	67	309.839	25.5821	26.8582	23.6491	3409.1	482.127	178.41	37.5545	1347.22	604.126	640.655	1169.76	7.26572	62.3021	134.719	30.8345	19.1723	11.6622	23.9994	26.1546	51	35	29
ASPLENIACEAE	Asplenium vulcanicum Blume	KARST	VISAYAS	SAMAR	2364	23	34	83.5041	37	83.5041	25.696	27.2245	23.7354	3282.35	462.236	176.175	37.0587	1284.68	572.206	629.634	1109.82	7.16025	61.9968	141.45	30.8825	19.333	11.5495	24.0966	26.0069	53	36	33
ASPLENIACEAE	Asplenium vulcanicum Blume	KARST	VISAYAS	SAMAR	2181	24	33	12.4656	39	12.4656	26.4521	27.2749	25.21	3940.67	598.456	171.252	46.3099	1690.76	606.088	624.763	1558.98	6.5301	70.2316	88.8788	30.7165	21.4181	9.29841	25.5682	27.2485	54	38	27
ASPLENIACEAE	Asplenium vulcanicum Blume	KARST	VISAYAS	SAMAR	1605	25	29	86.6938	43	86.6938	26.0199	27.2653	24.1458	3768.43	564.188	171.252	43.9384	1587.66	613.586	644.571	1441.85	7.02533	61.8618	131.953	31.1683	19.8117	11.3566	24.4861	27.0159	52	39	29
ASPLENIACEAE	Asplenium vulcanicum Blume	KARST	VISAYAS	SAMAR	3348	26	27	5.57339	139	5.57339	27.3875	28.2903	26.1304	3390.34	493.253	124	45.2541	1418.09	477.835	585.418	1330.09	6.40587	63.491	92.1205	32.2835	22.1912	10.0923	26.4207	28.0306	57	31	44
ASPLENIACEAE	Hymenasplenium subnormale (Copel.) Nakaike	KARST	VISAYAS	SAMAR	2028	20	30	458.223	55	458.223	24.7927	26.1009	22.8081	3282.34	447.375	162.33	34.5805	1232.6	556.123	678.593	1045.47	7.67455	62.2675	139.469	30.3923	18.067	12.3252	23.1693	25.3964	48	43	27
ASPLENIACEAE	Hymenasplenium subnormale (Copel.) Nakaike	KARST	VISAYAS	SAMAR	2057	22	31	329.515	57	329.515	25.2783	26.6948	23.2716	3204.9	434.441	158.33	34.5548	1196.66	536.586	665.391	1011.43	7.6678	61.7121	141.848	30.9686	18.5434	12.4252	23.658	25.7388	50	40	31
ASPLENIACEAE	Asplenium apoense Copel.	NONKARST	VISAYAS	SAMAR	1297	31	35	31.718	96	31.718	26.0902	27.3134	24.4583	3440.94	511.126	162.077	42.6518	1417.39	577.187	577.187	1183.07	7.1174	65.5076	117.624	31.0489	20.1835	10.8654	24.7986	27.3134	53	36	33
ASPLENIACEAE	Asplenium apoense Copel.	NONKARST	VISAYAS	SAMAR	NA	NA	128	6.14366	NA	6.14366	26.4977	27.8482	25.1966	2822.48	373.912	139.252	32.6693	1025.82	447.417	656.989	758.368	7.20073	67.5055	112.625	31.5912	20.9242	10.667	26.0273	26.1865	128	128	128
ASPLENIACEAE	Asplenium callipteris Fée	NONKARST	VISAYAS	SAMAR	1297	31	35	31.718	96	31.718	26.0902	27.3134	24.4583	3440.94	511.126	162.077	42.6518	1417.39	577.187	577.187	1183.07	7.1174	65.5076	117.624	31.0489	20.1835	10.8654	24.7986	27.3134	53	36	33
ASPLENIACEAE	Asplenium haenkei Copel.	NONKARST	VISAYAS	SAMAR	1297	31	35	31.718	96	31.718	26.0902	27.3134	24.4583	3440.94	511.126	162.077	42.6518	1417.39	577.187	577.187	1183.07	7.1174	65.5076	117.624	31.0489	20.1835	10.8654	24.7986	27.3134	53	36	33
ASPLENIACEAE	Asplenium nidus L.	NONKARST	VISAYAS	SAMAR	NA	NA	128	0.989685	NA	0.989685	26.4619	27.7532	24.9186	3466.11	524.715	126.434	46.2423	1447.4	499.362	585.929	1268.2	7.07553	63.8902	116.897	31.6418	20.567	11.0748	25.2708	27.1348	128	128	128
ASPLENIACEAE	Asplenium nidus L.	NONKARST	VISAYAS	SAMAR	NA	NA	128	0	NA	0	NA	NA	NA	NA	NA	NA	NA	NA	NA	NA	NA	NA	NA	NA	NA	NA	NA	NA	NA	128	128	128
ASPLENIACEAE	Asplenium persicifolium J.Sm. ex Mett.	NONKARST	VISAYAS	SAMAR	NA	NA	128	0.989685	NA	0.989685	26.4619	27.7532	24.9186	3466.11	524.715	126.434	46.2423	1447.4	499.362	585.929	1268.2	7.07553	63.8902	116.897	31.6418	20.567	11.0748	25.2708	27.1348	128	128	128
ASPLENIACEAE	Asplenium persicifolium J.Sm. ex Mett.	NONKARST	VISAYAS	SAMAR	1297	31	35	31.718	96	31.718	26.0902	27.3134	24.4583	3440.94	511.126	162.077	42.6518	1417.39	577.187	577.187	1183.07	7.1174	65.5076	117.624	31.0489	20.1835	10.8654	24.7986	27.3134	53	36	33
ASPLENIACEAE	Asplenium phyllitidis D.Don	NONKARST	VISAYAS	SAMAR	NA	NA	128	0.989685	NA	0.989685	26.4619	27.7532	24.9186	3466.11	524.715	126.434	46.2423	1447.4	499.362	585.929	1268.2	7.07553	63.8902	116.897	31.6418	20.567	11.0748	25.2708	27.1348	128	128	128
ASPLENIACEAE	Asplenium phyllitidis D.Don	NONKARST	VISAYAS	SAMAR	NA	NA	128	0	NA	0	NA	NA	NA	NA	NA	NA	NA	NA	NA	NA	NA	NA	NA	NA	NA	NA	NA	NA	NA	128	128	128
ASPLENIACEAE	Asplenium scolopendrioides J.Sm.	NONKARST	VISAYAS	SAMAR	NA	NA	128	0.989685	NA	0.989685	26.4619	27.7532	24.9186	3466.11	524.715	126.434	46.2423	1447.4	499.362	585.929	1268.2	7.07553	63.8902	116.897	31.6418	20.567	11.0748	25.2708	27.1348	128	128	128
ASPLENIACEAE	Asplenium simile Blume	NONKARST	VISAYAS	SAMAR	1711	37	36	63.536	41	63.536	26.2566	27.6923	24.625	3131.64	443.204	131.016	39.1081	1209.07	468.944	635.109	1024.33	7.5924	65.0703	128.194	31.8221	20.1535	11.6686	25.0353	26.1772	54	35	29
ASPLENIACEAE	Asplenium tenerum G.Forst.	NONKARST	VISAYAS	SAMAR	NA	NA	128	0.989685	NA	0.989685	26.4619	27.7532	24.9186	3466.11	524.715	126.434	46.2423	1447.4	499.362	585.929	1268.2	7.07553	63.8902	116.897	31.6418	20.567	11.0748	25.2708	27.1348	128	128	128
ASPLENIACEAE	Asplenium tenerum G.Forst.	NONKARST	VISAYAS	SAMAR	1711	37	36	63.536	41	63.536	26.2566	27.6923	24.625	3131.64	443.204	131.016	39.1081	1209.07	468.944	635.109	1024.33	7.5924	65.0703	128.194	31.8221	20.1535	11.6686	25.0353	26.1772	54	35	29
ASPLENIACEAE	Asplenium tenerum G.Forst.	NONKARST	VISAYAS	SAMAR	1492	19	30	392.865	52	392.865	25.201	26.4823	23.1996	3352.79	464.197	173.55	36.4532	1315.35	611.941	655.265	1170.78	7.36686	62.431	138.602	30.545	18.745	11.8	23.5889	25.8635	48	41	24
ASPLENIACEAE	Asplenium vulcanicum Blume	NONKARST	VISAYAS	SAMAR	1297	31	35	31.718	96	31.718	26.0902	27.3134	24.4583	3440.94	511.126	162.077	42.6518	1417.39	577.187	577.187	1183.07	7.1174	65.5076	117.624	31.0489	20.1835	10.8654	24.7986	27.3134	53	36	33
ATHYRIACEAE	Deparia confluens (Kunze) M.Kato	NONKARST	VISAYAS	BILIRAN	2482	21	40	773.594	58	773.594	24.2711	25.6905	22.2151	2841.4	347.029	134.569	28.0773	961.166	468.362	554.084	781.963	6.8418	58.7685	142.867	29.7085	18.0667	11.6418	23.5439	23.894	50	41	23
ATHYRIACEAE	Deparia petersenii (Kunze) M.Kato	NONKARST	VISAYAS	BILIRAN	1834	22	32	28.4823	130	28.4823	26.067	27.505	24.0452	2495.22	320.875	120.402	30.2162	870.955	395.591	608.208	674.49	6.89849	60.2066	143.182	31.3	19.8417	11.4582	25.3452	26.4685	52	34	27
ATHYRIACEAE	Diplazium bolsteri Copel.	NONKARST	VISAYAS	BILIRAN	2482	21	40	773.594	58	773.594	24.2711	25.6905	22.2151	2841.4	347.029	134.569	28.0773	961.166	468.362	554.084	781.963	6.8418	58.7685	142.867	29.7085	18.0667	11.6418	23.5439	23.894	50	41	23
ATHYRIACEAE	Diplazium phanerotis Kunze	NONKARST	VISAYAS	BILIRAN	1604	17	33	925.363	68	925.363	24.0467	25.4489	21.9944	2891.69	351.507	135.594	28.1466	977.066	475.927	566.324	802.926	6.84809	59.1518	142.058	29.4355	17.8581	11.5774	23.335	23.6757	48	41	23
ATHYRIACEAE	Diplazium polypodioides Blume	NONKARST	VISAYAS	BILIRAN	2482	21	40	773.594	58	773.594	24.2711	25.6905	22.2151	2841.4	347.029	134.569	28.0773	961.166	468.362	554.084	781.963	6.8418	58.7685	142.867	29.7085	18.0667	11.6418	23.5439	23.894	50	41	23
ATHYRIACEAE	Diplazium vestitum C.Presl	NONKARST	VISAYAS	BILIRAN	2482	21	40	773.594	58	773.594	24.2711	25.6905	22.2151	2841.4	347.029	134.569	28.0773	961.166	468.362	554.084	781.963	6.8418	58.7685	142.867	29.7085	18.0667	11.6418	23.5439	23.894	50	41	23
ATHYRIACEAE	Diplazium maximum (D.Don) C.Chr.	KARST	VISAYAS	BOHOL	1925	26	34	230.785	20	230.785	26.4446	27.4098	25.2899	1866.52	222.944	58.4335	31.8656	609.365	266.271	337.106	481.207	8.29478	73.3092	86.4252	32.1045	20.7896	11.3149	26.0429	27.0043	58	34	30
ATHYRIACEAE	Diplazium maximum (D.Don) C.Chr.	KARST	VISAYAS	BOHOL	1681	20	36	315.073	30	315.073	26.0295	27.0055	24.882	1959.85	229.285	61.8511	31.3791	644.556	286.92	353.667	521.689	7.20544	74.1674	82.0533	30.7968	21.0809	9.71591	25.7254	26.2878	52	39	32
ATHYRIACEAE	Diplazium maximum (D.Don) C.Chr.	KARST	VISAYAS	BOHOL	955	22	33	589.713	37	589.713	25.8651	27.164	24.2923	2030.45	234.103	66.6856	30.2848	663.34	298.552	383.547	522.985	7.58605	66.4679	111.276	31.3881	19.9748	11.4133	25.3759	25.6784	51	41	25
ATHYRIACEAE	Diplazium pallidum (Blume) T.Moore	KARST	VISAYAS	BOHOL	1681	20	36	315.073	30	315.073	26.0295	27.0055	24.882	1959.85	229.285	61.8511	31.3791	644.556	286.92	353.667	521.689	7.20544	74.1674	82.0533	30.7968	21.0809	9.71591	25.7254	26.2878	52	39	32
ATHYRIACEAE	Diplazium petiolare C.Presl	KARST	VISAYAS	BOHOL	1925	26	34	230.785	20	230.785	26.4446	27.4098	25.2899	1866.52	222.944	58.4335	31.8656	609.365	266.271	337.106	481.207	8.29478	73.3092	86.4252	32.1045	20.7896	11.3149	26.0429	27.0043	58	34	30
ATHYRIACEAE	Diplazium petiolare C.Presl	KARST	VISAYAS	BOHOL	1681	20	36	315.073	30	315.073	26.0295	27.0055	24.882	1959.85	229.285	61.8511	31.3791	644.556	286.92	353.667	521.689	7.20544	74.1674	82.0533	30.7968	21.0809	9.71591	25.7254	26.2878	52	39	32
ATHYRIACEAE	Diplazium petiolare C.Presl	KARST	VISAYAS	BOHOL	955	22	33	589.713	37	589.713	25.8651	27.164	24.2923	2030.45	234.103	66.6856	30.2848	663.34	298.552	383.547	522.985	7.58605	66.4679	111.276	31.3881	19.9748	11.4133	25.3759	25.6784	51	41	25
ATHYRIACEAE	Diplazium petiolare C.Presl	KARST	VISAYAS	BOHOL	1097	20	33	470.213	26	470.213	25.8521	27.0243	24.4042	2000.61	233.307	65.692	30.6197	657.689	292.768	378.672	511.223	7.35139	67.8848	102.273	31.1276	20.2978	10.8298	25.4328	25.6425	52	41	23
ATHYRIACEAE	Diplazium vestitum C.Presl	KARST	VISAYAS	BOHOL	1925	26	34	230.785	20	230.785	26.4446	27.4098	25.2899	1866.52	222.944	58.4335	31.8656	609.365	266.271	337.106	481.207	8.29478	73.3092	86.4252	32.1045	20.7896	11.3149	26.0429	27.0043	58	34	30
ATHYRIACEAE	Diplazium polypodioides Blume	KARST	VISAYAS	CEBU	0	23	32	221.575	25	221.575	26.0096	26.988	24.6706	1691.26	209.013	49.5502	37.2219	599.796	202.217	336.538	371.427	7.69098	70.0784	96.6892	31.3197	20.345	10.9748	26.1417	25.5602	59	38	31
ATHYRIACEAE	Deparia petersenii (Kunze) M.Kato	KARST	VISAYAS	LEYTE	2301	33	35	59.418	46	59.418	27.7	28.835	26.3136	2257.67	284.33	101.511	30.5373	764.016	340.857	442.472	559.29	7.48984	67.3235	103.089	33.3638	22.2385	11.1252	27.1917	27.2922	55	31	37
ATHYRIACEAE	Deparia petersenii (Kunze) M.Kato	NONKARST	VISAYAS	LEYTE	1834	22	32	28.4823	130	28.4823	26.067	27.505	24.0452	2495.22	320.875	120.402	30.2162	870.955	395.591	608.208	674.49	6.89849	60.2066	143.182	31.3	19.8417	11.4582	25.3452	26.4685	52	34	27
ATHYRIACEAE	Diplazium bolsteri Copel.	NONKARST	VISAYAS	LEYTE	1212	25	33	289.688	46	289.688	25.6958	26.9569	23.8686	2908.17	375.178	160.101	30.4121	1068.97	531.281	546.798	936.789	6.9008	64.5773	127.494	30.637	19.9503	10.6867	24.2101	26.4671	51	39	27
ATHYRIACEAE	Diplazium cordifolium Blume	NONKARST	VISAYAS	LEYTE	1212	25	33	289.688	46	289.688	25.6958	26.9569	23.8686	2908.17	375.178	160.101	30.4121	1068.97	531.281	546.798	936.789	6.9008	64.5773	127.494	30.637	19.9503	10.6867	24.2101	26.4671	51	39	27
ATHYRIACEAE	Diplazium lomariaceum (Christ) M.G.Price	NONKARST	VISAYAS	LEYTE	1676	37	37	120.617	25	120.617	27.1059	28.3503	25.2936	2696.92	357.045	147.984	30.5955	989.517	482.183	520.889	858.368	7.00708	61.8578	127.527	32.3803	21.0521	11.3282	25.6363	27.75	54	29	29
ATHYRIACEAE	Diplazium polypodioides Blume	NONKARST	VISAYAS	LEYTE	2482	21	40	773.594	58	773.594	24.2711	25.6905	22.2151	2841.4	347.029	134.569	28.0773	961.166	468.362	554.084	781.963	6.8418	58.7685	142.867	29.7085	18.0667	11.6418	23.5439	23.894	50	41	23
[truncated: 17,741 more rows]
