# Supplementary material for: Spatial diversity and distribution of fern and lycophyte species in karst and non-karst landscapes towards conservation needs
Source: Front Plant Sci. 2025 Mar 3;16:1495796. doi: 10.3389/fpls.2025.1495796 (PMC11912880; doi:10.3389/fpls.2025.1495796)
Supplement: Supplementary file 4 [file Supplementaryfile4.xlsx]

## Sheet: Sheet1
Supplementary File 4. The variance of the contribution of all abiotic variables as recovered by successive principal components. Reported: Dimensions, Eigenvalue, Variance explained by each principal component (Cum.Var.PC), Cumulative variance (Cum.Var.).
Dimensions	Eigenvalue	Var.PC (%)	Cum.Var (%)
1	3.58	32.6	32.6
2	3.18	28.92	61.52
3	1.23	11.19	72.71
4	1.04	9.5	82.2
5	0.06	5.98	88.19
6	0.57	5.16	93.34
7	0.46	4.14	97.48
8	0.15	1.38	98.86
9	0.08	0.68	99.54
10	0.03	0.3	99.84
11	0.02	0.16	100
