# Supplementary material for: Spatial diversity and distribution of fern and lycophyte species in karst and non-karst landscapes towards conservation needs
Source: Front Plant Sci. 2025 Mar 3;16:1495796. doi: 10.3389/fpls.2025.1495796 (PMC11912880; doi:10.3389/fpls.2025.1495796)
Supplement: Supplementary file 5 [file Supplementaryfile5.xlsx]

## Sheet: Sheet1
Supplementary File 5. Contribution of all abiotic variables to the resulting principal loadings.
Abiotic variable	Dimension 1	Dimension 2	Dimension 3	Dimension 4	Dimension 5
BIO1	21.01	3.94	0.8023	0.46	4.88
BIO4	18.04	1.93	8.63	4.92	6.02
BIO7	11.58	2.52	25.3	0.64	2.31
BIO12	8.97	6.67	1.97	31.96	1.72
BIO15	0.86	19.02	0.342	17.86	19.23
BIO17	2.96	25.61	7.06e-05	1.04	6.36
BIO19	0.45	27.37	0.591	5.58	0.09
BDTICM	4.85	4.35	4.33	30.53	15.59
ELEVATION	20.04	3.42	1.07	1.71	8.73
ORC	9.06	1.05	15	5.17	30.82
CLAY	2.18	4.12	42	0.14	4.24
