# Supplementary material for: Spatial diversity and distribution of fern and lycophyte species in karst and non-karst landscapes towards conservation needs
Source: Front Plant Sci. 2025 Mar 3;16:1495796. doi: 10.3389/fpls.2025.1495796 (PMC11912880; doi:10.3389/fpls.2025.1495796)
Supplement: Supplementary file 6 [file Supplementaryfile6.xlsx]

## Sheet: Sheet1
Supplementary File 6. The variance of the contribution of Bioclimatic variables as recovered by successive principal components. Reported: Dimensions, Eigenvalue, Variance explained by each principal component (Cum.Var.PC), Cumulative variance (Cum.Var.).
Dimensions	Eigenvalue	Var.PC (%)	Cum.Var (%)
1	2.9	41.42	41.42
2	2.5	35.69	77.11
3	0.82	11.71	88.82
4	0.49	7.04	95.85
5	0.18	2.53	98.39
6	0.08	1.11	99.5
7	0.04	0.5	100
