# Supplementary material for: Spatial diversity and distribution of fern and lycophyte species in karst and non-karst landscapes towards conservation needs
Source: Front Plant Sci. 2025 Mar 3;16:1495796. doi: 10.3389/fpls.2025.1495796 (PMC11912880; doi:10.3389/fpls.2025.1495796)
Supplement: Supplementary file 7 [file Supplementaryfile7.xlsx]

## Sheet: Sheet1
Supplementary File 7. Contribution of Bioclimatic variables to the resulting principal loadings.
Bioclimatic variable	Dimension 1	Dimension 2	Dimension 3	Dimension 4	Dimension 5
BIO1	0.21	27.58	0.73	58.78	0.21
BIO4	0.01	35.06	0.25	5.17	51.09
BIO7	0.3	27.54	14.4	28.55	23.33
BIO12	13.02	8.5	37.19	0.32	16.01
BIO15	20.27	0.66	43.13	4	0.36
BIO17	33.06	0.16	1.21	0.03	0.81
BIO19	31.13	0.51	3.11	3.17	8.19
