# Supplementary material for: Spatial diversity and distribution of fern and lycophyte species in karst and non-karst landscapes towards conservation needs
Source: Front Plant Sci. 2025 Mar 3;16:1495796. doi: 10.3389/fpls.2025.1495796 (PMC11912880; doi:10.3389/fpls.2025.1495796)
Supplement: Supplementary file 8 [file Supplementaryfile8.xlsx]

## Sheet: Sheet1
Supplementary File 8. The variance of the contribution of select soil variables and topography as recovered by successive principal components. Reported: Dimensions, Eigenvalue, Variance explained by each principal component (Cum.Var.PC), Cumulative variance (Cum.Var.).
Dimensions	Eigenvalue	Var.PC (%)	Cum.Var (%)
1	1.75	43.65	43.65
2	1.11	27.73	71.38
3	0.6	14.92	86.3
4	0.55	13.7	100
