# Supplementary material for: Spatial diversity and distribution of fern and lycophyte species in karst and non-karst landscapes towards conservation needs
Source: Front Plant Sci. 2025 Mar 3;16:1495796. doi: 10.3389/fpls.2025.1495796 (PMC11912880; doi:10.3389/fpls.2025.1495796)
Supplement: Supplementary file 9 [file Supplementaryfile9.xlsx]

## Sheet: Sheet1
Supplementary File 9. Contribution of Soil and topography to the resulting principal loadings
Soil variable	Dimension 1	Dimension 2	Dimension 3	Dimension 4
BDTICM	10.43	56.4	21.73	11.45
ELEVATION	36.66	1.49	9.23	52.62
ORC	33.7	3.25	61.47	1.58
CLAY	19.22	38.86	7.58	34.34
